# Supplementary material for: Glucocorticoid signaling in pancreatic islets modulates gene regulatory programs and genetic risk of type 2 diabetes
Source: PLoS Genet. 2021 May 13;17(5):e1009531. doi: 10.1371/journal.pgen.1009531 (PMC8183998; doi:10.1371/journal.pgen.1009531)
Supplement: S1 Table — Islet samples used for genomic assays in this study and donor characteristics. (XLSX) [file pgen.1009531.s009.xlsx]

## Sheet: Sheet1
S1 Table. Human islet donor samples
Source ID	Study ID	Source	Sex	Age (years)	BMI	Islet purity (%)	Assay	Treatment	Sequenced reads	Mapped reads
SAMN10079665	Isl4	IIDP	M	25	31	95	ATAC	100 ng/mL dex, 24hr	97600096	96914517
							ATAC	Untreated	65715670	65198052
SAMN09767462	Isl6	IIDP	M	44	29	90	ATAC	100 ng/mL dex, 24hr	96554572	95308080
							ATAC	Untreated	254634634	251773419
AFA3256	Isl3	IIDP	M	45	29.8	95	ATAC	100 ng/mL dex, 24hr	61613562	58937208
							ATAC	Untreated	92601642	89798464
R284	Isl1	Alberta	M	32	30.1	75	ATAC	100 ng/mL dex, 24hr	79542468	78697003
							ATAC	Untreated	77242386	76330525
SAMN09479768	Isl2	IIDP	F	33	36	90	ATAC	100 ng/mL dex, 24hr	118330656	116204343
							ATAC	Untreated	98620810	97123312
SAMN10977276	Isl5	IIDP	M	52	27.2	85	ATAC	100 ng/mL dex, 24hr	88078042	86616679
							ATAC	Untreated	76304128	75351067
							RNA	100 ng/mL dex, 24hr	105739172	103221992
							RNA	Untreated	106244048	103537142
SAMN12500521	Isl8	IIDP	M	52	29	95	RNA	100 ng/mL dex, 24hr	51929624	49386578
							RNA	Untreated	54815754	51762450
SAMN12534700	Isl9	IIDP	M	29	26	90	RNA	100 ng/mL dex, 24hr	56334370	53880862
							RNA	Untreated	51235530	48888100
SAMN15770453	Isl10	IIDP	F	48	30.9	90	ATAC	4 ng/mL dex, 6hr	252647608	250479755
							ATAC	Untreated	192949192	190550081
							RNA	4 ng/mL dex, 6hr	106278356	96509248
							RNA	100 ng/mL dex, 24hr	90420166	83095084
							RNA	4 ng/mL dex, 24hr	94881544	86928332
							RNA	Untreated	86012080	81237730
HP-20228-01	Isl11	Prodo	M	36	25.6	85	ATAC	4 ng/mL dex, 6hr	201264816	200117247
							ATAC	Untreated	209066342	207541999
							RNA	4 ng/mL dex, 6hr	84353002	76630630
							RNA	100 ng/mL dex, 24hr	78920470	71283090
							RNA	4 ng/mL dex, 24hr	94203616	82042312
							RNA	Untreated	93703738	81778624
HP-20234-01	Isl12	Prodo	F	58	26.8	90	ATAC	4 ng/mL dex, 6hr	224918560	223666412
							ATAC	Untreated	241804044	240300372
							RNA	4 ng/mL dex, 6hr	92783876	80491314
							RNA	100 ng/mL dex, 24hr	92053272	83701826
							RNA	4 ng/mL dex, 24hr	84082282	75660202
							RNA	Untreated	98406482	91085466
