# Supplementary material for: Glucocorticoid signaling in pancreatic islets modulates gene regulatory programs and genetic risk of type 2 diabetes
Source: PLoS Genet. 2021 May 13;17(5):e1009531. doi: 10.1371/journal.pgen.1009531 (PMC8183998; doi:10.1371/journal.pgen.1009531)
Supplement: S2 Table — Complete list of 127,228 reproducible islet accessible chromatin sites identified by IDR. (XLSX) [file pgen.1009531.s010.xlsx]

## Sheet: Sheet1
S2 Table. Islet accessible chromatin sites
chr	start	end
chr1	9946	10664
chr1	127682	127905
chr1	237625	237898
chr1	521429	521686
chr1	567423	567743
chr1	569808	570050
chr1	713691	714740
chr1	726866	727082
chr1	739925	740471
chr1	762318	763249
chr1	766195	766468
chr1	767404	768436
chr1	786811	787799
chr1	793405	794484
chr1	804969	805652
chr1	812404	814114
chr1	824560	825370
chr1	825725	826207
chr1	833772	834605
chr1	839278	840605
chr1	845381	845765
chr1	845909	846927
chr1	856469	856768
chr1	859037	860813
chr1	873523	874085
chr1	876839	877774
chr1	894389	895610
chr1	895789	896733
chr1	901461	902710
chr1	911241	912106
chr1	919410	919997
chr1	934383	936395
chr1	937184	937505
chr1	941746	942266
chr1	948266	949361
chr1	954533	956104
chr1	967847	968974
chr1	975536	976608
chr1	994126	995333
chr1	999082	1000011
chr1	1003911	1005075
chr1	1014748	1016052
chr1	1051182	1052319
chr1	1057165	1057996
chr1	1071540	1072578
chr1	1072717	1072939
chr1	1079488	1080280
chr1	1092508	1093939
chr1	1097812	1099186
chr1	1099990	1100534
chr1	1108888	1109596
chr1	1111041	1111924
chr1	1136313	1137242
chr1	1143390	1144266
chr1	1166579	1167998
chr1	1181748	1182751
chr1	1185409	1186050
chr1	1208703	1209869
chr1	1216903	1217854
chr1	1225605	1225839
chr1	1226466	1227709
chr1	1239895	1240583
chr1	1240679	1241340
chr1	1243185	1244182
chr1	1253306	1254020
chr1	1259715	1261217
chr1	1265980	1267021
chr1	1273172	1273427
chr1	1280051	1280519
chr1	1284278	1285392
chr1	1290098	1291252
chr1	1310449	1311089
chr1	1334245	1335495
chr1	1341855	1343413
chr1	1352882	1353084
chr1	1354774	1355924
chr1	1356096	1357222
chr1	1365617	1366410
chr1	1368604	1369035
chr1	1370755	1371436
chr1	1373417	1373867
chr1	1376313	1376564
chr1	1397229	1398442
chr1	1406726	1407836
chr1	1440084	1441386
chr1	1446808	1448190
chr1	1474668	1476381
chr1	1486286	1486972
chr1	1489984	1490734
chr1	1509490	1510901
chr1	1529964	1530572
chr1	1534773	1536067
chr1	1550457	1551822
chr1	1565586	1566179
chr1	1566371	1567800
chr1	1590124	1591040
chr1	1609952	1610610
chr1	1623727	1625015
chr1	1655428	1656280
chr1	1677071	1678265
chr1	1690086	1690910
chr1	1709369	1710661
chr1	1713552	1714703
chr1	1734429	1735171
chr1	1738434	1738712
chr1	1757885	1758501
chr1	1764090	1764650
chr1	1764912	1765754
chr1	1772832	1773472
chr1	1785137	1785557
chr1	1787034	1787390
chr1	1789966	1790588
chr1	1812155	1813688
chr1	1821391	1823360
chr1	1828636	1828953
chr1	1837684	1837985
chr1	1839899	1841074
chr1	1850050	1851281
chr1	1875202	1875986
chr1	1891141	1891866
chr1	1920487	1921017
chr1	1934951	1935559
chr1	1950656	1951152
chr1	1975982	1976733
chr1	1980925	1982433
chr1	2029290	2029981
chr1	2035821	2036872
chr1	2064057	2065325
chr1	2071216	2071696
chr1	2105612	2106235
chr1	2110888	2111840
chr1	2111961	2112256
chr1	2120841	2122063
chr1	2126059	2126954
chr1	2130587	2131253
chr1	2135917	2137282
chr1	2143705	2144786
chr1	2158636	2159578
chr1	2160350	2161236
chr1	2168323	2169608
chr1	2174416	2175232
chr1	2179899	2180846
chr1	2186828	2187828
chr1	2198565	2199132
chr1	2201608	2202501
chr1	2207229	2208042
chr1	2215688	2216902
chr1	2222075	2222631
chr1	2230354	2231051
chr1	2236325	2236635
chr1	2242715	2243933
chr1	2244053	2244904
chr1	2245812	2246863
chr1	2253656	2254754
chr1	2269711	2270036
chr1	2313185	2313755
chr1	2313927	2314350
chr1	2322483	2323591
chr1	2343471	2345042
chr1	2374795	2375842
chr1	2376689	2376961
chr1	2377102	2377653
chr1	2383204	2383711
chr1	2391211	2391863
chr1	2394793	2395560
chr1	2402742	2403565
chr1	2406433	2406841
chr1	2411717	2412819
chr1	2423044	2424154
chr1	2440920	2441823
chr1	2457358	2458474
chr1	2461537	2461931
chr1	2477376	2478812
chr1	2479471	2480483
chr1	2486913	2489030
chr1	2509492	2510220
chr1	2515351	2515574
chr1	2516906	2517463
chr1	2517729	2518897
chr1	2573839	2575072
chr1	2583593	2584018
chr1	2584357	2586502
chr1	2615368	2616032
chr1	2628557	2629428
chr1	2688870	2689301
chr1	2718235	2718535
chr1	2721718	2721880
chr1	2738436	2739072
chr1	2781771	2783543
chr1	2792491	2792801
chr1	2799492	2800157
chr1	2827917	2828291
chr1	2928909	2929543
chr1	2977515	2978184
chr1	2986031	2987536
chr1	3002230	3002898
chr1	3017447	3017905
chr1	3056036	3056662
chr1	3061826	3061986
chr1	3071990	3072851
chr1	3081628	3082418
chr1	3086788	3088174
chr1	3103107	3103470
chr1	3106935	3108021
chr1	3135768	3136558
chr1	3138539	3139316
chr1	3147847	3148106
chr1	3167908	3169045
chr1	3182393	3182914
chr1	3191100	3191912
chr1	3197577	3197913
chr1	3200435	3200837
chr1	3229465	3230039
chr1	3236913	3237677
chr1	3239387	3240332
chr1	3250419	3250916
chr1	3268427	3268792
chr1	3269011	3269308
chr1	3286381	3286705
chr1	3326272	3327191
chr1	3341218	3341574
chr1	3369743	3370359
chr1	3370441	3371758
chr1	3376710	3376977
chr1	3400142	3400758
chr1	3407577	3408335
chr1	3418515	3418736
chr1	3447765	3448249
chr1	3489655	3490295
chr1	3493698	3494360
chr1	3527768	3528436
chr1	3535440	3536048
chr1	3540703	3542422
chr1	3566258	3566901
chr1	3585136	3586045
chr1	3590661	3591223
chr1	3612174	3612680
chr1	3614224	3615063
chr1	3640862	3641257
chr1	3643716	3644174
chr1	3663407	3664197
chr1	3688615	3690129
chr1	3692556	3692832
chr1	3712461	3713666
chr1	3717830	3718365
chr1	3737484	3737951
chr1	3747361	3747995
chr1	3748127	3749009
chr1	3773180	3774616
chr1	3809176	3809624
chr1	3816570	3818160
chr1	3827240	3828033
chr1	3841228	3842192
chr1	4000513	4000740
chr1	4002584	4003462
chr1	4008490	4008782
chr1	4016612	4016883
chr1	4054183	4054343
chr1	4108190	4108600
chr1	4114749	4115465
chr1	4131449	4133061
chr1	4142064	4143085
chr1	4144049	4144624
chr1	4168556	4169828
chr1	4233276	4233721
chr1	4284685	4285796
chr1	4293311	4293856
chr1	4313955	4314760
chr1	4327362	4328232
chr1	4333264	4334135
chr1	4351365	4351701
chr1	4440642	4440931
chr1	4455783	4456077
chr1	4457326	4457648
chr1	4458058	4458730
chr1	4577020	4578072
chr1	4587512	4588544
chr1	4623841	4624447
chr1	4654455	4654852
chr1	4712683	4713120
chr1	4715061	4715500
chr1	4716377	4716835
chr1	4771250	4772027
chr1	4886048	4886573
chr1	4911815	4912098
chr1	4913976	4914767
chr1	4991599	4991912
chr1	5023212	5023857
chr1	5030622	5031234
chr1	5159720	5159958
chr1	5168825	5169199
chr1	5169757	5170005
chr1	5179649	5180060
chr1	5201112	5201395
chr1	5261932	5262498
chr1	5357247	5358296
chr1	5371704	5373408
chr1	5393444	5393741
chr1	5445982	5446332
chr1	5453705	5454284
chr1	5456691	5456923
chr1	5483020	5483595
chr1	5484916	5485219
chr1	5490594	5491413
chr1	5515947	5516946
chr1	5569851	5570264
chr1	5573938	5574924
chr1	5611474	5612289
chr1	5658033	5658472
chr1	5671903	5672309
chr1	5712113	5712851
chr1	5727378	5727729
chr1	5731522	5732922
chr1	5787361	5788061
chr1	5788188	5788518
chr1	5805755	5806397
chr1	5940446	5940784
chr1	5948746	5949067
chr1	5955628	5956581
chr1	5956758	5957035
chr1	5964684	5965133
chr1	5974889	5976392
chr1	6009275	6009823
chr1	6030532	6031305
chr1	6035284	6035541
chr1	6038566	6038928
chr1	6040583	6041040
chr1	6051589	6053283
chr1	6061765	6062965
chr1	6074115	6075032
chr1	6085317	6086948
chr1	6094009	6094898
chr1	6113007	6113443
chr1	6115706	6115867
chr1	6145907	6146068
chr1	6168956	6169386
chr1	6187644	6188341
chr1	6203479	6203836
chr1	6208421	6209136
chr1	6217353	6218406
chr1	6222937	6223209
chr1	6231365	6232050
chr1	6239100	6241210
chr1	6253526	6253726
chr1	6259005	6260212
chr1	6265280	6265554
chr1	6265772	6266654
chr1	6268766	6269934
chr1	6281413	6282271
chr1	6295355	6296427
chr1	6305089	6306511
chr1	6306804	6307091
chr1	6319736	6321669
chr1	6330153	6330869
chr1	6335932	6336945
chr1	6377473	6377731
chr1	6395459	6396430
chr1	6403390	6403938
chr1	6411863	6412300
chr1	6419685	6420089
chr1	6423154	6423866
chr1	6445574	6446137
chr1	6452948	6454267
chr1	6464757	6465023
chr1	6472987	6473306
chr1	6474441	6474918
chr1	6483392	6485244
chr1	6497988	6498697
chr1	6500168	6501006
chr1	6505232	6505497
chr1	6508634	6509356
chr1	6515087	6515697
chr1	6531572	6531818
chr1	6535382	6536206
chr1	6543159	6543413
chr1	6546548	6546890
chr1	6549990	6550256
chr1	6550363	6551383
chr1	6557215	6558079
chr1	6579660	6580719
chr1	6604921	6605228
chr1	6613959	6614973
chr1	6639479	6640906
chr1	6654951	6655819
chr1	6661164	6663857
chr1	6672769	6674164
chr1	6684778	6686164
chr1	6694161	6695137
chr1	6706486	6706893
chr1	6761272	6762321
chr1	6780097	6780373
chr1	6813422	6814010
chr1	6830868	6831144
chr1	6844291	6845637
chr1	6861972	6862522
chr1	6867789	6868203
chr1	6882569	6883103
chr1	6887265	6887500
chr1	6892930	6893183
chr1	6928741	6929369
chr1	6950002	6950297
chr1	6951888	6952156
chr1	6957134	6957605
chr1	7022060	7023789
chr1	7079438	7079961
chr1	7102630	7103287
chr1	7129803	7131166
chr1	7136828	7137195
chr1	7149062	7149988
chr1	7157795	7158894
chr1	7170024	7171000
chr1	7177365	7178230
chr1	7268012	7268303
chr1	7283529	7284289
chr1	7294236	7294770
chr1	7322636	7323242
chr1	7325777	7326477
chr1	7359311	7360347
chr1	7394439	7395137
chr1	7401178	7402105
chr1	7418472	7418856
chr1	7427156	7427838
chr1	7435046	7436072
chr1	7448198	7449926
chr1	7461812	7462525
chr1	7506926	7508173
chr1	7514199	7514622
chr1	7515000	7516178
chr1	7522779	7523069
chr1	7530847	7532251
chr1	7538992	7539452
chr1	7551190	7552578
chr1	7586703	7587679
chr1	7598074	7598654
chr1	7599756	7600109
chr1	7609349	7609677
chr1	7612439	7612989
chr1	7614945	7615277
chr1	7619027	7619696
chr1	7633991	7635122
chr1	7641266	7642932
chr1	7649908	7650413
chr1	7654384	7654796
chr1	7676451	7677550
chr1	7683708	7684759
chr1	7690333	7691021
chr1	7700747	7702006
chr1	7705393	7705928
chr1	7707195	7707596
chr1	7709009	7709468
chr1	7710929	7711716
chr1	7727637	7729233
chr1	7729409	7730124
chr1	7740017	7741231
chr1	7763946	7765208
chr1	7788169	7788401
chr1	7805919	7806182
chr1	7812514	7813219
chr1	7830731	7831994
chr1	7843491	7844862
chr1	7870334	7870832
chr1	7887218	7888324
chr1	7945564	7946937
chr1	7962637	7963166
chr1	7976380	7976831
chr1	7992827	7993137
chr1	8002201	8002875
chr1	8013884	8014707
chr1	8021152	8022281
chr1	8035050	8035797
chr1	8042231	8042838
chr1	8045943	8046456
chr1	8064228	8065502
chr1	8066412	8066865
chr1	8072393	8072718
chr1	8075067	8075736
chr1	8080115	8080476
chr1	8085609	8087639
chr1	8100562	8101034
chr1	8107267	8107483
chr1	8116125	8116446
chr1	8121339	8121646
chr1	8122142	8122384
chr1	8130977	8131546
chr1	8137146	8137699
chr1	8138195	8138646
chr1	8143795	8144392
chr1	8154496	8155285
chr1	8156691	8157161
chr1	8157326	8157897
chr1	8181427	8181735
chr1	8201683	8202241
chr1	8214675	8215135
chr1	8221591	8222630
chr1	8229380	8230801
chr1	8234494	8234731
chr1	8234934	8235165
chr1	8242209	8242801
chr1	8244422	8244706
chr1	8249884	8250425
chr1	8254456	8255165
chr1	8262182	8263419
chr1	8276917	8278044
chr1	8284977	8285417
chr1	8298110	8299270
chr1	8311682	8313069
chr1	8318754	8320094
chr1	8343164	8343804
chr1	8344006	8344614
chr1	8357388	8357645
chr1	8372315	8372610
chr1	8374212	8374836
chr1	8377813	8378811
chr1	8403147	8404103
chr1	8408879	8409360
chr1	8433555	8434321
chr1	8452642	8452980
chr1	8455763	8456014
chr1	8456930	8457470
chr1	8469083	8469582
chr1	8472220	8472714
chr1	8482959	8484982
chr1	8498585	8498817
chr1	8498994	8499817
chr1	8508654	8509537
chr1	8523200	8524045
chr1	8525804	8526066
chr1	8537298	8538016
chr1	8556025	8556490
chr1	8557427	8557901
chr1	8585362	8586350
chr1	8611538	8611962
chr1	8615314	8615534
chr1	8621180	8621605
chr1	8623441	8623871
chr1	8627187	8627583
chr1	8631252	8631567
chr1	8650808	8651224
chr1	8657609	8659268
chr1	8680020	8680549
chr1	8682025	8682557
chr1	8689216	8689891
chr1	8707672	8707946
chr1	8720498	8720807
chr1	8723441	8724561
chr1	8728313	8728547
chr1	8731287	8731656
chr1	8735116	8735327
chr1	8739275	8739765
chr1	8746895	8747913
chr1	8763063	8763864
chr1	8767042	8767498
chr1	8772290	8773307
chr1	8786477	8787063
chr1	8787759	8788516
chr1	8800327	8800543
chr1	8815094	8815408
chr1	8838005	8838471
chr1	8848733	8849110
chr1	8857256	8857858
chr1	8876912	8878335
chr1	8882806	8883166
chr1	8889195	8890239
chr1	8908658	8909295
chr1	8912740	8913350
chr1	8918172	8918535
chr1	8919395	8919934
chr1	8930693	8931641
chr1	8933672	8934003
chr1	8937967	8939591
chr1	8950041	8950815
chr1	8959977	8960475
chr1	8971007	8971528
chr1	8978018	8978475
chr1	9001954	9002185
chr1	9046217	9046755
chr1	9048010	9048395
chr1	9061695	9062544
chr1	9065209	9065466
chr1	9097247	9097549
chr1	9161683	9161903
chr1	9170699	9171434
chr1	9188534	9190015
chr1	9202359	9202606
chr1	9205197	9205632
chr1	9222887	9223304
chr1	9223742	9224328
chr1	9241395	9241886
chr1	9241998	9243414
chr1	9256290	9257135
chr1	9261444	9262225
chr1	9294261	9295508
chr1	9302480	9303174
chr1	9327054	9327671
chr1	9335593	9336165
chr1	9340437	9340987
chr1	9350097	9350504
chr1	9352572	9353383
chr1	9353514	9354079
chr1	9354362	9355404
chr1	9362972	9363518
chr1	9390039	9390317
chr1	9398374	9399633
chr1	9405530	9407194
chr1	9412342	9413195
chr1	9415257	9415954
chr1	9431411	9432174
chr1	9461835	9462406
chr1	9466221	9466521
chr1	9473045	9474002
chr1	9488444	9489605
chr1	9498520	9499401
chr1	9504015	9504501
chr1	9504586	9504928
chr1	9515842	9516136
chr1	9526807	9527550
chr1	9533185	9533423
chr1	9536758	9537426
chr1	9550951	9551450
chr1	9555137	9555921
chr1	9560942	9561597
chr1	9589088	9589845
chr1	9599186	9600443
chr1	9606749	9607270
chr1	9608471	9608983
chr1	9615172	9616016
chr1	9621516	9622133
chr1	9629196	9629878
chr1	9648354	9649196
chr1	9653468	9654320
chr1	9675522	9675944
chr1	9687022	9687650
chr1	9711656	9712600
chr1	9731445	9731786
chr1	9747185	9748596
chr1	9749078	9750296
chr1	9760434	9760758
chr1	9762362	9762600
chr1	9777494	9778146
chr1	9779101	9779609
chr1	9785115	9785422
chr1	9826859	9827154
chr1	9852138	9852977
chr1	9856645	9857051
chr1	9858067	9858819
chr1	9883666	9884754
chr1	9885279	9886103
chr1	9895945	9896812
chr1	9903080	9904327
chr1	9912095	9913213
chr1	9927421	9928001
chr1	9932734	9933140
chr1	9934976	9935650
chr1	9937814	9938507
chr1	9950271	9950918
chr1	9952525	9953583
chr1	9960300	9961082
chr1	9969631	9971294
chr1	9982280	9982847
chr1	10002464	10002733
chr1	10002837	10003695
chr1	10010282	10010942
chr1	10056718	10058227
chr1	10092465	10093904
chr1	10116370	10117007
chr1	10117433	10117773
chr1	10117893	10119024
chr1	10125479	10125759
chr1	10127121	10127358
chr1	10134142	10135094
chr1	10168175	10168767
chr1	10183026	10183338
chr1	10215108	10215672
chr1	10221700	10221974
chr1	10269869	10271313
chr1	10278084	10278348
chr1	10313582	10314309
chr1	10341070	10341327
chr1	10343433	10343757
chr1	10346259	10347084
chr1	10398160	10398417
chr1	10437519	10437812
chr1	10438500	10438897
chr1	10440619	10441228
chr1	10447663	10448443
chr1	10458472	10459857
chr1	10475496	10475767
chr1	10488151	10488399
chr1	10490138	10491336
chr1	10519044	10519731
chr1	10532051	10532830
chr1	10534810	10535686
chr1	10554681	10555754
chr1	10567382	10568180
chr1	10568591	10568918
chr1	10571014	10571542
chr1	10574357	10574769
chr1	10578877	10579732
chr1	10588433	10588772
chr1	10590394	10590900
chr1	10597299	10597873
chr1	10599485	10600087
chr1	10601392	10601707
chr1	10615525	10616725
chr1	10651067	10651426
chr1	10651541	10651925
chr1	10654451	10654961
chr1	10684449	10684861
chr1	10700167	10701264
chr1	10711507	10711739
chr1	10717126	10718231
chr1	10723680	10724661
chr1	10731659	10732524
chr1	10736982	10737797
chr1	10745870	10747752
chr1	10752315	10752759
chr1	10753851	10755389
chr1	10764694	10765049
chr1	10784128	10784843
chr1	10785140	10785520
chr1	10791116	10791391
chr1	10794055	10794338
chr1	10795008	10795985
chr1	10805980	10806309
chr1	10811325	10812302
chr1	10815932	10816716
chr1	10825769	10826734
chr1	10831817	10832941
chr1	10842247	10843317
chr1	10848590	10849180
chr1	10853756	10854711
chr1	10856179	10856981
chr1	10863120	10863675
chr1	10863971	10864365
chr1	10864474	10864961
chr1	10873849	10874674
chr1	10895955	10896283
chr1	10926744	10927696
chr1	10970004	10970722
chr1	10997210	10997938
chr1	11004040	11004987
chr1	11008339	11008803
chr1	11010521	11011077
chr1	11018566	11019181
chr1	11020871	11021559
chr1	11028104	11028911
chr1	11035623	11036552
chr1	11040141	11040549
chr1	11049289	11049534
chr1	11072216	11073477
chr1	11089872	11090542
chr1	11097686	11098250
chr1	11112630	11113601
chr1	11119162	11120795
chr1	11131600	11133062
chr1	11159245	11160470
chr1	11174369	11175336
chr1	11175606	11176043
chr1	11204059	11204297
chr1	11217686	11218293
chr1	11218728	11219495
chr1	11238134	11238455
chr1	11264987	11265291
chr1	11266735	11266952
chr1	11296744	11297937
chr1	11301804	11302261
chr1	11322293	11323033
chr1	11332700	11333879
chr1	11352350	11353273
chr1	11380072	11380531
chr1	11381735	11382463
chr1	11397615	11398137
chr1	11415359	11416277
chr1	11417361	11418093
chr1	11437016	11437535
chr1	11538553	11540013
chr1	11544090	11544627
chr1	11545274	11546031
chr1	11552264	11552619
chr1	11559458	11560541
chr1	11623373	11624148
chr1	11628771	11629299
chr1	11629492	11630105
chr1	11702542	11702793
chr1	11705800	11706044
chr1	11710443	11711030
chr1	11714163	11715228
chr1	11723906	11725224
chr1	11740539	11741999
chr1	11750658	11751058
chr1	11753224	11753611
chr1	11767470	11768288
chr1	11768668	11768999
chr1	11771276	11771444
chr1	11779361	11780144
chr1	11791702	11792124
chr1	11795770	11797705
chr1	11809249	11809547
chr1	11844819	11845773
chr1	11850639	11851333
chr1	11863534	11863932
chr1	11865361	11866596
chr1	11881499	11881898
chr1	11892431	11892869
chr1	11898261	11899074
chr1	11908106	11908451
chr1	11918831	11919756
chr1	11925625	11925845
chr1	11941002	11941511
chr1	11942922	11943647
chr1	11953871	11954311
chr1	11967777	11968036
chr1	11968132	11969923
chr1	11978860	11979252
chr1	11985683	11987058
chr1	11994281	11995284
chr1	12004208	12004998
chr1	12027184	12027556
chr1	12039660	12040937
chr1	12073359	12074075
chr1	12079165	12080113
chr1	12091387	12091617
chr1	12100368	12101072
chr1	12104454	12104977
chr1	12109739	12110135
chr1	12111765	12112636
chr1	12184949	12185150
chr1	12203653	12204156
chr1	12221893	12222270
chr1	12226811	12227454
chr1	12238053	12238797
chr1	12256739	12257019
chr1	12268620	12269393
chr1	12289610	12291473
chr1	12332121	12332449
chr1	12332870	12333270
chr1	12333490	12333887
chr1	12338813	12339599
chr1	12360822	12361360
chr1	12374447	12374686
chr1	12392819	12393765
chr1	12398077	12398439
chr1	12399320	12400453
chr1	12416025	12416617
chr1	12428627	12429049
chr1	12441514	12441855
chr1	12493394	12494039
chr1	12494207	12494579
chr1	12497034	12497361
chr1	12510389	12511167
chr1	12514093	12514417
chr1	12518708	12518927
chr1	12538075	12538807
chr1	12540820	12541346
chr1	12588208	12589010
chr1	12609106	12610412
chr1	12633931	12634367
chr1	12654872	12656411
chr1	12661974	12662454
chr1	12664233	12664724
chr1	12675954	12677375
chr1	12678260	12678717
chr1	12679874	12680158
chr1	12719054	12719335
chr1	12805789	12806624
chr1	12815897	12816690
chr1	12911482	12912076
chr1	13867259	13867738
chr1	13867982	13868393
chr1	13992040	13992704
chr1	14026100	14027550
chr1	14057299	14057935
chr1	14075232	14076531
chr1	14084279	14084507
chr1	14125388	14125656
chr1	14155085	14155663
chr1	14219164	14219789
chr1	14286931	14287341
chr1	14292203	14292814
chr1	14342486	14342706
chr1	14343755	14344842
chr1	14365984	14367101
chr1	14381869	14382317
chr1	14409949	14410712
chr1	14435259	14435951
chr1	14440390	14440688
chr1	14444209	14444585
chr1	14454694	14454913
chr1	14464023	14464507
chr1	14494904	14496091
chr1	14516440	14516814
chr1	14516959	14517494
chr1	14607360	14608201
chr1	14608640	14608828
chr1	14609112	14609650
chr1	14611298	14611458
chr1	14748276	14749097
chr1	14849432	14849643
chr1	14887553	14887792
chr1	14924830	14926184
chr1	15058278	15058771
chr1	15064643	15065154
chr1	15178293	15179280
chr1	15241922	15242159
chr1	15250270	15251672
chr1	15255753	15256655
chr1	15296751	15297038
chr1	15322519	15323029
chr1	15331197	15332210
chr1	15354062	15354979
chr1	15372921	15373467
chr1	15383463	15383748
chr1	15415776	15416448
chr1	15416597	15417360
chr1	15426764	15427386
chr1	15438627	15439258
chr1	15455050	15455394
chr1	15466199	15467096
chr1	15478846	15481535
chr1	15494971	15495398
chr1	15505237	15506085
chr1	15515212	15515541
chr1	15516500	15516907
chr1	15517905	15518719
chr1	15523544	15524068
chr1	15526793	15527664
chr1	15544884	15545434
chr1	15573529	15574440
chr1	15587720	15588257
chr1	15598799	15599520
chr1	15610036	15610341
chr1	15610887	15611905
chr1	15614687	15615038
chr1	15631114	15631683
chr1	15649507	15650687
chr1	15653029	15653711
chr1	15655273	15655583
chr1	15656695	15656949
chr1	15664224	15664472
chr1	15671225	15672083
chr1	15678950	15679268
chr1	15692706	15693350
chr1	15735808	15736898
chr1	15742496	15743069
chr1	15745390	15745645
chr1	15750651	15751223
chr1	15753322	15753546
chr1	15757698	15758444
chr1	15758904	15759757
chr1	15786295	15786703
chr1	15789530	15790504
chr1	15805078	15805557
chr1	15815595	15816209
chr1	15827959	15828466
chr1	15850433	15851924
chr1	15852911	15853763
chr1	15885509	15886356
chr1	15910955	15911917
chr1	15921667	15922027
chr1	15923360	15923664
chr1	15929601	15930556
chr1	15936575	15937046
chr1	15943079	15944700
chr1	15956660	15957511
chr1	16007213	16007597
chr1	16010637	16011826
chr1	16017969	16018276
chr1	16019901	16020223
chr1	16023449	16024094
chr1	16029504	16030559
chr1	16035247	16036076
chr1	16038502	16039051
chr1	16044009	16045063
chr1	16050035	16050790
chr1	16058667	16059216
chr1	16062284	16063287
chr1	16065006	16065596
chr1	16067732	16068353
chr1	16085025	16086193
chr1	16090645	16091660
chr1	16092199	16092568
chr1	16103010	16103890
chr1	16107057	16107790
chr1	16118531	16118970
chr1	16121537	16121928
chr1	16126428	16127371
chr1	16141917	16142322
chr1	16160800	16162925
chr1	16173687	16175187
chr1	16175726	16176468
chr1	16202809	16203249
chr1	16212286	16213353
chr1	16219770	16220108
chr1	16224340	16224754
chr1	16229475	16229700
chr1	16242985	16243209
chr1	16265694	16266545
chr1	16268270	16269013
chr1	16275713	16276762
chr1	16277329	16278277
chr1	16283819	16284976
chr1	16299478	16300091
chr1	16301822	16302774
chr1	16320907	16321502
chr1	16335410	16336122
chr1	16339139	16340177
chr1	16345665	16346545
chr1	16359303	16359808
chr1	16374996	16375621
chr1	16382104	16383089
chr1	16393412	16395421
chr1	16400007	16400494
chr1	16403069	16403775
chr1	16405421	16405891
chr1	16465301	16465859
chr1	16471458	16472654
chr1	16481265	16481845
chr1	16481945	16482929
chr1	16490633	16491266
chr1	16502251	16502876
chr1	16508381	16508720
chr1	16510786	16511316
chr1	16514144	16514727
chr1	16516371	16517001
chr1	16532736	16533802
chr1	16542732	16543094
chr1	16543502	16544408
chr1	16552815	16553872
chr1	16562579	16564179
chr1	16570752	16571206
chr1	16574649	16575986
chr1	16580911	16581408
chr1	16582484	16582827
chr1	16650940	16651262
chr1	16653181	16653859
chr1	16678390	16679403
chr1	16693393	16694542
chr1	16712653	16713415
chr1	16723189	16723425
chr1	16766696	16768009
chr1	16819362	16819806
chr1	16824945	16826350
chr1	16839783	16841220
chr1	16860635	16862330
chr1	16893073	16893831
chr1	16918284	16919097
chr1	16928900	16929255
chr1	16934725	16935075
chr1	16939136	16940597
chr1	16946246	16946695
chr1	16947170	16947908
chr1	16949898	16950220
chr1	16951490	16951699
chr1	16964632	16965330
chr1	16970738	16971716
chr1	16973792	16974681
chr1	17004418	17004900
chr1	17007380	17007592
chr1	17019208	17020710
chr1	17029665	17029960
chr1	17033770	17034719
chr1	17036134	17036652
chr1	17053777	17054517
chr1	17077053	17077302
chr1	17081956	17082370
chr1	17084155	17084567
chr1	17085534	17086340
chr1	17090725	17092080
chr1	17093184	17093778
chr1	17096882	17097193
chr1	17106732	17107287
chr1	17198998	17200387
chr1	17215283	17216455
chr1	17221871	17223518
chr1	17231071	17232186
chr1	17240136	17241731
chr1	17247781	17248624
chr1	17253079	17254196
chr1	17274717	17275886
chr1	17278068	17278520
chr1	17287058	17287816
chr1	17307059	17307633
chr1	17330403	17330664
chr1	17337775	17338852
chr1	17342811	17343090
chr1	17353981	17354755
chr1	17372197	17372414
chr1	17372635	17372890
chr1	17380221	17381083
chr1	17386024	17386650
chr1	17388130	17388676
chr1	17445640	17446327
chr1	17452224	17452756
chr1	17534598	17535030
chr1	17560152	17560573
chr1	17563394	17564121
chr1	17565969	17566215
chr1	17630605	17630958
chr1	17732534	17733068
chr1	17745808	17746835
chr1	17764096	17765226
chr1	17766130	17766663
chr1	17803754	17804356
chr1	17820663	17821216
chr1	17828677	17829480
chr1	17842502	17843750
chr1	17846518	17846902
chr1	17866058	17867588
chr1	17871726	17872349
chr1	17878203	17878939
chr1	17885835	17886134
chr1	17886235	17886892
chr1	17890463	17890754
chr1	17891195	17891537
chr1	17900941	17901556
chr1	17901943	17902911
chr1	17906464	17907309
chr1	17909720	17910232
chr1	17914587	17915051
chr1	17918486	17918954
chr1	17923284	17924050
chr1	17929273	17930496
chr1	17932527	17932785
chr1	17951169	17951831
chr1	17959070	17959364
chr1	17966944	17967284
chr1	17980297	17980757
chr1	17980859	17981533
chr1	17987984	17988549
chr1	17996365	17996961
chr1	17999879	18000162
chr1	18006804	18007261
chr1	18008901	18009603
chr1	18040372	18041378
chr1	18044042	18044848
chr1	18152533	18152901
chr1	18193041	18193317
chr1	18218807	18219126
chr1	18220545	18221182
chr1	18240659	18240883
chr1	18246359	18246876
chr1	18249413	18249593
chr1	18261805	18262062
chr1	18265330	18265632
chr1	18403998	18404858
chr1	18427025	18427498
chr1	18435230	18436026
chr1	18436245	18437104
chr1	18460494	18461623
chr1	18475124	18476234
chr1	18482163	18483039
chr1	18502194	18502714
chr1	18508968	18509684
chr1	18517705	18518779
chr1	18525933	18526223
chr1	18531613	18532504
chr1	18538238	18538639
chr1	18561126	18561747
chr1	18568305	18568859
chr1	18579350	18580352
chr1	18582690	18583129
chr1	18605976	18606665
chr1	18615123	18615485
chr1	18616782	18617931
chr1	18625897	18626692
chr1	18643212	18643668
chr1	18652230	18653079
chr1	18667834	18668252
chr1	18679026	18679639
chr1	18722794	18723083
chr1	18740481	18740747
chr1	18790598	18791549
chr1	18806787	18808140
chr1	18831942	18832541
chr1	18836227	18836642
chr1	18837711	18838661
chr1	18861673	18862681
chr1	18883953	18884924
chr1	18895869	18897052
chr1	18898499	18898850
chr1	18902022	18902395
chr1	18906749	18907570
chr1	18907848	18908229
chr1	18911178	18911696
chr1	18923790	18924200
chr1	18929253	18929806
chr1	18962333	18962645
chr1	18995319	18995572
chr1	19046614	19046987
chr1	19050303	19051148
chr1	19074948	19075370
chr1	19147132	19147704
chr1	19201743	19202043
chr1	19209074	19209360
chr1	19210509	19211015
chr1	19221379	19222029
chr1	19228471	19229781
chr1	19239457	19239992
chr1	19248591	19249177
chr1	19252834	19253458
chr1	19258903	19259304
chr1	19282056	19283804
chr1	19337497	19337988
chr1	19354463	19354975
chr1	19392807	19393135
chr1	19397414	19398081
chr1	19406082	19407068
chr1	19413416	19414554
chr1	19416058	19416408
chr1	19440016	19440460
chr1	19465539	19466540
chr1	19481370	19481748
chr1	19489802	19490038
chr1	19496184	19496501
chr1	19506131	19506381
chr1	19529569	19530615
chr1	19536021	19537405
chr1	19567365	19568162
chr1	19577565	19579007
chr1	19586811	19587864
chr1	19599746	19601084
chr1	19614679	19615959
chr1	19637794	19639428
chr1	19641889	19642630
chr1	19663094	19663411
chr1	19664737	19665231
chr1	19667984	19668319
chr1	19670910	19671258
chr1	19674053	19674352
chr1	19674869	19675260
chr1	19680666	19681435
chr1	19682688	19683223
chr1	19710670	19711132
chr1	19716520	19718058
chr1	19724773	19725341
chr1	19731573	19732071
chr1	19738995	19739721
chr1	19749377	19750141
chr1	19755966	19757247
chr1	19766749	19767310
chr1	19774957	19775895
chr1	19777204	19777908
chr1	19781045	19781626
chr1	19783649	19783996
chr1	19794899	19795166
chr1	19795928	19796378
chr1	19797903	19798137
chr1	19804362	19804762
chr1	19811392	19812779
chr1	19852205	19853111
chr1	19874348	19874766
chr1	19908790	19909180
chr1	19922698	19924310
chr1	19942897	19943407
chr1	19950091	19950322
chr1	19969665	19971934
chr1	19977333	19978269
chr1	19980095	19980577
chr1	19985898	19986770
chr1	19992090	19992851
chr1	20006198	20006549
chr1	20030891	20031520
chr1	20041910	20042619
chr1	20061966	20062788
chr1	20063859	20064354
chr1	20076671	20077399
chr1	20078538	20078887
chr1	20084770	20085182
chr1	20088763	20089099
chr1	20094798	20095932
chr1	20098611	20098990
chr1	20100302	20100650
chr1	20102603	20103122
chr1	20125707	20127076
chr1	20131368	20131685
chr1	20135442	20136355
chr1	20140838	20142147
chr1	20186962	20187255
chr1	20193271	20193621
chr1	20198540	20199175
chr1	20208621	20209581
chr1	20219031	20219495
chr1	20220278	20221345
chr1	20244373	20244834
chr1	20275579	20275816
chr1	20301348	20301681
chr1	20427281	20427813
chr1	20435969	20436371
chr1	20438853	20439083
chr1	20450742	20451334
chr1	20478473	20479312
chr1	20498020	20498290
chr1	20505204	20505851
chr1	20512207	20513341
chr1	20513668	20514227
chr1	20518988	20519343
chr1	20520670	20521036
chr1	20521734	20521974
chr1	20539057	20540062
chr1	20546213	20546855
chr1	20559934	20560888
chr1	20576565	20577871
chr1	20582126	20582643
chr1	20608991	20609442
chr1	20616935	20618525
chr1	20652377	20652762
chr1	20666545	20666886
chr1	20669180	20670730
chr1	20685262	20686589
chr1	20692538	20692941
chr1	20693048	20694356
chr1	20703398	20703769
chr1	20706912	20707566
chr1	20713261	20713580
chr1	20717090	20717967
chr1	20729265	20729881
chr1	20730804	20731473
chr1	20737570	20738361
chr1	20753457	20753702
chr1	20756830	20758001
chr1	20767257	20767601
chr1	20769358	20769918
chr1	20796616	20797107
chr1	20802508	20803277
chr1	20806891	20808150
chr1	20811955	20813983
chr1	20820288	20821731
chr1	20822645	20823132
chr1	20833881	20834978
chr1	20848787	20849479
chr1	20856812	20857207
chr1	20879488	20880242
chr1	20901750	20902114
chr1	20939941	20940765
chr1	20959741	20961543
chr1	20966678	20967067
chr1	20987576	20988637
chr1	21022772	21023834
chr1	21031665	21032353
chr1	21043899	21044893
chr1	21051402	21052074
chr1	21058058	21060255
chr1	21112574	21114294
chr1	21140329	21140997
chr1	21173933	21174800
chr1	21179018	21179336
chr1	21193596	21193954
chr1	21213959	21214120
chr1	21223116	21223693
chr1	21230013	21230260
chr1	21282812	21283116
chr1	21305014	21305214
chr1	21309703	21310336
chr1	21348669	21349474
chr1	21359397	21359661
chr1	21367192	21367454
chr1	21371368	21371874
chr1	21403687	21403927
chr1	21417592	21417927
chr1	21475879	21476534
chr1	21477331	21477619
chr1	21479024	21479511
chr1	21502203	21503931
chr1	21508671	21509228
chr1	21521664	21522542
chr1	21543331	21543668
chr1	21547332	21547854
chr1	21558513	21559076
chr1	21578308	21579218
chr1	21581570	21582217
chr1	21588156	21589642
chr1	21594609	21595373
chr1	21596729	21597010
chr1	21598061	21598402
chr1	21602581	21604269
chr1	21616248	21617331
chr1	21620900	21621829
chr1	21629238	21630106
chr1	21638953	21640034
chr1	21645871	21646466
chr1	21650687	21651486
chr1	21655771	21656482
chr1	21661256	21661481
chr1	21663926	21664833
chr1	21665162	21665525
chr1	21671160	21672547
chr1	21682494	21682821
chr1	21694707	21695462
chr1	21697046	21697368
chr1	21705592	21705961
chr1	21724233	21725071
chr1	21754679	21754982
chr1	21763081	21763828
chr1	21766215	21767426
chr1	21780493	21780781
chr1	21801168	21801707
chr1	21817211	21817641
chr1	21835324	21836088
chr1	21861353	21861571
chr1	21893591	21894122
chr1	21894808	21895199
chr1	21900375	21901567
chr1	21906189	21906788
chr1	21912991	21914281
chr1	21922078	21922317
chr1	21934014	21934706
chr1	21939954	21940275
chr1	21949795	21950570
chr1	21958324	21959069
chr1	21961046	21961528
chr1	21965085	21966429
chr1	21977682	21978934
chr1	21985589	21986603
chr1	21992916	21993839
chr1	21995696	21996621
chr1	22002676	22003199
chr1	22023457	22023707
chr1	22029704	22030436
chr1	22033026	22033369
chr1	22091056	22091806
chr1	22108980	22110371
chr1	22127647	22128135
chr1	22140805	22141435
chr1	22196183	22196658
chr1	22231080	22231783
chr1	22240296	22240839
chr1	22240958	22242083
chr1	22260238	22260610
chr1	22263226	22264501
chr1	22283101	22284121
chr1	22290351	22290858
chr1	22301109	22301706
chr1	22326164	22326476
chr1	22331719	22332289
chr1	22335153	22335615
chr1	22345530	22346011
chr1	22351298	22352744
chr1	22366080	22366856
chr1	22378929	22380299
chr1	22392689	22393235
chr1	22404288	22404622
chr1	22418909	22419240
chr1	22431997	22432643
chr1	22440721	22442066
chr1	22447708	22448578
chr1	22452964	22453729
chr1	22458272	22459517
chr1	22468114	22470365
chr1	22479870	22481003
chr1	22489755	22490848
chr1	22511223	22512472
chr1	22542548	22543386
chr1	22555808	22556404
chr1	22556789	22557172
chr1	22583569	22584737
chr1	22585115	22585548
chr1	22589061	22589912
chr1	22600595	22600842
chr1	22601968	22602822
chr1	22615364	22615816
chr1	22644902	22645674
chr1	22650347	22650751
chr1	22659496	22659959
chr1	22668378	22669744
chr1	22674623	22675692
chr1	22685947	22686829
chr1	22700334	22701095
chr1	22702113	22702463
chr1	22706722	22707330
chr1	22714049	22715034
chr1	22739111	22739899
chr1	22740552	22741545
chr1	22746810	22747496
chr1	22755196	22755400
chr1	22774117	22774392
chr1	22778127	22779371
chr1	22814906	22815122
chr1	22826747	22827365
chr1	22834149	22834447
chr1	22834874	22835206
chr1	22853628	22854708
chr1	22859561	22860276
chr1	22882874	22884206
chr1	22889540	22890446
chr1	22908882	22910055
chr1	22938996	22940120
chr1	22940423	22940863
chr1	22944622	22945429
chr1	22962928	22963737
chr1	22968351	22969102
chr1	22997154	22997479
chr1	22999440	23000351
chr1	23000443	23000916
chr1	23016021	23016418
chr1	23030830	23031479
chr1	23036708	23038520
chr1	23043101	23044208
chr1	23076663	23078097
chr1	23134772	23135914
chr1	23141064	23141767
chr1	23158399	23158960
chr1	23188405	23188816
chr1	23222900	23223264
chr1	23242659	23243590
chr1	23256830	23257111
chr1	23279630	23280462
chr1	23290648	23291000
chr1	23295476	23296346
chr1	23302874	23303601
chr1	23304884	23305118
chr1	23340102	23340735
chr1	23345456	23346899
chr1	23425081	23425572
chr1	23426529	23427038
chr1	23445740	23446165
chr1	23458448	23458873
chr1	23493863	23495545
chr1	23503880	23504756
chr1	23543274	23544411
chr1	23619486	23620022
chr1	23670158	23671588
chr1	23694261	23695116
chr1	23695254	23695792
chr1	23703698	23704285
chr1	23729514	23729738
chr1	23730130	23730827
chr1	23743889	23744755
chr1	23749984	23751816
chr1	23778477	23778893
chr1	23810253	23811381
chr1	23823447	23824120
chr1	23857503	23858290
chr1	23866012	23866796
chr1	23871086	23871720
chr1	23880892	23881884
chr1	23885635	23886378
chr1	23888623	23889179
chr1	23920109	23920375
chr1	23945789	23946649
chr1	23953508	23954134
chr1	23961294	23961984
chr1	23963758	23964229
chr1	23977542	23978157
chr1	23984244	23984475
chr1	24000039	24000346
chr1	24017912	24018912
chr1	24045964	24046235
chr1	24053700	24054363
chr1	24069409	24070737
chr1	24077713	24078119
chr1	24083232	24083526
chr1	24089604	24089861
chr1	24098625	24099116
chr1	24104360	24105315
chr1	24106311	24106784
chr1	24111219	24111779
chr1	24117256	24118489
chr1	24119594	24120221
chr1	24125956	24128133
chr1	24136149	24136685
chr1	24137300	24137704
chr1	24151317	24152670
chr1	24164510	24165462
chr1	24175462	24176045
chr1	24194110	24195457
chr1	24229001	24229958
chr1	24243094	24243888
chr1	24246386	24247015
chr1	24277659	24278714
chr1	24285433	24286721
chr1	24306360	24307161
chr1	24345333	24345654
chr1	24354573	24354880
chr1	24397321	24397714
chr1	24435359	24435651
chr1	24438559	24439399
chr1	24444146	24444542
chr1	24446630	24447321
chr1	24469099	24469920
chr1	24476360	24477543
chr1	24481465	24481924
chr1	24513235	24514673
chr1	24525820	24526271
chr1	24528412	24528934
chr1	24542538	24543437
chr1	24609671	24610817
chr1	24616461	24616942
chr1	24620864	24621598
chr1	24636273	24636617
chr1	24643641	24643859
chr1	24645693	24646303
chr1	24648138	24649124
chr1	24651411	24651730
chr1	24691705	24692115
chr1	24717808	24718109
chr1	24718454	24719165
chr1	24727645	24728181
chr1	24736064	24736357
chr1	24739907	24740455
chr1	24741697	24742768
chr1	24759317	24759865
chr1	24764229	24765382
chr1	24788631	24788994
chr1	24814657	24814970
chr1	24815676	24815982
chr1	24828380	24829819
chr1	24834773	24835163
chr1	24841921	24842586
chr1	24862975	24863325
chr1	24867507	24868171
chr1	24878572	24879056
chr1	24881868	24883025
chr1	24885563	24886071
chr1	24894194	24895041
chr1	24913589	24914189
chr1	24961563	24962048
chr1	24968679	24970239
chr1	25010114	25010618
chr1	25014908	25015468
chr1	25020822	25021273
chr1	25031606	25032537
chr1	25071331	25072538
chr1	25157242	25157486
chr1	25174264	25175390
chr1	25224626	25224924
chr1	25258577	25259168
chr1	25296961	25297603
chr1	25348884	25349741
chr1	25358295	25359217
chr1	25427974	25428228
chr1	25525162	25525690
chr1	25558494	25559439
chr1	25559601	25560037
chr1	25566052	25566950
chr1	25573138	25574598
chr1	25593123	25593549
chr1	25593913	25594800
chr1	25664626	25665497
chr1	25687734	25687976
chr1	25729564	25729925
chr1	25756388	25757925
chr1	25762360	25762596
chr1	25768611	25769225
chr1	25795500	25796144
chr1	25798860	25799361
chr1	25800242	25800616
chr1	25802736	25803472
chr1	25810232	25810908
chr1	25830001	25830833
chr1	25833216	25833847
chr1	25847082	25847460
chr1	25848602	25849329
chr1	25853286	25853517
chr1	25863739	25864247
chr1	25867318	25867822
chr1	25869894	25870692
chr1	25875673	25876880
chr1	25893005	25893890
chr1	25894842	25895756
chr1	25899114	25899547
chr1	25916564	25917401
chr1	25934961	25935378
chr1	25936404	25937311
chr1	25942468	25944104
chr1	25949088	25949725
chr1	25968532	25969615
chr1	25970349	25970869
chr1	25976403	25977339
chr1	25977467	25978002
chr1	25985374	25985991
chr1	26000704	26001125
chr1	26002562	26003509
chr1	26021581	26021909
chr1	26022302	26022775
chr1	26025952	26026492
chr1	26054050	26055182
chr1	26063271	26064132
chr1	26069739	26071094
chr1	26081102	26081690
chr1	26086524	26087621
chr1	26093265	26093559
chr1	26097789	26098722
chr1	26099866	26100592
chr1	26111082	26111558
chr1	26113340	26113854
chr1	26122858	26123797
chr1	26126286	26127410
chr1	26136963	26137791
chr1	26145963	26147613
chr1	26163826	26164075
chr1	26185392	26186403
chr1	26193762	26194434
chr1	26201458	26202790
chr1	26216791	26217350
chr1	26221672	26222565
chr1	26231890	26232687
chr1	26232768	26233761
chr1	26248804	26250038
chr1	26253737	26254806
chr1	26324084	26325336
chr1	26339049	26339699
chr1	26342858	26343694
chr1	26361458	26363516
chr1	26372021	26372904
chr1	26373089	26373625
chr1	26390808	26391715
chr1	26398828	26399224
chr1	26409688	26410046
chr1	26420596	26421824
chr1	26431273	26431899
chr1	26437196	26439126
chr1	26448363	26448863
chr1	26449724	26450256
chr1	26453807	26454259
chr1	26455871	26456079
chr1	26471301	26472145
chr1	26487752	26488851
chr1	26490594	26491327
chr1	26495999	26496912
chr1	26503518	26504471
chr1	26516642	26517425
chr1	26527471	26528102
chr1	26536639	26537258
chr1	26545415	26546042
chr1	26551480	26552432
chr1	26560116	26561400
chr1	26595066	26595803
chr1	26602163	26603215
chr1	26605897	26607188
chr1	26611288	26611557
chr1	26632706	26633707
chr1	26644680	26645456
chr1	26647885	26648347
chr1	26662470	26663772
chr1	26690312	26690742
chr1	26722838	26723048
chr1	26735664	26736841
chr1	26737442	26738077
chr1	26743388	26744009
chr1	26758373	26759301
chr1	26797875	26799833
chr1	26826526	26828254
chr1	26855740	26857038
chr1	26857502	26858006
chr1	26864218	26865057
chr1	26924124	26924487
chr1	26928899	26929160
chr1	26946559	26948204
chr1	27003783	27004572
chr1	27018736	27019215
chr1	27019357	27019883
chr1	27021842	27023256
chr1	27024559	27024918
chr1	27032248	27032818
chr1	27032934	27033168
chr1	27049657	27050514
chr1	27070505	27071405
chr1	27087802	27088041
chr1	27097868	27098920
chr1	27113106	27113629
chr1	27113821	27115227
chr1	27115471	27115934
chr1	27126016	27127255
chr1	27136607	27137014
chr1	27152616	27153877
chr1	27158284	27158874
chr1	27175632	27176348
chr1	27179616	27179978
chr1	27191113	27192506
chr1	27204346	27204788
chr1	27216096	27217266
chr1	27226349	27227293
chr1	27233657	27234502
chr1	27239929	27241145
chr1	27247727	27248627
chr1	27276327	27277578
chr1	27286212	27287383
chr1	27293078	27293895
chr1	27313151	27313737
chr1	27316981	27317583
chr1	27319790	27320975
chr1	27324186	27324635
chr1	27327191	27327540
chr1	27330325	27331592
chr1	27338920	27339928
chr1	27344855	27345135
chr1	27347617	27348463
chr1	27353583	27354733
chr1	27357813	27358655
chr1	27364439	27364996
chr1	27370905	27371605
chr1	27372250	27372712
chr1	27396988	27398040
chr1	27400694	27400998
chr1	27423924	27424221
chr1	27425374	27426634
chr1	27438199	27439041
chr1	27444167	27444594
chr1	27448988	27449644
chr1	27465776	27466104
chr1	27468996	27469306
chr1	27472457	27472758
chr1	27481134	27482338
chr1	27489686	27489969
chr1	27524280	27524944
chr1	27560674	27562085
chr1	27611074	27611471
chr1	27623205	27623542
chr1	27627004	27627790
chr1	27648401	27649216
chr1	27659308	27659579
chr1	27667991	27670122
chr1	27675605	27676754
chr1	27683357	27684448
chr1	27691820	27693700
chr1	27707101	27707556
chr1	27709395	27709998
chr1	27717982	27719527
chr1	27721953	27722206
chr1	27727131	27727473
chr1	27728828	27729542
chr1	27743077	27743373
chr1	27744694	27745358
chr1	27754754	27755890
chr1	27763100	27763366
chr1	27764768	27765514
chr1	27777806	27778304
chr1	27781742	27782329
chr1	27790329	27790886
chr1	27816158	27817425
chr1	27823211	27824596
chr1	27844658	27845284
chr1	27845621	27846532
chr1	27853628	27856013
chr1	27862892	27863762
chr1	27868454	27869716
chr1	27875428	27876388
chr1	27880832	27881491
chr1	27883301	27884150
chr1	27889912	27890787
chr1	27894859	27895498
chr1	27901541	27902748
chr1	27919078	27919677
chr1	27925622	27926299
chr1	27929642	27931042
chr1	27960433	27961229
chr1	27963345	27963858
chr1	27970269	27970872
chr1	27985847	27987171
chr1	27989579	27989979
chr1	27995690	27996152
chr1	27998303	27999182
chr1	28051986	28053053
chr1	28077301	28077598
chr1	28082142	28082788
chr1	28086995	28087216
chr1	28099241	28100503
chr1	28104599	28105169
chr1	28112135	28112818
chr1	28115876	28116417
chr1	28122161	28122571
chr1	28156737	28158000
chr1	28177806	28178775
chr1	28184429	28185244
chr1	28189476	28190305
chr1	28198714	28199963
chr1	28201599	28202205
chr1	28221092	28221337
chr1	28240625	28241551
chr1	28261164	28262145
chr1	28285868	28287088
chr1	28293298	28293589
chr1	28295285	28295580
chr1	28296975	28297375
chr1	28306145	28306591
chr1	28307641	28308184
chr1	28322967	28323197
chr1	28357738	28358195
chr1	28372360	28372695
chr1	28382636	28383432
chr1	28384618	28385045
chr1	28385443	28386024
chr1	28392190	28392792
chr1	28414330	28415644
chr1	28431280	28432249
chr1	28455544	28456146
chr1	28470907	28471369
chr1	28479532	28480028
chr1	28499513	28499860
chr1	28535417	28535689
chr1	28559230	28559895
chr1	28562152	28563553
chr1	28573403	28574096
chr1	28575044	28575305
chr1	28575487	28575771
chr1	28585569	28587143
chr1	28593459	28594470
chr1	28617297	28617820
chr1	28622943	28623819
chr1	28640305	28641000
chr1	28648473	28649330
chr1	28655110	28656254
chr1	28672644	28673215
chr1	28680645	28681033
chr1	28686205	28686502
chr1	28695884	28697120
chr1	28718642	28718838
chr1	28736189	28736832
chr1	28743001	28743357
chr1	28743725	28744700
chr1	28752247	28752480
chr1	28763790	28764964
chr1	28784639	28785544
chr1	28798012	28798385
chr1	28827361	28828082
chr1	28832003	28833162
chr1	28844202	28845271
chr1	28878901	28880496
chr1	28907536	28909015
chr1	28918314	28919602
chr1	28929396	28929649
chr1	28968922	28970515
chr1	28974518	28975939
chr1	28994745	28996278
chr1	29045275	29045709
chr1	29062809	29064566
chr1	29101519	29102378
chr1	29102497	29102710
chr1	29111436	29112325
chr1	29119267	29119741
chr1	29128094	29128539
chr1	29138381	29139367
chr1	29141628	29142506
chr1	29150582	29150946
chr1	29154922	29155215
chr1	29157329	29157809
chr1	29161665	29162261
chr1	29166001	29166777
chr1	29172573	29173072
chr1	29174712	29175570
chr1	29186512	29187683
chr1	29192517	29192814
chr1	29198181	29199144
chr1	29203618	29204021
chr1	29208390	29208974
chr1	29211274	29211854
chr1	29213229	29213889
chr1	29220228	29220480
chr1	29240650	29242148
chr1	29254103	29255064
chr1	29282445	29282932
chr1	29298591	29299385
chr1	29300290	29300857
chr1	29360425	29360668
chr1	29380564	29380909
chr1	29449641	29451550
chr1	29483011	29483714
chr1	29507614	29508837
chr1	29529165	29529697
chr1	29557075	29557937
chr1	29562641	29563509
chr1	29563692	29565110
chr1	29572015	29572745
chr1	29585909	29586791
chr1	29684757	29685725
chr1	29736512	29736794
chr1	29736976	29737695
chr1	29740660	29741040
chr1	29741711	29742219
chr1	29751950	29752588
chr1	29753235	29753804
chr1	29776498	29777855
chr1	29787328	29787966
chr1	29795793	29796355
chr1	29796513	29797117
chr1	29798243	29798925
chr1	29816589	29817323
chr1	29825330	29825579
chr1	29839854	29840327
chr1	29846096	29846637
chr1	29846772	29847389
chr1	30033050	30033604
chr1	30042684	30043545
chr1	30052530	30053018
chr1	30056887	30058252
chr1	30063761	30064226
chr1	30072344	30073188
chr1	30093162	30093615
chr1	30111839	30112398
chr1	30122694	30123436
chr1	30128851	30129657
chr1	30155191	30156274
chr1	30162247	30162874
chr1	30168318	30169261
chr1	30176446	30176864
chr1	30179559	30180173
chr1	30181671	30183163
chr1	30221943	30222170
[truncated: 125,229 more rows]
