# Supplementary material for: Glucocorticoid signaling in pancreatic islets modulates gene regulatory programs and genetic risk of type 2 diabetes
Source: PLoS Genet. 2021 May 13;17(5):e1009531. doi: 10.1371/journal.pgen.1009531 (PMC8183998; doi:10.1371/journal.pgen.1009531)
Supplement: S3 Table — List of islet accessible chromatin sites with differential activity in each treatment dose and duration using DESeq2. (XLSX) [file pgen.1009531.s011.xlsx]

## Sheet: Sheet1
S3 Table. Islet chromatin sites with differential activity in glucocorticoid treatment
24hr 100ng/mL Dex									6hr 4ng/mL Dex
chr	start	end	log2FC	lfcSE	stat	pvalue	FDR		chr	start_pos	end_pos	log2FC	lfcSE	stat	pvalue	FDR
chr1	53131086	53131783	2.35857	0.176116	13.3922	6.71897e-41	8.21683e-36		chr3	42585894	42587018	1.30846	0.152134	8.60069	7.9235e-18	4.80378e-13
chr20	57699042	57700025	1.84478	0.142501	12.9457	2.48519e-38	1.5196e-33		chr6	35689981	35690600	1.76278	0.216597	8.13856	4.00012e-16	1.21258e-11
chr16	10613649	10614835	2.10538	0.174065	12.0953	1.11794e-33	4.55721e-29		chr1	8318754	8320094	1.14132	0.14179	8.04939	8.32051e-16	1.68149e-11
chr1	32092918	32094005	1.86595	0.157918	11.816	3.22747e-32	9.86742e-28		chrX	9816597	9817566	1.63959	0.210727	7.78061	7.21758e-15	1.09395e-10
chr4	77484425	77485240	2.05315	0.17613	11.657	2.11429e-31	5.17126e-27		chr16	10613649	10614835	1.63636	0.21163	7.73217	1.05732e-14	1.10778e-10
chr19	46803850	46804625	2.1897	0.188113	11.6404	2.56913e-31	5.23644e-27		chr3	74691777	74693327	1.83624	0.237623	7.72755	1.09633e-14	1.10778e-10
chr4	57594571	57595153	2.09694	0.187869	11.1617	6.27668e-29	1.09656e-24		chr20	57789327	57790490	1.39971	0.185374	7.55072	4.32864e-14	3.74903e-10
chr14	60161554	60162308	2.17846	0.195412	11.148	7.32041e-29	1.11904e-24		chr10	74007954	74008946	1.55949	0.208234	7.4891	6.93449e-14	5.25522e-10
chr11	114033469	114034073	1.47212	0.136292	10.8012	3.39808e-27	4.61735e-23		chr1	234855158	234855813	1.29664	0.173682	7.46563	8.29022e-14	5.58457e-10
chr11	131721808	131722543	2.02697	0.189925	10.6725	1.36895e-26	1.67413e-22		chr15	31657742	31659011	1.25628	0.171807	7.31219	2.62828e-13	1.59345e-09
chr2	10985890	10986638	2.14063	0.202687	10.5612	4.5063e-26	5.0099e-22		chr6	135223685	135225066	1.25542	0.172076	7.29577	2.96957e-13	1.63669e-09
chr3	131105357	131105818	1.80368	0.171763	10.5009	8.55316e-26	8.7166e-22		chr14	62395374	62395991	1.7117	0.235515	7.26791	3.65101e-13	1.84458e-09
chr4	47271852	47272981	1.59647	0.152577	10.4634	1.27262e-25	1.19717e-21		chr2	122017936	122019001	1.37643	0.199509	6.89909	5.23351e-12	2.44071e-08
chr7	7593059	7593422	2.61459	0.252798	10.3426	4.52155e-25	3.94967e-21		chr1	53131086	53131783	1.76983	0.260541	6.79291	1.09891e-11	4.75884e-08
chr3	42585894	42587018	1.17322	0.114139	10.2789	8.7745e-25	7.15373e-21		chr9	86886132	86887399	1.2337	0.183857	6.71011	1.94474e-11	7.86023e-08
chr5	14588919	14589752	1.39923	0.136585	10.2444	1.2535e-24	9.16138e-21		chr6	41695689	41696649	1.13141	0.168866	6.70004	2.08358e-11	7.89508e-08
chr5	172438565	172439248	2.41315	0.235592	10.2429	1.27353e-24	9.16138e-21		chr2	135622602	135623422	1.53377	0.231895	6.6141	3.7382e-11	1.33315e-07
chr10	114092240	114092919	1.88891	0.184687	10.2276	1.49158e-24	1.01339e-20		chrX	2623010	2623454	1.57181	0.239161	6.5722	4.95768e-11	1.66983e-07
chr12	112689854	112690385	1.69326	0.169576	9.98526	1.76841e-23	1.13823e-19		chr3	131105357	131105818	2.22214	0.340775	6.52084	6.99133e-11	2.23086e-07
chr11	114049750	114050485	2.6669	0.267641	9.96445	2.18085e-23	1.33351e-19		chr7	95179051	95179874	1.22738	0.188627	6.5069	7.67177e-11	2.32558e-07
chr20	5746667	5747333	1.69306	0.171249	9.88658	4.76012e-23	2.77204e-19		chr14	101506913	101507920	1.08151	0.168233	6.42866	1.2873e-10	3.69121e-07
chr14	32491761	32492682	1.64929	0.166963	9.8782	5.17517e-23	2.87676e-19		chr5	66563699	66564991	1.12427	0.175049	6.42262	1.33944e-10	3.69121e-07
chr12	92424408	92424904	1.60573	0.163602	9.81483	9.71972e-23	5.16806e-19		chr15	89257808	89258440	1.73708	0.277644	6.25651	3.93699e-10	1.03777e-06
chr1	50675177	50675851	1.96566	0.202766	9.69422	3.19072e-22	1.62585e-18		chr10	134498556	134499834	0.851035	0.13637	6.24064	4.35794e-10	1.10087e-06
chrX	9816597	9817566	1.60956	0.166527	9.66543	4.22858e-22	2.0685e-18		chr3	131986190	131986893	1.69844	0.276674	6.13876	8.31684e-10	2.0169e-06
chr1	8318754	8320094	1.17277	0.122134	9.60237	7.81238e-22	3.67462e-18		chr12	112689854	112690385	1.75523	0.287915	6.09634	1.08525e-09	2.53058e-06
chr5	67111229	67112478	1.3333	0.139756	9.54019	1.42577e-21	6.45783e-18		chr7	73892061	73892944	0.792717	0.130923	6.05481	1.40582e-09	3.1567e-06
chr13	45444469	45445330	1.55152	0.163163	9.50903	1.92453e-21	8.40557e-18		chr2	101736841	101737488	0.988195	0.163424	6.04681	1.47738e-09	3.1989e-06
chr6	156921162	156921698	2.16002	0.228011	9.4733	2.71129e-21	1.14335e-17		chr13	45428319	45429212	0.785955	0.130814	6.00819	1.87605e-09	3.92205e-06
chr3	152121374	152121922	1.84981	0.197239	9.37851	6.69128e-21	2.72766e-17		chr1	28104599	28105169	1.57344	0.263171	5.97877	2.24825e-09	4.54348e-06
chr17	17677334	17678154	1.31834	0.14088	9.35789	8.13469e-21	3.20908e-17		chr7	50569776	50570855	1.08	0.183565	5.88348	4.01735e-09	7.85678e-06
chr3	74691777	74693327	1.5475	0.165594	9.3451	9.17998e-21	3.50827e-17		chr22	30686764	30687373	0.955392	0.162633	5.87452	4.24077e-09	8.03454e-06
chr17	7131339	7131999	2.01663	0.216362	9.32061	1.15671e-20	4.28658e-17		chr12	94177645	94178618	1.05765	0.181431	5.8295	5.55952e-09	1.02138e-05
chr15	35008075	35008743	1.29134	0.139365	9.2659	1.93431e-20	6.88352e-17		chr6	11287996	11289033	0.9237	0.158763	5.81809	5.9524e-09	1.0614e-05
chr3	57908892	57909227	2.62499	0.283356	9.26395	1.97005e-20	6.88352e-17		chrX	2615355	2616029	1.2114	0.209747	5.77554	7.67045e-09	1.32868e-05
chr6	25006720	25007704	1.48958	0.162418	9.17126	4.67521e-20	1.58818e-16		chr12	125239566	125240213	1.09478	0.189721	5.77049	7.90433e-09	1.33116e-05
chr11	71074895	71075861	1.71768	0.187832	9.14477	5.97586e-20	1.97515e-16		chr10	114092240	114092919	1.5193	0.265998	5.71169	1.11863e-08	1.76064e-05
chr3	131986190	131986893	1.62874	0.178549	9.12206	7.3709e-20	2.37213e-16		chr11	17426864	17427628	0.924676	0.161918	5.71077	1.12469e-08	1.76064e-05
chr10	119563668	119564790	1.36749	0.150114	9.10966	8.26438e-20	2.59148e-16		chr21	32523720	32524472	1.65881	0.290751	5.70526	1.16162e-08	1.76064e-05
chr10	68572464	68573282	2.2186	0.243801	9.10003	9.03039e-20	2.76088e-16		chr2	85185221	85186091	0.820986	0.143896	5.70543	1.16052e-08	1.76064e-05
chr16	2136053	2136509	1.90663	0.210237	9.06897	1.20143e-19	3.58358e-16		chr17	198390	198890	1.24393	0.219465	5.66802	1.44457e-08	2.1361e-05
chr8	61811831	61812991	1.27749	0.141871	9.00463	2.16395e-19	6.30085e-16		chr17	7131339	7131999	1.24259	0.219841	5.65224	1.58373e-08	2.28611e-05
chr3	171482781	171483597	2.53569	0.281773	8.99903	2.27712e-19	6.47619e-16		chr4	129765787	129766479	1.25398	0.22249	5.63609	1.73953e-08	2.43975e-05
chr8	127437084	127439436	1.31276	0.145969	8.99343	2.39638e-19	6.55027e-16		chr5	149237038	149237486	1.89792	0.336927	5.63304	1.77065e-08	2.43975e-05
chr1	112399218	112400307	1.14605	0.127441	8.99279	2.41029e-19	6.55027e-16		chr1	177619935	177620581	1.21523	0.216199	5.62088	1.89983e-08	2.55957e-05
chr6	157137628	157137985	2.4382	0.273166	8.92569	4.42917e-19	1.17752e-15		chr16	10042245	10043221	1.28145	0.230158	5.56768	2.58155e-08	3.40243e-05
chr10	45459477	45460067	1.11848	0.127113	8.7991	1.37915e-18	3.58851e-15		chr5	94977389	94977862	1.59473	0.287012	5.55632	2.75528e-08	3.55414e-05
chr1	92191512	92192289	1.3873	0.158475	8.75411	2.05728e-18	5.24148e-15		chr8	129169576	129169889	2.0536	0.373811	5.49369	3.93618e-08	4.97164e-05
chr10	51557597	51558527	1.37706	0.157362	8.75086	2.11734e-18	5.28441e-15		chr5	177357103	177358080	1.05284	0.192401	5.47208	4.44781e-08	5.50322e-05
chr20	31042970	31043345	2.72853	0.312656	8.72694	2.61661e-18	6.39987e-15		chr10	119563668	119564790	1.38594	0.253682	5.46331	4.6733e-08	5.66657e-05
chr20	57789327	57790490	1.49588	0.17207	8.69346	3.51574e-18	8.43041e-15		chr13	52210314	52211039	1.28856	0.236544	5.44742	5.11043e-08	6.07509e-05
chr10	22841843	22842640	1.85526	0.213643	8.68393	3.82329e-18	8.99156e-15		chr19	16692136	16693192	0.94327	0.173772	5.42821	5.69232e-08	6.6367e-05
chr5	66563699	66564991	1.08761	0.125328	8.67815	4.02243e-18	9.28142e-15		chr11	61352194	61353005	0.843746	0.156896	5.37775	7.54215e-08	8.62751e-05
chr17	47643360	47643813	1.35024	0.155647	8.67501	4.1353e-18	9.36516e-15		chr3	177310342	177310983	1.48082	0.275614	5.3728	7.75235e-08	8.70374e-05
chr7	50569776	50570855	1.17178	0.13545	8.65105	5.10263e-18	1.13457e-14		chr7	95257771	95258868	0.743072	0.138718	5.35673	8.4743e-08	9.34129e-05
chr4	102957262	102958488	1.17149	0.135684	8.63393	5.92773e-18	1.2945e-14		chr20	44851267	44851695	1.20581	0.225579	5.3454	9.0216e-08	9.76701e-05
chr3	37794670	37795530	1.41391	0.163931	8.62504	6.40714e-18	1.37465e-14		chr10	36965172	36966670	1.24174	0.233142	5.32613	1.00329e-07	0.000106713
chr1	65420740	65421096	1.93385	0.224651	8.60821	7.42083e-18	1.56468e-14		chr3	52503041	52503554	1.25507	0.236645	5.30358	1.13551e-07	0.000118695
chr17	198390	198890	1.64911	0.192568	8.5638	1.09209e-17	2.26364e-14		chr9	114928277	114929317	0.914159	0.172727	5.29252	1.2064e-07	0.000123967
chr6	167444627	167445425	1.60915	0.188169	8.55163	1.21368e-17	2.47373e-14		chr7	143626376	143627187	1.46032	0.276346	5.2844	1.26119e-07	0.000127436
chr9	122630902	122631574	1.37584	0.160987	8.5463	1.27097e-17	2.54805e-14		chr1	57745699	57746463	1.34823	0.256154	5.26337	1.41441e-07	0.000140576
chr10	79769541	79770739	1.38133	0.163391	8.45419	2.8103e-17	5.54323e-14		chr6	156921162	156921698	1.7083	0.325281	5.25175	1.5066e-07	0.000147324
chr4	188116415	188117433	1.66858	0.199131	8.37931	5.3237e-17	1.03342e-13		chr8	61138759	61139449	1.11414	0.212427	5.2448	1.56454e-07	0.000150561
chr4	76358945	76359726	1.7931	0.214209	8.3708	5.72273e-17	1.09352e-13		chr5	41193622	41194636	0.92932	0.177298	5.24156	1.59221e-07	0.000150829
chr9	99637198	99638424	0.913875	0.109231	8.36646	5.93726e-17	1.11706e-13		chr18	24636999	24638226	1.05391	0.202437	5.20613	1.9282e-07	0.000179848
chr2	235277109	235277955	1.3651	0.163272	8.3609	6.22432e-17	1.15332e-13		chr18	47974231	47975296	1.49464	0.287489	5.19896	2.00406e-07	0.000181953
chr20	46339494	46340496	1.5391	0.184392	8.34687	7.00947e-17	1.27942e-13		chr7	4041347	4042105	1.32128	0.254174	5.19834	2.0108e-07	0.000181953
chr9	123243001	123243553	1.74996	0.211296	8.28202	1.21107e-16	2.14646e-13		chr14	76001988	76002859	0.960476	0.185245	5.18489	2.16143e-07	0.000184565
chr5	92678217	92679122	1.39308	0.168359	8.27445	1.29051e-16	2.25458e-13		chr19	46803850	46804625	1.85507	0.35769	5.18625	2.14566e-07	0.000184565
chr14	50108153	50109107	1.37929	0.167713	8.22413	1.96618e-16	3.38661e-13		chr9	122498820	122499831	1.12472	0.216922	5.1849	2.16134e-07	0.000184565
chr20	37614198	37614892	1.35418	0.165268	8.19382	2.53056e-16	4.29819e-13		chr9	95007420	95008406	0.915362	0.176401	5.18911	2.11298e-07	0.000184565
chr11	35929610	35930232	1.88725	0.23135	8.15755	3.41892e-16	5.72754e-13		chr3	152121374	152121922	1.58959	0.308729	5.14884	2.62106e-07	0.00021768
chr1	5357247	5358296	1.34852	0.165439	8.15116	3.60437e-16	5.95661e-13		chr4	77484425	77485240	1.30121	0.252625	5.15076	2.59429e-07	0.00021768
chr1	183322763	183323359	1.60897	0.197773	8.1354	4.10586e-16	6.69491e-13		chr5	92678217	92679122	1.40276	0.272734	5.14331	2.69943e-07	0.000221143
chr7	46642909	46644240	1.3998	0.172158	8.13094	4.2598e-16	6.75123e-13		chr8	61811831	61812991	1.16218	0.22618	5.13831	2.77217e-07	0.000221143
chr9	73094706	73096078	1.11763	0.137472	8.12987	4.2975e-16	6.75123e-13		chrX	152858141	152859023	1.26907	0.246891	5.1402	2.74447e-07	0.000221143
chr18	56722169	56722667	1.7716	0.217919	8.12963	4.30602e-16	6.75123e-13		chr14	50108153	50109107	1.23774	0.241159	5.13248	2.85943e-07	0.000225141
chr11	17426864	17427628	0.812469	0.100084	8.11787	4.74447e-16	7.3445e-13		chr8	127437084	127439436	0.912086	0.178395	5.11275	3.17509e-07	0.00024679
chr21	32523720	32524472	1.72226	0.212384	8.1092	5.09539e-16	7.78913e-13		chr1	223421400	223422502	0.778994	0.153032	5.0904	3.57304e-07	0.000274206
chr4	184508903	184510081	1.28586	0.159111	8.08155	6.39503e-16	9.65515e-13		chr8	78707259	78707419	-0.751169	0.147783	-5.08291	3.71688e-07	0.000281679
chr12	91798175	91798865	1.19859	0.148454	8.07385	6.81128e-16	1.01582e-12		chr14	89071740	89072492	1.41733	0.280245	5.05745	4.24899e-07	0.000318029
chr4	129765787	129766479	1.38236	0.172176	8.0288	9.84327e-16	1.44093e-12		chr2	102736793	102737668	1.07839	0.213351	5.05455	4.31411e-07	0.000318966
chr8	36392424	36392643	2.79387	0.34801	8.02812	9.89737e-16	1.44093e-12		chr12	33030426	33031454	0.780995	0.154923	5.04117	4.62688e-07	0.000337968
chr10	134498556	134499834	0.843011	0.105294	8.00628	1.18232e-15	1.70105e-12		chr11	131721808	131722543	1.63057	0.3243	5.02796	4.95733e-07	0.000357795
chr3	177310342	177310983	1.41024	0.177154	7.96054	1.71284e-15	2.43568e-12		chr11	114049750	114050485	1.92926	0.385419	5.00562	5.56827e-07	0.000397162
chr7	158525534	158526197	2.60716	0.327772	7.95421	1.80279e-15	2.53412e-12		chr1	112399218	112400307	1.47428	0.295884	4.98264	6.27226e-07	0.000434561
chr3	150445476	150446247	1.4528	0.182848	7.9454	1.93571e-15	2.69004e-12		chr1	68345635	68346606	0.822374	0.165057	4.98235	6.28175e-07	0.000434561
chr5	159363771	159364129	2.33381	0.294329	7.92925	2.20471e-15	3.02945e-12		chr18	37526530	37527387	0.715832	0.143697	4.98155	6.30764e-07	0.000434561
chr10	74014336	74015357	1.16346	0.146763	7.92745	2.23697e-15	3.03962e-12		chr17	33349504	33350160	0.755569	0.15231	4.96072	7.02332e-07	0.00047843
chr11	17489697	17490048	1.75472	0.221571	7.91944	2.38587e-15	3.20632e-12		chr13	45444469	45445330	1.59381	0.323774	4.9226	8.54026e-07	0.0005753
chr7	4041347	4042105	1.33568	0.169026	7.90223	2.73962e-15	3.6417e-12		chr1	57253708	57254823	0.899846	0.1834	4.90647	9.27321e-07	0.00061781
chr17	17886693	17887100	1.65411	0.209365	7.90061	2.77539e-15	3.64958e-12		chr1	32092918	32094005	1.58152	0.323308	4.89168	9.99766e-07	0.000658835
chr7	135453701	135454089	2.21057	0.27995	7.89629	2.87328e-15	3.73811e-12		chr10	21473007	21473624	1.36812	0.279878	4.88828	1.01722e-06	0.000660742
chr1	57745699	57746463	1.222	0.155235	7.87194	3.49183e-15	4.49501e-12		chr1	168655797	168656390	0.794737	0.162632	4.88673	1.02525e-06	0.000660742
chr14	89071740	89072492	1.2886	0.16379	7.86741	3.62067e-15	4.61232e-12		chr8	17394786	17395409	1.0816	0.221421	4.8848	1.03536e-06	0.000660742
chr1	177619935	177620581	1.07433	0.136796	7.85352	4.0451e-15	5.09987e-12		chr14	60161554	60162308	2.11864	0.434711	4.87366	1.09548e-06	0.00069183
chr6	131894972	131895951	1.5778	0.201513	7.82978	4.88733e-15	6.09884e-12		chr9	122630902	122631574	1.21607	0.251327	4.83859	1.30764e-06	0.000817299
chrX	152858141	152859023	1.62525	0.20829	7.80282	6.05412e-15	7.47856e-12		chr8	48540079	48540807	0.983107	0.203281	4.8362	1.32343e-06	0.000818733
chr4	97697949	97698807	1.55049	0.200237	7.7433	9.68685e-15	1.18463e-11		chr1	90337448	90338117	1.39861	0.289556	4.8302	1.36395e-06	0.000835273
chrX	39689446	39690053	2.05465	0.266425	7.71193	1.23925e-14	1.5005e-11		chr20	38463796	38464742	0.923103	0.191449	4.82167	1.4236e-06	0.000863085
chr6	11287996	11289033	0.921562	0.11966	7.7015	1.34474e-14	1.61227e-11		chr12	92424408	92424904	1.41968	0.295673	4.80153	1.57455e-06	0.000945151
chr11	61352194	61353005	0.993001	0.129003	7.69748	1.38772e-14	1.64766e-11		chr17	1884768	1885360	0.939473	0.198093	4.74259	2.11002e-06	0.00125416
chr2	169134779	169135675	0.944905	0.122779	7.69601	1.40383e-14	1.65076e-11		chr2	240161187	240162637	1.12488	0.238036	4.72569	2.29339e-06	0.00134326
chr3	43038246	43038773	2.01187	0.262325	7.66941	1.72788e-14	2.01245e-11		chr5	67111229	67112478	1.64324	0.347797	4.72473	2.30424e-06	0.00134326
chr5	175571558	175571947	2.09378	0.273099	7.66677	1.76378e-14	2.01771e-11		chr10	112543172	112544414	0.910104	0.192776	4.72105	2.34627e-06	0.00135473
chr16	10042245	10043221	1.41879	0.18506	7.66666	1.76539e-14	2.01771e-11		chr7	98198899	98199610	1.25022	0.265644	4.70638	2.52156e-06	0.00144221
chr4	57111691	57112369	1.59661	0.208384	7.66185	1.83269e-14	2.07523e-11		chr11	61370343	61371502	0.482855	0.103033	4.68643	2.78011e-06	0.00157523
chr2	64015211	64015551	1.96047	0.257794	7.60482	2.85306e-14	3.201e-11		chr16	2136053	2136509	1.16718	0.249629	4.67566	2.93016e-06	0.00164488
chr14	65163006	65163505	1.66116	0.218818	7.59153	3.16155e-14	3.51487e-11		chrX	2619494	2619962	1.07177	0.22946	4.67086	2.99936e-06	0.00166828
chr2	135597252	135597682	1.48095	0.197221	7.50906	5.95517e-14	6.50247e-11		chr16	87359705	87360353	1.21408	0.260619	4.65846	3.18588e-06	0.00175591
chr6	90650634	90651644	1.10939	0.147981	7.4968	6.53941e-14	7.07721e-11		chr2	235277109	235277955	1.37174	0.295268	4.64573	3.38871e-06	0.00185087
chr7	143626376	143627187	1.27461	0.170071	7.49456	6.65188e-14	7.11862e-11		chr6	123411817	123413139	0.872247	0.188274	4.63286	3.6064e-06	0.00195219
chr3	21398648	21399173	1.44464	0.19278	7.49373	6.69409e-14	7.11862e-11		chr20	37614198	37614892	1.23214	0.266486	4.62367	3.77008e-06	0.00202273
chr10	79257906	79258423	2.04625	0.273155	7.49116	6.8266e-14	7.19695e-11		chr8	48556468	48557615	1.22978	0.266189	4.61994	3.83848e-06	0.00204136
chr11	32134745	32135109	1.86213	0.248712	7.48709	7.04165e-14	7.36021e-11		chr11	114033469	114034073	1.40523	0.305278	4.60313	4.16195e-06	0.00219414
chr9	34254595	34255644	1.14179	0.152812	7.47186	7.9068e-14	8.19446e-11		chr10	111766659	111768750	-0.59061	0.128492	-4.59646	4.29732e-06	0.00219766
chr2	240161187	240162637	0.986726	0.13226	7.4605	8.6197e-14	8.85822e-11		chr11	17489697	17490048	1.43223	0.311507	4.59775	4.27085e-06	0.00219766
chr1	208711956	208712700	1.13	0.151906	7.43883	1.01579e-13	1.0352e-10		chr5	81084749	81085414	1.27795	0.277934	4.59803	4.2651e-06	0.00219766
chr15	33321431	33321845	1.71766	0.230969	7.43675	1.03195e-13	1.04298e-10		chr9	3879300	3880578	1.00278	0.218201	4.59567	4.31361e-06	0.00219766
chr5	4480571	4481626	1.49477	0.20134	7.42408	1.1357e-13	1.13842e-10		chr19	2627320	2628215	0.640409	0.139699	4.58422	4.55692e-06	0.00229042
chr16	87359705	87360353	1.48406	0.200608	7.3978	1.38463e-13	1.37668e-10		chr6	157137628	157137985	1.6193	0.353284	4.58356	4.57124e-06	0.00229042
chr13	22055047	22055966	0.809531	0.109744	7.37657	1.62417e-13	1.60181e-10		chr11	45231177	45232255	1.10168	0.240584	4.57917	4.66831e-06	0.00231988
chr9	3879300	3880578	0.810015	0.110329	7.34178	2.10777e-13	2.06213e-10		chr7	43357478	43358621	1.12696	0.246585	4.57027	4.87088e-06	0.00240087
chr5	94977389	94977862	1.39731	0.190585	7.33168	2.27278e-13	2.20487e-10		chr6	41901932	41902306	1.28845	0.282501	4.56086	5.09446e-06	0.00249082
chr8	136493660	136494402	1.7612	0.24025	7.33069	2.28974e-13	2.20487e-10		chr10	132682576	132683496	1.07435	0.236045	4.55143	5.32815e-06	0.00256373
chr10	21473007	21473624	1.16974	0.16002	7.30994	2.67268e-13	2.55352e-10		chr18	56722169	56722667	1.48538	0.326256	4.55281	5.29341e-06	0.00256373
chr16	77794688	77795487	1.96991	0.269738	7.30307	2.81273e-13	2.66649e-10		chr4	57594571	57595153	1.49645	0.329135	4.54663	5.45125e-06	0.00260231
chr3	131983895	131984853	1.08351	0.148693	7.28687	3.17234e-13	2.98427e-10		chr1	183322763	183323359	1.53825	0.33847	4.5447	5.50135e-06	0.00260571
chr3	159542041	159542582	0.97779	0.134632	7.2627	3.79441e-13	3.54221e-10		chr2	127754241	127755210	0.851221	0.187482	4.54029	5.61762e-06	0.00264015
chr1	90337448	90338117	1.60454	0.221037	7.25915	3.89526e-13	3.60881e-10		chr8	80978083	80978628	1.34671	0.298829	4.50663	6.58639e-06	0.00307164
chr13	109926871	109927306	1.99723	0.27545	7.2508	4.1432e-13	3.80966e-10		chr16	67030178	67030680	1.03063	0.229013	4.50032	6.78527e-06	0.00314023
chr12	46887286	46888031	1.46314	0.201853	7.24851	4.2139e-13	3.84575e-10		chr3	183697960	183698849	0.789122	0.17577	4.48952	7.13825e-06	0.00327856
chr14	101506913	101507920	0.873008	0.120571	7.24063	4.4662e-13	4.04582e-10		chr5	76434616	76435341	1.01889	0.227092	4.48668	7.23425e-06	0.00329768
chr7	99608934	99609625	1.45846	0.201564	7.23571	4.63096e-13	4.16422e-10		chr3	122370107	122371173	1.76676	0.395146	4.47115	7.78012e-06	0.00352004
chr20	42478399	42478882	1.72313	0.238825	7.21502	5.39257e-13	4.81368e-10		chr11	101815655	101816593	0.864044	0.193544	4.46432	8.03217e-06	0.00358961
chr9	75830957	75831194	2.27136	0.315387	7.20183	5.94083e-13	5.26465e-10		chr4	113172106	113172936	0.787471	0.176413	4.46379	8.05229e-06	0.00358961
chr6	135223685	135225066	0.853466	0.118677	7.1915	6.40826e-13	5.63803e-10		chr15	83587761	83588652	0.845654	0.190256	4.44482	8.7966e-06	0.00389278
chr6	147398333	147399025	1.68935	0.237225	7.1213	1.06913e-12	9.33907e-10		chr10	112554516	112555201	0.895121	0.201927	4.43288	9.29806e-06	0.00402653
chr22	19594681	19595867	0.801444	0.112582	7.11873	1.08927e-12	9.4475e-10		chr1	230321195	230322464	0.815843	0.184026	4.43331	9.27973e-06	0.00402653
chr17	46130737	46131369	1.14903	0.161564	7.11194	1.14424e-12	9.85438e-10		chr3	150445476	150446247	1.25161	0.282236	4.43463	9.22298e-06	0.00402653
chr22	30686764	30687373	0.962468	0.13545	7.10568	1.19727e-12	1.0239e-09		chr9	88151459	88151920	1.13503	0.257301	4.41128	1.02762e-05	0.00441854
chr12	76660538	76661125	1.59372	0.224322	7.10462	1.20654e-12	1.02467e-09		chr10	112188607	112189699	0.759089	0.172351	4.40432	1.06116e-05	0.00446771
chr8	129169576	129169889	2.68772	0.378377	7.10328	1.21827e-12	1.02749e-09		chr3	187958808	187959243	1.5513	0.35216	4.40508	1.05744e-05	0.00446771
chr5	133801371	133802834	0.572653	0.080665	7.09914	1.25532e-12	1.05149e-09		chr3	37794670	37795530	1.18989	0.270158	4.40441	1.0607e-05	0.00446771
chr8	29608180	29608790	1.56689	0.221071	7.08772	1.36337e-12	1.13422e-09		chr10	51049586	51050545	1.09197	0.248086	4.4016	1.07454e-05	0.00449283
chr1	212113256	212113529	1.85812	0.263314	7.05669	1.70512e-12	1.40895e-09		chr12	91798175	91798865	1.34686	0.306156	4.39926	1.08621e-05	0.00451054
chr3	40455514	40456244	2.09381	0.296815	7.05425	1.73528e-12	1.42425e-09		chr12	47186721	47187033	1.34286	0.306393	4.3828	1.17163e-05	0.00483213
chr6	35689981	35690600	2.02422	0.287108	7.05039	1.78422e-12	1.45465e-09		chr10	68572464	68573282	1.73009	0.395428	4.37524	1.213e-05	0.00496896
chr11	48063618	48064469	1.7848	0.253516	7.0402	1.91967e-12	1.55472e-09		chrX	40861145	40862727	0.877573	0.200659	4.37344	1.22301e-05	0.00497634
chr4	142074978	142075841	1.28147	0.182077	7.03808	1.94911e-12	1.56817e-09		chr2	34467051	34468388	0.866187	0.198128	4.37187	1.23189e-05	0.00497907
chr6	91469400	91469905	2.02014	0.287729	7.02099	2.20295e-12	1.76082e-09		chr20	57693692	57695085	1.01827	0.234029	4.35103	1.35498e-05	0.0054403
chr5	14684268	14685536	1.33525	0.190295	7.01674	2.27098e-12	1.80341e-09		chr13	109926871	109927306	1.6458	0.380495	4.32541	1.52247e-05	0.00607254
chr6	41695689	41696649	1.28454	0.183365	7.00534	2.46387e-12	1.94396e-09		chr3	160514383	160514974	1.05346	0.243934	4.31864	1.56995e-05	0.00622099
chr13	76520971	76521549	1.96948	0.281803	6.98885	2.77143e-12	2.17261e-09		chr17	38231233	38232217	0.666268	0.154543	4.31122	1.62358e-05	0.00639173
chr7	3559746	3560182	1.40357	0.200935	6.98521	2.84434e-12	2.21023e-09		chr1	238139093	238140009	1.05278	0.244566	4.30469	1.67221e-05	0.0065407
chr4	87364084	87365107	1.27499	0.182541	6.98465	2.85557e-12	2.21023e-09		chr1	223510673	223511297	1.14144	0.265388	4.30102	1.70014e-05	0.00660732
chr11	22100669	22101616	1.05967	0.151736	6.98363	2.87639e-12	2.21234e-09		chr17	17343345	17344833	0.581266	0.135272	4.29703	1.73103e-05	0.00664769
chr6	58311966	58312483	1.25417	0.179658	6.98089	2.93322e-12	2.24195e-09		chr5	71269526	71270323	1.33987	0.311826	4.29685	1.73245e-05	0.00664769
chr7	137677513	137678092	1.14039	0.16371	6.9659	3.26305e-12	2.47856e-09		chr17	59285578	59286682	0.892727	0.207943	4.29313	1.76173e-05	0.0067175
chr2	15181194	15182193	0.931155	0.134464	6.92494	4.36168e-12	3.29261e-09		chr6	13368044	13368892	0.823865	0.192024	4.29042	1.78336e-05	0.00675749
chr4	143477204	143477589	2.57485	0.372534	6.91171	4.78857e-12	3.59269e-09		chr15	35029302	35030318	0.664083	0.154943	4.28598	1.81936e-05	0.00685109
chr22	19264420	19264841	2.0446	0.295894	6.90991	4.8495e-12	3.60626e-09		chr15	35008075	35008743	1.47342	0.344514	4.27681	1.89594e-05	0.00709536
chr20	20193229	20193816	1.55332	0.224828	6.90893	4.88309e-12	3.60626e-09		chr3	46989449	46990108	0.647984	0.151566	4.27527	1.90907e-05	0.00710069
chr13	107476578	107477404	2.47083	0.357646	6.90858	4.89512e-12	3.60626e-09		chr14	101185752	101186601	1.29153	0.302301	4.27234	1.93429e-05	0.00715063
chr10	51049586	51050545	1.24829	0.181261	6.88668	5.71087e-12	4.18203e-09		chr13	40717037	40718042	0.764152	0.179114	4.26629	1.98751e-05	0.00730283
chr7	24078514	24079151	1.44413	0.209882	6.88068	5.95686e-12	4.3362e-09		chr10	79769541	79770739	1.10255	0.258807	4.26012	2.0432e-05	0.00746222
chr15	89257808	89258440	2.49246	0.36248	6.87612	6.15028e-12	4.42975e-09		chr10	123880540	123881081	1.67022	0.392405	4.25637	2.07776e-05	0.00754302
chr7	139174768	139175301	1.63364	0.237587	6.87595	6.15781e-12	4.42975e-09		chr21	28823198	28823977	1.32661	0.312007	4.25187	2.11995e-05	0.00761081
chr7	55768	56920	1.14083	0.166765	6.84099	7.86472e-12	5.62457e-09		chr5	137799495	137801314	-0.392354	0.0922818	-4.2517	2.12154e-05	0.00761081
chr2	100684077	100685208	1.77535	0.25957	6.83957	7.94298e-12	5.64751e-09		chr11	32134745	32135109	1.65951	0.39074	4.24711	2.16548e-05	0.00772274
chr1	238139093	238140009	1.04849	0.153566	6.82764	8.63213e-12	6.10202e-09		chr11	3019273	3019942	1.16056	0.273469	4.24385	2.19715e-05	0.00778985
chr2	122017936	122019001	1.01621	0.148952	6.82236	8.95556e-12	6.29426e-09		chr2	242529205	242530634	0.791502	0.18675	4.2383	2.25222e-05	0.0079387
chr6	41901932	41902306	1.36411	0.200093	6.81739	9.27103e-12	6.46094e-09		chr8	48571666	48572689	0.95134	0.22482	4.23157	2.32069e-05	0.00813274
chr15	73546945	73547421	1.19031	0.17461	6.81697	9.29837e-12	6.46094e-09		chr12	109167491	109168481	0.914456	0.216453	4.22473	2.39224e-05	0.0083353
chr5	142940801	142941286	1.53736	0.225654	6.81288	9.56656e-12	6.60974e-09		chr14	91039825	91040518	0.907247	0.215014	4.21948	2.4487e-05	0.00848327
chr7	3409470	3410750	1.01097	0.14843	6.8111	9.68584e-12	6.65456e-09		chr3	53797992	53799026	0.586682	0.139366	4.20964	2.55784e-05	0.00881102
chr20	57874800	57876192	1.01733	0.14957	6.80167	1.03414e-11	7.04775e-09		chr8	141489557	141490387	1.08662	0.258338	4.20621	2.59688e-05	0.00889498
chr8	17394786	17395409	1.07178	0.157586	6.80122	1.03734e-11	7.04775e-09		chr10	51557597	51558527	0.999709	0.238312	4.19495	2.72932e-05	0.00929609
chr7	3278567	3279302	1.06187	0.156259	6.79555	1.07902e-11	7.29045e-09		chr9	34254595	34255644	1.03964	0.248708	4.18015	2.91323e-05	0.00986707
chr9	86886132	86887399	0.883583	0.130666	6.76213	1.35982e-11	9.13718e-09		chr6	35569145	35570455	1.31847	0.316013	4.17222	3.01652e-05	0.0101602
chr2	127754241	127755210	0.971836	0.144056	6.74624	1.51728e-11	1.01395e-08		chr1	222019036	222020093	0.926551	0.222226	4.16941	3.05389e-05	0.0101768
chr9	122498820	122499831	0.999714	0.148329	6.73983	1.58574e-11	1.05394e-08		chr5	14008957	14009536	0.925571	0.221996	4.16932	3.05505e-05	0.0101768
chr7	71617617	71618105	1.73306	0.257577	6.72832	1.71634e-11	1.13458e-08		chr10	74014336	74015357	0.874413	0.209868	4.16649	3.09328e-05	0.0101922
chr2	108354420	108356006	1.34823	0.200474	6.7252	1.75346e-11	1.15288e-08		chr16	223940	224174	-0.558628	0.134041	-4.16759	3.07832e-05	0.0101922
chr18	24345487	24345888	1.93725	0.288446	6.71617	1.86568e-11	1.2201e-08		chr14	104515008	104515844	1.36891	0.328653	4.1652	3.11082e-05	0.0101946
chr9	71693065	71694389	1.65794	0.247522	6.69815	2.1108e-11	1.37307e-08		chr20	16331986	16332413	1.06173	0.255733	4.15169	3.30023e-05	0.0107572
chr8	127509168	127509994	1.85268	0.276654	6.69675	2.13104e-11	1.37889e-08		chr13	81043901	81044452	1.05326	0.253836	4.14937	3.33398e-05	0.010809
chr13	45428319	45429212	0.704714	0.105369	6.68807	2.26137e-11	1.45426e-08		chr4	83581870	83583395	0.529604	0.127688	4.14765	3.35899e-05	0.0108322
chr4	56122867	56123428	1.72192	0.257486	6.68743	2.2713e-11	1.45426e-08		chr18	55215261	55215422	-0.677412	0.163571	-4.1414	3.45193e-05	0.011073
chr9	135435728	135436677	1.26584	0.189387	6.6839	2.3266e-11	1.48191e-08		chr11	71074895	71075861	1.19624	0.289031	4.13878	3.49151e-05	0.011141
chr12	2279586	2280057	1.27793	0.191415	6.67622	2.45184e-11	1.55359e-08		chr8	118153806	118154606	0.911449	0.221024	4.12375	3.72754e-05	0.0117703
chr21	20047602	20048290	1.81449	0.271933	6.67257	2.51361e-11	1.58452e-08		chr9	84428858	84430575	0.987558	0.239457	4.12416	3.72093e-05	0.0117703
chr14	104515008	104515844	0.907992	0.136127	6.67017	2.55502e-11	1.60236e-08		chr1	185503914	185504588	1.31966	0.321186	4.10872	3.97863e-05	0.0123699
chr8	126923746	126924499	1.23184	0.185022	6.65777	2.78014e-11	1.73465e-08		chr14	78147711	78148872	0.676959	0.164712	4.10996	3.95736e-05	0.0123699
chr13	110666895	110667471	1.38484	0.208137	6.65348	2.86245e-11	1.77694e-08		chr8	28208863	28209949	0.576995	0.140396	4.10977	3.9606e-05	0.0123699
chr1	48371553	48372108	1.3068	0.196506	6.65015	2.92789e-11	1.80839e-08		chr7	99608934	99609625	1.01709	0.248555	4.09201	4.27656e-05	0.0132283
chr11	45231177	45232255	0.888767	0.133744	6.64531	3.02587e-11	1.85951e-08		chr10	45459477	45460067	1.12841	0.275988	4.08862	4.33946e-05	0.0133547
chr9	119599258	119600597	1.76379	0.265516	6.64289	3.07584e-11	1.88077e-08		chr4	47271852	47272981	1.49834	0.367409	4.07812	4.54014e-05	0.0138319
chr3	122370107	122371173	1.88835	0.284358	6.64074	3.12118e-11	1.899e-08		chr5	175571558	175571947	1.39108	0.341049	4.07882	4.52652e-05	0.0138319
chr3	23329805	23330082	2.14922	0.323902	6.63541	3.23608e-11	1.95916e-08		chr13	110666895	110667471	1.26144	0.310188	4.0667	4.76833e-05	0.0144545
chr17	1884768	1885360	0.869237	0.131085	6.63107	3.33256e-11	2.00763e-08		chr14	65163006	65163505	1.23147	0.303089	4.06308	4.84293e-05	0.0145353
chr17	71362158	71362994	1.69468	0.255709	6.62737	3.41726e-11	2.04856e-08		chr1	65420740	65421096	1.30744	0.321777	4.06318	4.84089e-05	0.0145353
chr7	97803714	97804279	1.00213	0.151243	6.62597	3.44976e-11	2.05796e-08		chr6	35011860	35012511	0.92525	0.227851	4.06076	4.89129e-05	0.0146081
chr8	80978083	80978628	1.01046	0.15284	6.61124	3.81119e-11	2.26253e-08		chr5	172438565	172439248	1.24947	0.308352	4.05208	5.07642e-05	0.0150867
chr22	40654371	40654943	1.50031	0.227474	6.59553	4.23735e-11	2.50338e-08		chr11	129972726	129973678	0.864319	0.213366	4.05088	5.10262e-05	0.0150906
chr4	80004347	80004919	1.89346	0.287249	6.59171	4.3479e-11	2.55634e-08		chr5	95055847	95056475	1.16888	0.288749	4.04807	5.16416e-05	0.0151984
chr1	223510673	223511297	1.06674	0.162079	6.58163	4.65307e-11	2.72267e-08		chr14	91247641	91248640	1.09982	0.272307	4.03892	5.3699e-05	0.015652
chr17	32440991	32441516	2.60629	0.396164	6.57881	4.7422e-11	2.76161e-08		chr6	131869599	131869974	2.18876	0.54178	4.03995	5.34633e-05	0.015652
chr8	48540079	48540807	0.962033	0.146332	6.5743	4.88833e-11	2.83321e-08		chr11	127497654	127498695	0.96771	0.240196	4.02884	5.60519e-05	0.0162596
chr13	81043901	81044452	0.932574	0.141871	6.57338	4.91863e-11	2.83733e-08		chr7	139434182	139434662	1.13608	0.282672	4.01909	5.84222e-05	0.0168665
chr12	95347785	95348393	1.50314	0.229231	6.5573	5.47925e-11	3.14588e-08		chr4	24806266	24807468	0.815316	0.203191	4.01255	6.00659e-05	0.0172588
chr1	53124435	53125526	1.27574	0.194675	6.55316	5.63305e-11	3.21908e-08		chr9	132194545	132195423	1.42772	0.355965	4.01085	6.04996e-05	0.0173015
chr11	114041988	114042928	1.15177	0.176024	6.54326	6.01908e-11	3.42368e-08		chr4	13707013	13708075	0.525323	0.131271	4.00182	6.28584e-05	0.017808
chr3	160514383	160514974	0.984745	0.150889	6.52629	6.74167e-11	3.81694e-08		chr7	105897944	105898731	0.864501	0.215981	4.00267	6.26313e-05	0.017808
chr6	131869599	131869974	3.22678	0.495561	6.51136	7.44731e-11	4.19702e-08		chr7	3278567	3279302	1.10586	0.27675	3.99587	6.4456e-05	0.0181757
chr2	23724855	23725753	1.20134	0.184735	6.50303	7.87196e-11	4.41599e-08		chr2	122040193	122040910	1.08761	0.272716	3.98806	6.6616e-05	0.0186978
chr20	30299852	30300748	1.07288	0.165254	6.49229	8.4539e-11	4.72079e-08		chr1	26361458	26363516	0.521892	0.130905	3.98681	6.6967e-05	0.0187097
chr1	61038670	61039219	1.27652	0.197001	6.47977	9.18608e-11	5.10633e-08		chr3	131983895	131984853	1.20637	0.303268	3.97791	6.95228e-05	0.0193347
chr3	116981945	116982483	1.54703	0.238823	6.47772	9.31184e-11	5.15282e-08		chr21	43905982	43907260	0.805598	0.203387	3.96091	7.4665e-05	0.0206699
chr2	85185221	85186091	0.568893	0.08785	6.47573	9.4355e-11	5.19773e-08		chr1	16393412	16395421	0.473854	0.119685	3.95917	7.52093e-05	0.0206828
chr6	110137726	110138643	0.998336	0.154605	6.45734	1.06561e-10	5.81772e-08		chr1	168229565	168230551	1.2763	0.322412	3.95859	7.53937e-05	0.0206828
chr1	64508309	64508808	1.00991	0.156419	6.45642	1.07207e-10	5.82698e-08		chr6	25006720	25007704	1.01742	0.257279	3.95455	7.66793e-05	0.0209407
chr20	58401315	58401975	2.47011	0.382932	6.45051	1.11473e-10	6.03201e-08		chr7	73880535	73881259	0.623009	0.157999	3.94313	8.04263e-05	0.0218655
chr12	94177645	94178618	0.864023	0.133995	6.44819	1.13194e-10	6.09815e-08		chr1	208711956	208712700	0.984083	0.249741	3.94042	8.13383e-05	0.0220147
chr20	16331986	16332413	0.925248	0.143513	6.44714	1.13983e-10	6.11375e-08		chr15	73546945	73547421	0.906324	0.230131	3.9383	8.20603e-05	0.0221114
chr15	68215383	68216370	1.28754	0.200104	6.43435	1.24003e-10	6.62212e-08		chr4	141016858	141018023	0.610035	0.154992	3.93592	8.28797e-05	0.0222334
chr1	113631578	113631979	1.84553	0.287664	6.41557	1.40297e-10	7.4597e-08		chr10	127746714	127747369	1.05523	0.268304	3.93297	8.39013e-05	0.02231
chr8	41467342	41468044	1.02388	0.159611	6.41488	1.4093e-10	7.46091e-08		chr1	220267208	220268182	-0.724255	0.184112	-3.93377	8.3623e-05	0.02231
chr2	135622602	135623422	1.59862	0.24927	6.4132	1.42499e-10	7.51146e-08		chr1	113631578	113631979	1.67206	0.425357	3.93096	8.4609e-05	0.0223999
chr1	208216930	208217594	1.06524	0.166391	6.40199	1.53361e-10	8.04935e-08		chr1	8138195	8138646	0.966553	0.246017	3.9288	8.53693e-05	0.022503
chr12	47186721	47187033	1.65839	0.259163	6.39903	1.56367e-10	8.17207e-08		chr21	44936421	44937442	0.570782	0.14554	3.92182	8.78835e-05	0.022966
chr9	34741564	34742011	1.43681	0.224819	6.39099	1.64819e-10	8.57711e-08		chr4	56972178	56973528	0.873697	0.222742	3.92246	8.76505e-05	0.022966
chr3	183088371	183089471	0.809033	0.12684	6.37839	1.78961e-10	9.27358e-08		chr11	61300728	61301460	0.514366	0.131235	3.91941	8.87645e-05	0.0230967
chr2	101736841	101737488	0.674503	0.105796	6.37553	1.82331e-10	9.40837e-08		chr19	10457148	10457992	0.752795	0.192755	3.90546	9.4047e-05	0.0243636
chr4	108979751	108980248	1.13339	0.177985	6.36792	1.91614e-10	9.84581e-08		chr2	141761692	141762349	1.04549	0.267768	3.90446	9.44371e-05	0.0243636
chr12	112620270	112620706	1.77168	0.278599	6.35925	2.02742e-10	1.0374e-07		chr1	8372315	8372610	1.50666	0.386274	3.9005	9.59959e-05	0.0246608
chr16	85724123	85724538	1.57132	0.24752	6.34826	2.1776e-10	1.1096e-07		chr20	21544648	21545841	0.55494	0.142359	3.89816	9.69253e-05	0.0247945
chr17	46032757	46033198	1.30499	0.205746	6.34274	2.25708e-10	1.14533e-07		chr10	126248872	126249706	0.903536	0.232235	3.89061	9.99939e-05	0.0253654
chr14	23614967	23615394	1.22673	0.19377	6.33087	2.43787e-10	1.23196e-07		chr10	99583543	99583832	1.19851	0.307975	3.8916	9.95857e-05	0.0253654
chr13	97996844	97997292	1.15709	0.182835	6.32863	2.47354e-10	1.23939e-07		chr5	14588919	14589752	1.59982	0.411606	3.88677	0.000101587	0.0256622
chr15	78305023	78305502	2.30784	0.364695	6.32813	2.48149e-10	1.23939e-07		chr17	7959390	7960508	0.76796	0.19771	3.88427	0.000102636	0.0258196
chr9	92695842	92696239	2.63497	0.416395	6.32804	2.48298e-10	1.23939e-07		chr14	32491761	32492682	1.60361	0.413454	3.87857	0.000105073	0.0262274
chr9	132194545	132195423	1.45984	0.230774	6.32586	2.51829e-10	1.25191e-07		chr21	39125147	39126491	0.57333	0.147824	3.87845	0.000105122	0.0262274
chr5	66450358	66450941	1.46808	0.232238	6.32147	2.59089e-10	1.28278e-07		chr15	31627553	31628346	0.937429	0.242009	3.87353	0.000107268	0.0265443
chr3	172087360	172087991	1.26285	0.199817	6.32001	2.61544e-10	1.28972e-07		chr17	65775171	65775877	1.05957	0.273537	3.87357	0.000107254	0.0265443
chr14	104515946	104516587	1.54643	0.244788	6.31743	2.65952e-10	1.30619e-07		chr1	234778801	234779399	0.839137	0.217032	3.86642	0.000110445	0.0272087
chr5	7763636	7764233	1.41348	0.224116	6.30692	2.84649e-10	1.39074e-07		chr2	1241141	1242128	0.900024	0.232834	3.86552	0.000110851	0.0272087
chr17	61567147	61568202	1.0168	0.16123	6.30649	2.85441e-10	1.39074e-07		chr2	11711091	11711681	1.32966	0.344164	3.86345	0.000111795	0.0273298
chr3	10470088	10470868	1.23068	0.195495	6.29518	3.07049e-10	1.49008e-07		chr2	224353282	224354076	0.803629	0.208087	3.86197	0.000112474	0.0273854
chr5	28249703	28250622	1.23033	0.195838	6.28239	3.33404e-10	1.61158e-07		chr17	47643360	47643813	1.01525	0.263221	3.85701	0.000114781	0.0277244
chr5	95055847	95056475	1.17244	0.186659	6.28119	3.35993e-10	1.6177e-07		chr19	2587922	2589029	0.632162	0.163863	3.85787	0.000114379	0.0277244
chr1	234855158	234855813	1.43702	0.229178	6.27031	3.60327e-10	1.72806e-07		chr17	72188898	72190125	0.529506	0.137653	3.84668	0.000119731	0.0288053
chr1	203781011	203781644	2.02886	0.323597	6.26969	3.61759e-10	1.72815e-07		chr7	7593059	7593422	1.4645	0.380817	3.84567	0.000120221	0.028809
chr20	57693692	57695085	1.03771	0.165664	6.26397	3.75297e-10	1.78585e-07		chr14	65498677	65499496	1.18146	0.30783	3.83804	0.000124021	0.029587
chr13	33746512	33746820	1.99677	0.319397	6.25171	4.05983e-10	1.92438e-07		chr16	77794688	77795487	1.45413	0.378957	3.8372	0.000124444	0.029587
chr8	141489557	141490387	1.46087	0.233964	6.24399	4.26538e-10	2.014e-07		chr2	135597252	135597682	1.1587	0.302171	3.83458	0.000125777	0.0297871
chr11	61378232	61378784	1.22861	0.196904	6.23965	4.38556e-10	2.06278e-07		chr5	57800660	57801231	1.54549	0.403487	3.83034	0.000127969	0.0301881
chr5	71269526	71270323	1.18428	0.189831	6.23858	4.41568e-10	2.06899e-07		chr4	97216358	97216957	1.44519	0.377588	3.82742	0.000129492	0.0304292
chr13	97561680	97562458	1.21046	0.194135	6.23516	4.51316e-10	2.10502e-07		chr12	109553619	109554739	0.656379	0.171803	3.82053	0.000133164	0.0310513
chr11	115134639	115135451	1.197	0.191991	6.23468	4.527e-10	2.10502e-07		chr2	17980711	17981874	1.14818	0.300488	3.82103	0.000132893	0.0310513
chr19	13515035	13515642	1.68105	0.270383	6.2173	5.05767e-10	2.34287e-07		chr7	105856770	105858074	0.910753	0.238519	3.81837	0.000134336	0.0312045
chr1	180497968	180498376	2.45427	0.394977	6.21371	5.17475e-10	2.37908e-07		chr4	102873923	102874489	1.37575	0.360802	3.81304	0.000137266	0.0316427
chr4	187587343	187587849	0.917022	0.147598	6.21296	5.19959e-10	2.38155e-07		chr8	12723353	12723515	-0.578126	0.151607	-3.81333	0.000137107	0.0316427
chr2	204608140	204608848	1.45478	0.234352	6.20765	5.37817e-10	2.45415e-07		chr5	145354560	145355462	1.00692	0.264241	3.81061	0.000138624	0.0318346
chr3	190525431	190525997	1.50247	0.243053	6.18167	6.34282e-10	2.88358e-07		chr18	56634911	56635696	1.30265	0.342914	3.79877	0.000145414	0.0332681
chr8	125661500	125662199	1.22675	0.198574	6.17777	6.5012e-10	2.94463e-07		chr6	131894972	131895951	1.04161	0.274794	3.7905	0.000150344	0.0342665
chr5	147290919	147291424	1.52039	0.24624	6.17441	6.64094e-10	2.99683e-07		chr1	236455791	236456264	0.856674	0.226165	3.78783	0.00015197	0.0345075
chr9	112951169	112951828	1.22012	0.197708	6.17132	6.77239e-10	3.04491e-07		chr2	23968462	23969034	1.27461	0.33689	3.78346	0.000154661	0.0348906
chr4	185241800	185242162	1.75832	0.285437	6.1601	7.26992e-10	3.25663e-07		chr7	24406303	24407428	0.983447	0.259949	3.78323	0.000154808	0.0348906
chr8	117841174	117841559	2.58973	0.420748	6.15508	7.50406e-10	3.34925e-07		chr9	95004497	95005252	0.939714	0.248453	3.78226	0.000155409	0.0348963
chr1	185503914	185504588	1.27397	0.207165	6.14956	7.76984e-10	3.45526e-07		chr6	91238628	91239238	1.46493	0.387859	3.77696	0.000158756	0.0355163
chr3	138518575	138519427	2.14233	0.349258	6.13396	8.57175e-10	3.79806e-07		chr16	84113128	84113793	0.827883	0.21938	3.77375	0.000160813	0.0358441
chr18	74141214	74142177	0.778329	0.126918	6.13253	8.64946e-10	3.80492e-07		chr13	40687749	40688373	0.713951	0.189993	3.75779	0.000171424	0.0378977
chr3	31107206	31107739	1.17072	0.191108	6.12593	9.01571e-10	3.95182e-07		chr2	20637931	20638701	0.70523	0.187727	3.75668	0.000172184	0.0378977
chr9	79328333	79328619	1.4783	0.241378	6.12444	9.10056e-10	3.97477e-07		chr5	133801371	133802834	0.736537	0.19605	3.75688	0.000172045	0.0378977
chr5	149237038	149237486	2.11381	0.34554	6.11741	9.51079e-10	4.13916e-07		chr6	5053924	5054796	1.22165	0.325237	3.75618	0.000172526	0.0378977
chr8	124417560	124418180	1.92598	0.314996	6.11428	9.69936e-10	4.2055e-07		chr13	40926294	40927159	0.929643	0.247579	3.75494	0.000173383	0.0379484
chr10	116236995	116237530	1.55176	0.253815	6.11374	9.73201e-10	4.2055e-07		chr4	187587343	187587849	0.894641	0.238473	3.75155	0.000175748	0.0383275
chr14	61793627	61794018	1.54691	0.253185	6.10981	9.97525e-10	4.29543e-07		chr4	184508903	184510081	1.18395	0.315753	3.74961	0.000177111	0.0383666
chr20	12718304	12719033	2.19959	0.360283	6.10518	1.02682e-09	4.40608e-07		chr7	82791226	82792595	-0.464869	0.123982	-3.74949	0.000177193	0.0383666
chr9	100908293	100909321	0.754727	0.123685	6.10201	1.04741e-09	4.47872e-07		chr20	13975664	13977160	-0.50659	0.13518	-3.74751	0.0001786	0.0385336
chr20	58395554	58396078	2.39811	0.393205	6.09889	1.06805e-09	4.55104e-07		chr1	92051431	92051986	0.9965	0.266062	3.74537	0.000180131	0.0387262
chr10	105308622	105309389	1.10602	0.181571	6.09138	1.11939e-09	4.75326e-07		chr7	51328709	51329471	0.954507	0.255021	3.74285	0.000181944	0.0389778
chr1	57253708	57254823	0.786268	0.129258	6.08292	1.18012e-09	4.99377e-07		chr19	4760332	4761214	0.696906	0.186297	3.74084	0.000183409	0.0391533
chr15	34525834	34526214	1.54945	0.254861	6.07958	1.20501e-09	5.08153e-07		chr7	135453701	135454089	1.46613	0.393123	3.72943	0.000191914	0.0408252
chr6	36861688	36862638	2.01447	0.331563	6.07567	1.23471e-09	5.17162e-07		chr17	17886693	17887100	1.1272	0.302664	3.72425	0.000195895	0.0415263
chr3	181959488	181960556	0.788052	0.129707	6.07565	1.23483e-09	5.17162e-07		chr16	58447096	58447686	1.37472	0.369859	3.71688	0.000201701	0.0426081
chr9	134035872	134036423	1.65201	0.272142	6.07042	1.27577e-09	5.32485e-07		chr1	92191512	92192289	1.02201	0.275505	3.7096	0.000207583	0.0436985
chr11	94999706	95000187	1.34878	0.222425	6.06396	1.32811e-09	5.52446e-07		chr2	131554913	131556069	-0.527491	0.142257	-3.708	0.000208904	0.0438244
chr2	74159089	74159675	0.792233	0.130839	6.05504	1.4038e-09	5.8195e-07		chr5	131305924	131306085	-0.543114	0.146896	-3.69725	0.000217944	0.0455631
chr6	7479834	7480589	1.21234	0.200319	6.05205	1.43018e-09	5.90882e-07		chr18	24345487	24345888	1.50508	0.407225	3.69595	0.000219069	0.0456409
chr3	101848707	101849660	0.999068	0.165128	6.05028	1.44594e-09	5.95383e-07		chr15	33321431	33321845	1.14941	0.311732	3.68718	0.000226753	0.04708
chr12	22912365	22913582	1.20772	0.199657	6.04896	1.45785e-09	5.97763e-07		chr6	58311966	58312483	0.926216	0.251968	3.67592	0.00023699	0.0490375
chr12	95282963	95283622	1.60806	0.265859	6.04856	1.4615e-09	5.97763e-07		chr19	3409488	3410427	0.72192	0.196956	3.66539	0.000246962	0.050927
chr7	69536895	69537766	0.865903	0.143316	6.0419	1.52313e-09	6.20894e-07		chr13	111566452	111568257	-0.466895	0.127789	-3.65364	0.000258547	0.052688
chr2	122040193	122040910	1.14634	0.18985	6.03816	1.55884e-09	6.33338e-07		chr14	91345288	91346063	0.983597	0.269068	3.65557	0.00025661	0.052688
chrX	110272822	110273372	2.22163	0.368072	6.03584	1.5814e-09	6.40376e-07		chr2	240167514	240168896	0.417408	0.114258	3.65321	0.000258977	0.052688
chr4	139949027	139949933	0.801535	0.132979	6.02752	1.66496e-09	6.71991e-07		chr6	111887824	111888670	0.794181	0.217348	3.65395	0.000258233	0.052688
chr20	20505942	20506381	2.04836	0.339953	6.02542	1.6867e-09	6.7749e-07		chr6	91469400	91469905	1.45088	0.397431	3.65065	0.000261573	0.053038
chr4	56972178	56973528	0.932524	0.154772	6.02514	1.68967e-09	6.7749e-07		chr22	19594681	19595867	1.12667	0.309853	3.63615	0.000276748	0.0559281
chr1	24053700	24054363	1.04434	0.17335	6.02446	1.69676e-09	6.7811e-07		chr2	15181194	15182193	0.843743	0.232117	3.63499	0.000277996	0.0559935
chr1	223421400	223422502	0.7846	0.130312	6.02096	1.73386e-09	6.90682e-07		chr4	87364084	87365107	0.957977	0.263647	3.63356	0.000279534	0.0561169
chr3	109081662	109082206	1.59904	0.265806	6.01581	1.78986e-09	7.08371e-07		chr1	172482569	172483766	0.707743	0.194888	3.63154	0.00028174	0.0563731
chr4	18584412	18584896	1.6673	0.278303	5.99094	2.0863e-09	8.23031e-07		chr14	89079861	89080879	0.790185	0.21816	3.62204	0.000292285	0.0582906
chr6	91238628	91239238	1.71238	0.286486	5.9772	2.27011e-09	8.92663e-07		chr1	64508309	64508808	1.05654	0.291886	3.61971	0.000294931	0.0586255
chr10	99223402	99224245	0.927858	0.155247	5.97665	2.27768e-09	8.92768e-07		chr1	84836676	84837052	1.12931	0.312373	3.61526	0.000300048	0.0594477
chr13	40795250	40795913	1.71457	0.287013	5.97384	2.31735e-09	9.05417e-07		chr9	12817610	12818087	0.70428	0.194906	3.61344	0.000302163	0.0596718
chr22	19429661	19430024	2.47177	0.413968	5.97092	2.35916e-09	9.18817e-07		chr5	103059666	103060510	0.91103	0.252356	3.61011	0.000306073	0.0602477
chr5	76434616	76435341	0.801836	0.13437	5.96736	2.41123e-09	9.36117e-07		chr2	45191736	45193048	0.59489	0.165031	3.60472	0.000312485	0.061113
chr8	129176676	129177320	1.19698	0.201102	5.95212	2.64689e-09	1.02435e-06		chr5	147290919	147291424	1.32471	0.367446	3.60517	0.000311945	0.061113
chr6	121162626	121163555	1.27996	0.215145	5.94928	2.69323e-09	1.039e-06		chr15	90717560	90718934	0.543523	0.15083	3.60355	0.0003139	0.0611923
chr12	98161107	98161660	2.00847	0.338313	5.93672	2.90785e-09	1.11827e-06		chr17	41526793	41527666	0.874691	0.243032	3.59908	0.000319348	0.0620549
chr5	81084749	81085414	0.879707	0.148214	5.93538	2.93166e-09	1.12389e-06		chr1	67395574	67396626	-0.574334	0.159753	-3.59513	0.000324226	0.0627596
chr2	120191513	120191972	0.934705	0.157831	5.92218	3.1771e-09	1.21418e-06		chr3	52443758	52444992	-0.484465	0.13478	-3.59448	0.000325045	0.0627596
chr8	124745553	124746719	0.973746	0.164449	5.92126	3.19481e-09	1.21714e-06		chr8	56312999	56314157	0.830784	0.231305	3.59173	0.000328493	0.0632239
chr9	137122469	137123808	1.70488	0.288876	5.90176	3.59649e-09	1.36057e-06		chr11	48102097	48103318	0.848555	0.236894	3.58201	0.000340962	0.0649313
chr2	17980711	17981874	1.1576	0.196158	5.90138	3.60467e-09	1.36057e-06		chr1	154390570	154391383	0.401124	0.112051	3.57985	0.00034379	0.0649313
chr2	238006554	238006972	1.25136	0.212126	5.89912	3.65449e-09	1.37514e-06		chr13	34909398	34910688	0.965438	0.269686	3.57986	0.000343776	0.0649313
chr20	49031697	49032905	0.939519	0.159481	5.89111	3.83619e-09	1.43908e-06		chr14	74127094	74127832	1.04888	0.292676	3.58375	0.00033869	0.0649313
chr5	125844476	125844949	2.18691	0.371422	5.88792	3.91076e-09	1.4591e-06		chr3	186131204	186132304	0.587654	0.164048	3.58222	0.000340693	0.0649313
chr7	11268182	11268671	1.56524	0.265864	5.88737	3.92389e-09	1.4591e-06		chr7	150085732	150086414	0.630762	0.176191	3.57998	0.00034362	0.0649313
chr4	178910740	178912309	0.84399	0.143358	5.88731	3.92536e-09	1.4591e-06		chr8	101463835	101464701	0.687929	0.192243	3.57843	0.000345663	0.0650823
chr7	139434182	139434662	1.02902	0.174809	5.88653	3.94395e-09	1.46157e-06		chr17	17396553	17397267	0.578107	0.161835	3.5722	0.000354	0.0664456
chr4	22942194	22942801	1.08814	0.184869	5.886	3.95647e-09	1.46178e-06		chr3	193851573	193853158	-0.467379	0.13099	-3.56806	0.000359638	0.0666781
chr3	188665017	188666336	0.486788	0.0828697	5.87414	4.25041e-09	1.56565e-06		chr5	6590638	6591355	0.930906	0.260856	3.56866	0.000358812	0.0666781
chr7	86545258	86546261	1.60205	0.273095	5.8663	4.45638e-09	1.63659e-06		chr5	77071222	77072587	-0.565074	0.15837	-3.56807	0.000359617	0.0666781
chr7	38721361	38722440	1.15651	0.197223	5.86399	4.51882e-09	1.65297e-06		chr6	151710845	151713150	-0.44247	0.123941	-3.57001	0.000356971	0.0666781
chr3	183697960	183698849	0.748721	0.127689	5.86365	4.52802e-09	1.65297e-06		chr2	28917773	28918661	0.723815	0.20295	3.56647	0.000361823	0.0668787
chr6	12354821	12355041	2.10859	0.35969	5.86223	4.56696e-09	1.66222e-06		chr20	26188748	26190581	-0.26603	0.0748339	-3.55494	0.000378063	0.0696682
chr2	124573497	124574373	1.66569	0.28453	5.85417	4.79396e-09	1.73967e-06		chr20	20529219	20529669	0.840034	0.236686	3.54915	0.00038648	0.0707888
chr16	72222455	72222985	1.45325	0.248502	5.84803	4.97418e-09	1.79973e-06		chr6	158387700	158388841	0.623715	0.1757	3.54989	0.000385394	0.0707888
chrX	40861145	40862727	1.09665	0.187992	5.83349	5.42812e-09	1.95241e-06		chr4	17621058	17621783	0.737305	0.208	3.54474	0.000393	0.0717664
chr9	75952088	75952693	2.12871	0.365495	5.8242	5.73876e-09	2.05809e-06		chr17	13956147	13956876	1.33912	0.377893	3.54365	0.000394627	0.071847
chr12	109167491	109168481	0.761989	0.130972	5.81794	5.95768e-09	2.12415e-06		chr1	50675177	50675851	1.19628	0.337853	3.54083	0.000398875	0.0721869
chr4	113172106	113172936	0.603175	0.103707	5.81615	6.0218e-09	2.14077e-06		chr7	55768	56920	0.85393	0.241132	3.54134	0.000398102	0.0721869
chr12	81021435	81021972	2.07826	0.357565	5.81227	6.16314e-09	2.18466e-06		chr5	150529523	150531027	0.517719	0.146315	3.53839	0.000402577	0.072518
chr1	176730303	176730968	2.23449	0.384831	5.80641	6.38254e-09	2.2559e-06		chr5	7763636	7764233	1.27864	0.361397	3.53805	0.000403097	0.072518
chr14	50588083	50588844	1.28242	0.22091	5.80517	6.43024e-09	2.26377e-06		chr5	127418445	127419971	-0.537344	0.152074	-3.53343	0.000410202	0.0735052
chr3	197195737	197196198	1.31221	0.226053	5.80486	6.44185e-09	2.26377e-06		chr7	81419827	81419987	-0.886949	0.251053	-3.53291	0.000411009	0.0735052
chr12	53568570	53569220	0.959319	0.165541	5.79506	6.82978e-09	2.38937e-06		chr3	183088371	183089471	0.692753	0.196148	3.53179	0.000412752	0.0735997
chr10	1824649	1825628	1.11227	0.191941	5.79485	6.83832e-09	2.38937e-06		chr6	7479834	7480589	0.951164	0.269592	3.52816	0.000418458	0.0743983
chr11	12875004	12876092	1.02989	0.178122	5.78193	7.38486e-09	2.56211e-06		chr8	30661772	30662514	0.765914	0.21727	3.52517	0.000423213	0.0750238
chr16	71619095	71619520	1.14594	0.198202	5.78169	7.39556e-09	2.56211e-06		chr19	2212593	2213686	1.02175	0.29011	3.52194	0.000428395	0.075282
chr2	49533947	49534429	1.38421	0.239492	5.77978	7.47994e-09	2.58402e-06		chr2	46048840	46049713	0.784353	0.222617	3.52333	0.000426161	0.075282
chr7	106235338	106235774	2.07655	0.359563	5.77521	7.68572e-09	2.64763e-06		chr6	111885572	111886867	0.532601	0.151206	3.52237	0.000427714	0.075282
chr14	95065122	95066227	0.837285	0.145058	5.77205	7.83109e-09	2.69013e-06		chr3	150125671	150128346	-0.44015	0.125148	-3.51704	0.000436388	0.076465
chr14	76001988	76002859	0.659918	0.114355	5.7708	7.88947e-09	2.7026e-06		chr11	113950815	113951577	0.898918	0.255792	3.51426	0.000440988	0.076827
chr6	22821839	22822497	1.67647	0.290732	5.76637	8.09977e-09	2.76689e-06		chr2	23706747	23708045	0.45202	0.128597	3.515	0.000439759	0.076827
chr15	68633053	68633892	1.65283	0.286915	5.76071	8.37614e-09	2.85332e-06		chr17	2591649	2593300	0.979867	0.279195	3.50962	0.000448751	0.0779554
chr5	156730661	156731475	1.26022	0.219037	5.75345	8.74426e-09	2.97045e-06		chr17	46032757	46033198	1.02193	0.291339	3.50769	0.000452024	0.0782996
chr5	7208660	7210143	1.14869	0.199722	5.75143	8.84941e-09	2.99595e-06		chr13	34319592	34320471	1.05773	0.301768	3.50511	0.000456419	0.0786118
chr4	149734585	149735761	1.67539	0.291318	5.75106	8.86831e-09	2.99595e-06		chr1	61038670	61039219	1.12653	0.321329	3.50584	0.000455171	0.0786118
chr4	184492140	184493112	0.714403	0.124345	5.74533	9.17396e-09	3.09067e-06		chr9	134035872	134036423	1.27798	0.365316	3.49829	0.000468246	0.0804203
chr21	28823198	28823977	1.13621	0.197893	5.74154	9.38204e-09	3.15208e-06		chr16	666903	668122	0.770359	0.220299	3.49689	0.000470722	0.0806172
chr8	140152092	140152752	1.15219	0.200851	5.73657	9.66134e-09	3.23702e-06		chr13	102999135	103000128	0.897671	0.256823	3.49529	0.000473541	0.0808714
chr17	65635601	65636424	1.43782	0.250729	5.73458	9.77519e-09	3.26622e-06		chr2	87425132	87425902	1.29357	0.370593	3.49054	0.000482039	0.0820916
chr2	102736793	102737668	1.01281	0.176966	5.72321	1.04527e-08	3.4831e-06		chr10	123949795	123950553	0.913281	0.26207	3.48488	0.000492364	0.0835247
chr10	86697899	86698522	1.51073	0.263998	5.7225	1.04968e-08	3.48828e-06		chr11	115134639	115135451	0.982913	0.282088	3.48442	0.00049321	0.0835247
chr14	100890188	100890957	1.36542	0.23873	5.71954	1.06813e-08	3.53998e-06		chr10	105308622	105309389	0.856126	0.245905	3.48153	0.000498553	0.0841944
chr8	10617545	10618869	0.664116	0.116231	5.71374	1.10522e-08	3.653e-06		chr11	6426340	6427358	0.447315	0.128586	3.47871	0.000503838	0.0846156
chr15	90963027	90963616	1.52598	0.267302	5.70884	1.13749e-08	3.74951e-06		chrX	71467058	71468195	0.957467	0.275233	3.47875	0.000503761	0.0846156
chr8	139581612	139582411	1.25177	0.219403	5.70537	1.16093e-08	3.81649e-06		chr21	48070011	48071544	0.455668	0.131116	3.47531	0.000510256	0.0854053
chr11	108942345	108943129	1.83447	0.321722	5.70204	1.18383e-08	3.88135e-06		chr8	136493660	136494402	1.19484	0.343865	3.47474	0.000511358	0.0854053
chr13	34909398	34910688	0.815966	0.143475	5.68717	1.29163e-08	4.2122e-06		chr21	29265012	29265175	-0.539778	0.155726	-3.4662	0.000527877	0.0876811
chr15	42024539	42025343	1.23348	0.216926	5.6862	1.29898e-08	4.2249e-06		chr3	114611029	114612125	0.949704	0.273982	3.4663	0.000527672	0.0876811
chr10	123880540	123881081	1.84615	0.324732	5.68513	1.30713e-08	4.24011e-06		chr7	3559746	3560182	1.54138	0.445121	3.46283	0.000534518	0.0885416
chr1	155050319	155050678	1.30984	0.230723	5.67709	1.37004e-08	4.43245e-06		chr10	120782572	120783186	0.915667	0.265589	3.44768	0.000565417	0.0934047
chr2	30401644	30401922	1.9135	0.337674	5.66669	1.45583e-08	4.69758e-06		chr7	44223679	44224518	0.535967	0.155511	3.4465	0.000567896	0.0935593
chr2	11237284	11238551	0.852164	0.150503	5.66211	1.4952e-08	4.81192e-06		chr14	104515946	104516587	0.911808	0.264887	3.44225	0.00057689	0.0947835
chr9	93682980	93683914	1.36683	0.241442	5.66108	1.5042e-08	4.82817e-06		chr17	29864537	29865488	0.778755	0.22682	3.43336	0.00059615	0.0976833
chr8	56312999	56314157	0.829966	0.146857	5.65151	1.59047e-08	5.08439e-06		chr1	182360135	182361637	-0.515407	0.15016	-3.43238	0.000598313	0.0977734
chr7	123274113	123274526	1.65624	0.293073	5.65131	1.59234e-08	5.08439e-06		chr11	114041988	114042928	1.20464	0.351612	3.42605	0.000612435	0.099812
chr7	95179051	95179874	1.14927	0.203716	5.64152	1.68558e-08	5.36809e-06		chr22	41813970	41814402	0.9146	0.267044	3.4249	0.000615017	0.0999641
chr11	111569509	111569952	1.40564	0.249422	5.63559	1.74462e-08	5.54168e-06
chr6	25012959	25013708	1.83148	0.325411	5.62821	1.82087e-08	5.754e-06
chr12	131124077	131124921	1.05121	0.18681	5.62719	1.83172e-08	5.77338e-06
chr11	110055571	110056421	1.09506	0.195306	5.60686	2.06026e-08	6.477e-06
chr17	33349504	33350160	0.638272	0.113874	5.60506	2.08186e-08	6.52813e-06
chr7	153618543	153619255	1.62284	0.290721	5.58214	2.37583e-08	7.43088e-06
chr3	105677225	105678027	1.11076	0.199016	5.58123	2.38817e-08	7.45042e-06
chr1	20505204	20505851	1.49589	0.268087	5.57987	2.407e-08	7.49007e-06
chr6	147478040	147478347	1.34929	0.242921	5.55443	2.78511e-08	8.62278e-06
chr6	46185220	46186166	1.55154	0.279996	5.5413	3.0024e-08	9.27203e-06
chr4	56223087	56223682	0.981069	0.177317	5.53286	3.15053e-08	9.70499e-06
chr17	41243467	41244015	1.97953	0.358192	5.52645	3.26783e-08	1.0041e-05
chr15	89680026	89680346	1.35999	0.246205	5.52383	3.31694e-08	1.01664e-05
chr4	39657448	39658046	0.950449	0.172448	5.51152	3.55746e-08	1.08763e-05
chr3	177501174	177501606	2.99325	0.543184	5.51057	3.57676e-08	1.0908e-05
chr20	57658839	57659897	1.20214	0.218296	5.50692	3.65171e-08	1.11089e-05
chr2	28004091	28004690	1.41778	0.257506	5.50579	3.67512e-08	1.11524e-05
chr9	18071522	18072168	0.958636	0.174384	5.49727	3.8571e-08	1.16756e-05
chr6	11365137	11365637	2.02686	0.369281	5.48868	4.04944e-08	1.22276e-05
chr1	37964583	37965263	1.12686	0.205403	5.48607	4.10983e-08	1.23794e-05
chr2	227541263	227542510	1.42041	0.259044	5.48326	4.17547e-08	1.25462e-05
chr3	126208741	126209480	0.877409	0.160083	5.48096	4.23022e-08	1.26796e-05
chr20	57568109	57569117	0.763819	0.139383	5.47999	4.25361e-08	1.27185e-05
chr4	38366263	38367950	1.25583	0.229531	5.4713	4.46756e-08	1.33256e-05
chr21	28798533	28799059	1.78838	0.327056	5.46811	4.54852e-08	1.35341e-05
chr6	43709109	43710254	1.28753	0.235834	5.45949	4.77504e-08	1.41737e-05
chrX	109325446	109325814	1.66449	0.305246	5.45296	4.95384e-08	1.46688e-05
chr5	6590638	6591355	1.06239	0.194864	5.45194	4.98237e-08	1.47176e-05
chr4	110154733	110155121	1.34301	0.246544	5.44736	5.11228e-08	1.5065e-05
chr2	169383003	169383886	1.29233	0.23743	5.44299	5.23933e-08	1.54022e-05
chr3	143327844	143328188	2.68497	0.493394	5.44183	5.27355e-08	1.54657e-05
chr7	16752022	16752915	1.31054	0.240857	5.44115	5.29385e-08	1.54881e-05
chr1	230399532	230399994	1.86441	0.343011	5.43543	5.46649e-08	1.5955e-05
chr13	110063819	110064290	1.62804	0.299652	5.4331	5.53834e-08	1.61262e-05
chr2	212261256	212261948	0.774328	0.142546	5.43211	5.56902e-08	1.6177e-05
chr6	138618789	138619523	0.749693	0.138168	5.42596	5.76441e-08	1.66654e-05
chr9	73420738	73421240	0.980456	0.18077	5.42378	5.83506e-08	1.68299e-05
chr9	75942085	75942956	2.05767	0.380002	5.41489	6.1328e-08	1.7647e-05
chr2	57387920	57388504	1.12486	0.207754	5.41438	6.15027e-08	1.76558e-05
chr10	74007954	74008946	1.44753	0.267487	5.41158	6.24718e-08	1.7892e-05
chr12	52468768	52469529	0.83234	0.153893	5.40855	6.35359e-08	1.81542e-05
chr14	26870226	26871644	0.75169	0.139043	5.40618	6.43842e-08	1.83537e-05
chr10	120782572	120783186	0.943256	0.174754	5.39761	6.75346e-08	1.91671e-05
chr10	36965172	36966670	1.44471	0.267663	5.39748	6.7584e-08	1.91671e-05
chr9	89020720	89021591	0.789307	0.146245	5.39715	6.77078e-08	1.91671e-05
chr1	6654951	6655819	0.878586	0.162837	5.3955	6.8333e-08	1.92647e-05
chr8	97872223	97872964	1.61398	0.29914	5.39541	6.83676e-08	1.92647e-05
chr3	126074516	126075845	0.749231	0.138912	5.39358	6.90677e-08	1.94172e-05
chr18	31507312	31507615	1.71945	0.318856	5.39255	6.94657e-08	1.94843e-05
chr1	167105289	167105806	1.43322	0.266152	5.38498	7.2453e-08	2.02757e-05
chr13	40845587	40847259	0.71662	0.133111	5.38361	7.30063e-08	2.03839e-05
chr3	157211196	157212716	0.702976	0.130659	5.38022	7.43961e-08	2.07246e-05
chr9	100318737	100320354	0.852551	0.158491	5.37917	7.48319e-08	2.07987e-05
chr17	38215924	38216632	1.39574	0.259518	5.37819	7.5238e-08	2.08641e-05
chr12	66729222	66730099	1.5954	0.296933	5.37294	7.74635e-08	2.14327e-05
chr11	73781917	73782503	1.14117	0.212423	5.37218	7.77911e-08	2.14747e-05
chr11	48076983	48077706	1.09597	0.204101	5.36973	7.88533e-08	2.16966e-05
chr6	152566126	152567205	1.00042	0.186659	5.35961	8.34035e-08	2.28517e-05
chr2	227603273	227604253	1.60034	0.298669	5.35822	8.40443e-08	2.2942e-05
chr14	78147711	78148872	0.61767	0.115317	5.35627	8.49589e-08	2.31282e-05
chr8	6389221	6390436	0.862476	0.161034	5.35585	8.51558e-08	2.31282e-05
chr14	91039825	91040518	0.929571	0.173571	5.35556	8.52937e-08	2.31282e-05
chr1	116854279	116855323	0.987273	0.184446	5.35263	8.6686e-08	2.34538e-05
chr2	86245007	86245520	0.951274	0.177753	5.35166	8.71509e-08	2.35275e-05
chr8	48556468	48557615	1.05854	0.197817	5.35109	8.74273e-08	2.35501e-05
chr21	39030900	39031989	0.873303	0.163282	5.34843	8.87222e-08	2.38464e-05
chr13	102999135	103000128	0.924703	0.173028	5.34422	9.08051e-08	2.43527e-05
chr11	45870047	45870682	1.0547	0.197681	5.33538	9.53451e-08	2.55143e-05
chr7	98198899	98199610	1.02904	0.19299	5.33209	9.70904e-08	2.59246e-05
chr1	112405210	112405725	1.84075	0.345265	5.33143	9.74438e-08	2.59623e-05
chr14	76030309	76030691	1.40586	0.263802	5.32922	9.86374e-08	2.62232e-05
chrX	106919906	106920877	0.651205	0.122209	5.32863	9.8957e-08	2.6239e-05
chr1	240055940	240056822	1.40665	0.26402	5.32784	9.93883e-08	2.6239e-05
chr1	176665169	176665666	0.785842	0.147506	5.32753	9.95552e-08	2.6239e-05
chr4	146093064	146093508	1.15748	0.21733	5.3259	1.00455e-07	2.64193e-05
chr1	145246230	145246633	1.24373	0.233627	5.32357	1.01749e-07	2.67022e-05
chr3	148722374	148722867	0.732425	0.137809	5.3148	1.06775e-07	2.79611e-05
chr15	83587761	83588652	0.70781	0.133203	5.31377	1.07382e-07	2.80601e-05
chr12	118974919	118975720	1.57408	0.296501	5.30888	1.10303e-07	2.87619e-05
chr7	50658935	50660042	0.654211	0.123395	5.30174	1.14702e-07	2.98453e-05
chr1	68345635	68346606	0.581059	0.10966	5.29874	1.16604e-07	3.02757e-05
chr13	51048048	51048766	1.00503	0.189893	5.29263	1.20569e-07	3.12389e-05
chr8	90973691	90973880	2.23061	0.421634	5.29041	1.22044e-07	3.15542e-05
chr17	48212906	48213449	1.17873	0.222894	5.28829	1.23468e-07	3.18162e-05
chr5	57800660	57801231	1.47711	0.279327	5.28812	1.23578e-07	3.18162e-05
chr12	51835121	51835953	0.775189	0.146668	5.28533	1.25479e-07	3.22379e-05
chr1	118104857	118105982	0.741456	0.140441	5.27947	1.29556e-07	3.32155e-05
chr11	114068497	114069235	1.07602	0.203902	5.27713	1.31223e-07	3.35726e-05
chr17	4064298	4065134	1.02002	0.193355	5.2754	1.32464e-07	3.38194e-05
chr2	28780189	28780975	1.11337	0.211139	5.27315	1.34103e-07	3.4139e-05
chr18	36887393	36888230	1.55292	0.294509	5.27291	1.34275e-07	3.4139e-05
chr12	25388853	25389551	1.16099	0.220406	5.26753	1.38269e-07	3.50616e-05
chr7	110785273	110785884	1.6309	0.30963	5.26726	1.38477e-07	3.50616e-05
chr7	153616993	153617357	1.89672	0.360725	5.25807	1.45577e-07	3.67832e-05
chr14	62395374	62395991	1.49835	0.285088	5.25574	1.47433e-07	3.71754e-05
chr4	155894297	155895619	0.682952	0.130016	5.25283	1.49782e-07	3.76899e-05
chr9	81181870	81182879	0.99596	0.189632	5.25206	1.50404e-07	3.77687e-05
chr4	154319681	154320520	1.61471	0.307485	5.25133	1.51005e-07	3.7842e-05
chr14	62380916	62381606	0.699194	0.133301	5.24523	1.56088e-07	3.89562e-05
chr18	47974231	47975296	1.15786	0.220846	5.24282	1.58137e-07	3.9307e-05
chr21	47118317	47119079	0.734716	0.140397	5.23313	1.66663e-07	4.13423e-05
chr17	71211492	71212130	1.39832	0.267344	5.23043	1.69118e-07	4.18662e-05
chr14	90038760	90039618	0.949001	0.181586	5.22617	1.73058e-07	4.27552e-05
chr14	64763287	64763664	1.54219	0.295643	5.21637	1.82459e-07	4.49868e-05
chr2	206633592	206633912	1.47792	0.283961	5.20465	1.94359e-07	4.77285e-05
chr12	33030426	33031454	0.522206	0.100439	5.19921	2.00134e-07	4.90481e-05
chr5	175594596	175595277	0.942733	0.181349	5.19844	2.00968e-07	4.91541e-05
chr13	40687749	40688373	0.706382	0.136072	5.19122	2.08917e-07	5.09962e-05
chr11	16035329	16035938	1.11652	0.215114	5.19036	2.09893e-07	5.11324e-05
chr5	73584489	73585031	1.38512	0.267454	5.17889	2.2321e-07	5.41609e-05
chr17	38666361	38666862	1.12534	0.217386	5.1767	2.25849e-07	5.46926e-05
chr7	105856770	105858074	0.789717	0.1526	5.17508	2.27811e-07	5.50587e-05
chr3	115874620	115875101	1.30252	0.25194	5.16998	2.34122e-07	5.64723e-05
chr15	85874209	85875049	0.859099	0.166236	5.16795	2.36676e-07	5.69761e-05
chr10	77054250	77055534	0.458932	0.088836	5.16606	2.39074e-07	5.74402e-05
chr11	43429866	43430547	1.92732	0.373245	5.16368	2.42146e-07	5.80642e-05
chrX	73956228	73956839	1.94687	0.377213	5.1612	2.45378e-07	5.8724e-05
chr2	180079290	180079815	2.20242	0.427026	5.15757	2.50171e-07	5.97543e-05
chr2	190466936	190467537	1.1278	0.21937	5.14111	2.73115e-07	6.49807e-05
chr13	111899932	111900354	1.57542	0.306568	5.13889	2.76364e-07	6.56259e-05
chr15	79359748	79360238	0.910667	0.177241	5.13801	2.77659e-07	6.58057e-05
chr3	177803928	177804535	1.08825	0.211848	5.13694	2.79249e-07	6.60545e-05
chr15	80370398	80370761	2.10697	0.410285	5.13538	2.81582e-07	6.64778e-05
chr2	67101378	67102101	1.65245	0.322045	5.13111	2.88044e-07	6.78723e-05
chr10	34922160	34923022	0.754661	0.147115	5.12972	2.90177e-07	6.82435e-05
chr10	31269856	31270499	1.12568	0.219537	5.12753	2.93565e-07	6.89077e-05
chr8	126354218	126354960	0.782677	0.152677	5.12636	2.95391e-07	6.9194e-05
chr1	8130977	8131546	2.37168	0.463204	5.12016	3.0527e-07	7.12449e-05
chr7	73880535	73881259	0.575318	0.112383	5.11928	3.06708e-07	7.14443e-05
chr6	144465619	144466317	1.78507	0.348762	5.11831	3.08292e-07	7.16768e-05
chr1	55025419	55026095	1.11834	0.218666	5.11438	3.14765e-07	7.30429e-05
chr20	48036856	48037161	1.76715	0.345901	5.10882	3.2417e-07	7.49409e-05
chr4	22920675	22921212	1.42681	0.279322	5.10812	3.25385e-07	7.50798e-05
chr7	2900184	2900751	0.800395	0.156874	5.10214	3.3583e-07	7.73441e-05
chr8	37721295	37722115	1.17104	0.22956	5.10123	3.37448e-07	7.75704e-05
chr2	42074743	42075630	0.855153	0.167681	5.09987	3.39884e-07	7.79838e-05
chr2	85935793	85936116	2.17664	0.42707	5.09669	3.4564e-07	7.90081e-05
chr2	195902915	195903313	2.01808	0.396435	5.09058	3.56974e-07	8.13928e-05
chr9	12817610	12818087	0.670153	0.131652	5.09035	3.57403e-07	8.13928e-05
chr4	80195002	80195772	0.817078	0.160595	5.08782	3.622e-07	8.23318e-05
chr1	77052692	77053618	0.873859	0.17177	5.08738	3.63041e-07	8.23699e-05
chr3	185376218	185376712	1.66939	0.328466	5.08237	3.72746e-07	8.42349e-05
chr11	36153207	36154444	0.786089	0.154679	5.08208	3.73327e-07	8.42349e-05
chr2	197084349	197084905	1.44173	0.283767	5.08066	3.76125e-07	8.47099e-05
chr19	3336561	3337506	0.605605	0.119221	5.07969	3.78051e-07	8.48589e-05
chr5	143377361	143377850	1.34669	0.265116	5.07963	3.78175e-07	8.48589e-05
chrX	106926348	106926960	1.37866	0.271442	5.07904	3.79344e-07	8.49654e-05
chr13	35033098	35033659	1.26038	0.248184	5.07843	3.80576e-07	8.50855e-05
chr17	13956147	13956876	1.68595	0.332148	5.0759	3.85672e-07	8.60674e-05
chr16	67030178	67030680	0.72197	0.142297	5.0737	3.90153e-07	8.69088e-05
chr5	150513798	150514148	0.947949	0.186965	5.07019	3.97425e-07	8.83678e-05
chr17	79049909	79050464	1.41353	0.279399	5.05919	4.21038e-07	9.34482e-05
chr10	106020181	106020709	1.21625	0.240552	5.05608	4.2797e-07	9.48148e-05
chr9	96010551	96011189	2.39432	0.473995	5.05136	4.38683e-07	9.70123e-05
chr10	52678066	52678662	2.21887	0.439472	5.04894	4.44257e-07	9.7891e-05
chr2	1241141	1242128	0.9557	0.189377	5.04656	4.49842e-07	9.89433e-05
chr4	102873923	102874489	1.04882	0.208018	5.04198	4.60746e-07	0.00010116
chr4	110979882	110980221	1.07262	0.212871	5.03882	4.68414e-07	0.000102475
chr3	187634882	187635529	1.30396	0.258802	5.03845	4.6932e-07	0.00010249
chr1	209704399	209704862	0.832329	0.16524	5.03709	4.72665e-07	0.000103037
chr2	217548608	217549070	0.760165	0.150949	5.03592	4.75562e-07	0.000103484
chr15	31657742	31659011	1.00659	0.200176	5.02852	4.94272e-07	0.000106984
chr1	222019036	222020093	0.620437	0.12341	5.02746	4.97032e-07	0.000107391
chr7	98002792	98003270	1.10161	0.219175	5.02619	5.00308e-07	0.000107909
chr2	87425132	87425902	1.17682	0.234189	5.02509	5.03184e-07	0.000108338
chr20	38463796	38464742	0.623151	0.124036	5.02397	5.06146e-07	0.000108784
chr22	30194451	30195903	0.725055	0.144356	5.02269	5.0952e-07	0.000109317
chrX	121221306	121221551	1.7207	0.34296	5.0172	5.24304e-07	0.000112164
chr10	36959673	36960472	1.63395	0.325677	5.01708	5.24624e-07	0.000112164
chr15	68246850	68248218	1.36336	0.271884	5.01447	5.31792e-07	0.000113498
chr5	115776807	115777377	1.28912	0.257231	5.01155	5.39938e-07	0.000115036
chr15	31627553	31628346	1.04091	0.207752	5.01037	5.43259e-07	0.000115542
chr11	93270706	93271382	0.689522	0.137729	5.00637	5.54649e-07	0.00011776
chr4	48690654	48691296	1.11735	0.223285	5.00414	5.61106e-07	0.000118924
chr9	73033697	73036207	0.349672	0.0698909	5.00311	5.64127e-07	0.000119358
chr13	114115140	114116102	1.21662	0.243224	5.00208	5.67152e-07	0.00011979
chr8	94129007	94129607	1.4287	0.285715	5.00045	5.71972e-07	0.0001206
chr1	245935154	245935480	1.49777	0.300112	4.9907	6.016e-07	0.000126439
chr3	118710672	118710961	1.07763	0.215929	4.99066	6.0173e-07	0.000126439
chr6	151348309	151348904	1.10237	0.221065	4.98666	6.14318e-07	0.000128711
chr20	57782149	57783138	1.08325	0.217235	4.98656	6.14649e-07	0.000128711
chr4	148776689	148777476	1.86675	0.374565	4.98378	6.23538e-07	0.000130211
chr13	51092994	51093852	1.43603	0.288148	4.98366	6.23942e-07	0.000130211
chr13	102835712	102836836	0.821576	0.164899	4.9823	6.28342e-07	0.000130906
chr6	42907054	42907814	2.19785	0.441863	4.97406	6.55653e-07	0.000136364
chr22	43424124	43424816	1.18724	0.238845	4.97073	6.66999e-07	0.000138253
chr6	135184697	135185578	0.718572	0.14483	4.96149	6.99543e-07	0.000144753
chr5	50785058	50785437	1.03049	0.207846	4.95796	7.1239e-07	0.000146845
chr13	67982953	67983320	1.27307	0.256786	4.95772	7.13252e-07	0.000146845
chr1	57245897	57246412	0.748639	0.1512	4.95132	7.37105e-07	0.0001515
chr21	39214466	39215216	0.766872	0.154975	4.94835	7.48441e-07	0.000153572
chr10	112554516	112555201	0.668905	0.135424	4.93935	7.83854e-07	0.000160569
chr6	53594958	53595399	1.22362	0.247778	4.93838	7.87753e-07	0.000161098
chr1	219679592	219680331	1.59964	0.32396	4.93778	7.90155e-07	0.00016132
chr19	3374681	3376150	0.535456	0.108582	4.93136	8.16595e-07	0.00016644
chr12	110744107	110744828	1.62777	0.330113	4.93094	8.18356e-07	0.000166521
chr12	33069484	33070637	0.963269	0.195436	4.92882	8.27291e-07	0.000167781
chr2	228281327	228282201	0.864153	0.175403	4.92667	8.3645e-07	0.000169358
chr17	65775171	65775877	0.89022	0.180734	4.92559	8.41063e-07	0.00017001
chr1	48360188	48360972	1.0827	0.220059	4.92005	8.65212e-07	0.000174387
chr1	61039349	61040036	1.07579	0.218658	4.91997	8.6557e-07	0.000174387
chr5	176263849	176264507	1.6787	0.341326	4.91816	8.73633e-07	0.000175722
chr3	154950929	154951401	1.25557	0.255474	4.91469	8.89222e-07	0.000178564
chr1	53128340	53128873	1.15275	0.234597	4.91373	8.93597e-07	0.000179149
chr10	115052609	115053388	0.803495	0.163732	4.90737	9.23056e-07	0.00018452
chr17	43919225	43920027	0.757207	0.154302	4.9073	9.23409e-07	0.00018452
chr2	222296286	222296549	1.34848	0.274944	4.90458	9.36254e-07	0.000186782
chr10	106568996	106569825	1.79828	0.366801	4.90261	9.4572e-07	0.000188363
chr6	108942274	108942789	0.8281	0.168974	4.90077	9.54629e-07	0.000189828
chr1	227430592	227431006	1.48589	0.303506	4.89576	9.79274e-07	0.000194413
chr16	58447096	58447686	2.27471	0.465994	4.88143	1.05321e-06	0.000208723
chr17	72188898	72190125	0.437248	0.0895792	4.88114	1.05477e-06	0.000208723
chr13	52210314	52211039	0.824314	0.169016	4.87715	1.07631e-06	0.000212641
chr11	3019273	3019942	1.10863	0.227353	4.87627	1.08109e-06	0.000213057
chr9	95007420	95008406	0.624229	0.128017	4.87613	1.08189e-06	0.000213057
chr3	130935654	130936075	1.06639	0.21881	4.8736	1.09583e-06	0.000215454
chr6	82498328	82498991	0.993773	0.204051	4.87023	1.11469e-06	0.000218811
chr1	169130042	169131050	0.914132	0.187856	4.86612	1.13811e-06	0.000223049
chr17	38788337	38788996	1.0582	0.217479	4.86575	1.14021e-06	0.000223104
chr10	112188607	112189699	0.516128	0.106161	4.86174	1.16358e-06	0.000227312
chr2	223436999	223437915	0.851401	0.175195	4.85974	1.17538e-06	0.000228619
chr15	52298619	52299489	0.806782	0.166016	4.85966	1.17586e-06	0.000228619
chr9	36530251	36530818	1.29939	0.267383	4.85966	1.17587e-06	0.000228619
chr11	2911910	2912207	0.935018	0.192575	4.85534	1.20179e-06	0.000233286
chr11	127497654	127498695	0.791854	0.163154	4.85342	1.21351e-06	0.000235188
chr3	40407869	40408875	0.807678	0.166542	4.84968	1.23659e-06	0.000239283
chr3	177990500	177991223	1.63749	0.337913	4.84591	1.26034e-06	0.000243493
chr5	112514462	112515216	0.887082	0.183077	4.84542	1.26347e-06	0.000243712
chr13	40717037	40718042	0.628396	0.129814	4.84075	1.29348e-06	0.000248891
chr5	5481625	5482115	2.03141	0.41966	4.84061	1.29439e-06	0.000248891
chr2	23706747	23708045	0.406001	0.0838942	4.83944	1.30205e-06	0.00024997
chr12	12008629	12009607	0.615234	0.127413	4.82865	1.37459e-06	0.000263424
chr9	130817821	130818389	1.59837	0.331035	4.82839	1.37643e-06	0.000263424
chr22	19502193	19502996	0.986603	0.204372	4.82748	1.38269e-06	0.000264209
chr17	53333836	53334863	1.45847	0.302141	4.8271	1.38535e-06	0.000264304
chr5	63915253	63915837	1.8132	0.375705	4.82614	1.39206e-06	0.000265102
chr5	2675057	2676193	0.569134	0.117934	4.82588	1.39387e-06	0.000265102
chr8	133432632	133433156	1.25725	0.260553	4.82531	1.39783e-06	0.000265442
chr17	38231233	38232217	0.625472	0.129671	4.82354	1.41034e-06	0.000267402
chr12	123522310	123522957	0.826786	0.171422	4.82309	1.41349e-06	0.000267585
chr5	172426320	172426924	1.92482	0.399318	4.82026	1.4337e-06	0.000270992
chr18	24636999	24638226	0.540959	0.112286	4.81768	1.45237e-06	0.000274097
chr11	113950815	113951577	0.800665	0.16622	4.81691	1.45801e-06	0.000274708
chr16	84113128	84113793	0.753997	0.156541	4.81662	1.4601e-06	0.000274708
chr12	15427542	15427962	1.51728	0.315243	4.81304	1.48655e-06	0.000279255
chr1	175505545	175505942	0.900652	0.187155	4.81233	1.49181e-06	0.000279813
chr12	93421016	93421703	1.07849	0.22416	4.81126	1.49978e-06	0.000280717
chr15	49073744	49074439	1.83105	0.380592	4.81107	1.50122e-06	0.000280717
chr6	158920705	158921748	1.46602	0.304858	4.80885	1.51803e-06	0.000283427
chr4	185252351	185253170	0.914134	0.190149	4.80745	1.52868e-06	0.000284709
chr2	23968462	23969034	1.62462	0.337946	4.80734	1.52956e-06	0.000284709
chr10	8498358	8498739	1.24677	0.259629	4.80214	1.5698e-06	0.000291683
chr5	176122039	176122468	1.45558	0.303126	4.80189	1.57179e-06	0.000291683
chr1	41837435	41838257	0.771695	0.160723	4.80141	1.57556e-06	0.000291939
chr5	175335139	175336347	0.625748	0.130336	4.80104	1.57843e-06	0.000292029
chr4	89435748	89437119	0.667534	0.139053	4.80056	1.58222e-06	0.000292288
chr2	11219169	11220024	0.75149	0.15659	4.79909	1.59385e-06	0.000293992
chr1	28082142	28082788	1.87557	0.390844	4.79878	1.59637e-06	0.000294014
chr4	154572838	154573919	1.37725	0.287065	4.79768	1.60512e-06	0.00029518
chr10	127746714	127747369	0.836026	0.174411	4.79342	1.63959e-06	0.000301066
chr2	139413443	139414227	1.72224	0.359572	4.7897	1.67031e-06	0.000305789
chr3	178234734	178235027	1.03028	0.215255	4.78635	1.69845e-06	0.000310476
chr17	2591649	2593300	1.18735	0.248124	4.7853	1.70732e-06	0.000311631
chr17	68261173	68262000	0.755041	0.15787	4.78268	1.72976e-06	0.000314789
chr2	23791577	23791989	1.03501	0.216439	4.78197	1.73582e-06	0.000315422
chr3	72569601	72570718	0.527078	0.110266	4.78007	1.75238e-06	0.000317959
chr21	17199223	17199850	1.02271	0.214102	4.77677	1.78133e-06	0.000322733
chr5	149275041	149276286	1.53186	0.320819	4.77484	1.79851e-06	0.000325362
chr11	34676381	34676833	0.931711	0.19526	4.77163	1.8274e-06	0.000330101
chr3	129442406	129443109	1.05232	0.220641	4.76936	1.84814e-06	0.000333354
chr9	137326453	137327421	0.511163	0.107187	4.7689	1.85239e-06	0.00033363
chr1	192830997	192831370	1.55057	0.325287	4.76679	1.87184e-06	0.000336636
chr8	129165262	129165656	1.19023	0.24971	4.76645	1.87504e-06	0.000336717
chr10	80338635	80339284	0.73008	0.153197	4.76563	1.88268e-06	0.000337593
chr1	172715138	172716135	0.707858	0.148615	4.76305	1.90691e-06	0.000341437
chr3	46567810	46568560	1.2979	0.272601	4.76116	1.92488e-06	0.000343409
chr19	2587922	2589029	0.628413	0.131992	4.761	1.92634e-06	0.000343409
chr14	69036237	69037304	1.22186	0.256765	4.75867	1.94872e-06	0.000346892
chr7	99424617	99425377	1.70932	0.359293	4.75746	1.96042e-06	0.000348467
chr10	81005888	81006649	0.620192	0.130388	4.75652	1.96959e-06	0.000349322
chr10	126248872	126249706	0.651598	0.136994	4.75638	1.97094e-06	0.000349322
chr2	217727204	217728353	0.880189	0.185174	4.75332	2.00105e-06	0.000354146
chr14	89291878	89292240	0.79759	0.167909	4.75014	2.03279e-06	0.000359243
chr2	197071578	197071906	1.61992	0.341081	4.74938	2.04044e-06	0.000360075
chr2	230271784	230272346	1.0873	0.229027	4.74748	2.05967e-06	0.000362943
chr10	79315316	79315973	1.0238	0.215736	4.74561	2.07875e-06	0.00036578
chr2	148245295	148245833	1.17747	0.248377	4.74066	2.13028e-06	0.000374196
chr12	63313498	63314260	0.673151	0.142002	4.74043	2.1327e-06	0.000374196
chr1	227155039	227155779	0.646574	0.136522	4.73604	2.17938e-06	0.000381838
chr8	100859688	100860463	1.82772	0.386387	4.73029	2.24205e-06	0.000392255
chr2	39606665	39607238	1.07944	0.228648	4.72097	2.34726e-06	0.000409491
chr10	99583543	99583832	1.06171	0.224988	4.71896	2.37051e-06	0.000412958
chr3	15714806	15715646	1.52972	0.324375	4.71589	2.40653e-06	0.000418637
chr10	72618441	72618941	0.928309	0.196914	4.71428	2.4257e-06	0.000421372
chr10	79245428	79246046	0.854861	0.181512	4.70965	2.48138e-06	0.000430434
chr5	38115336	38115963	1.25618	0.266916	4.70628	2.52276e-06	0.000436991
chr2	127838460	127840061	0.61715	0.131192	4.70415	2.54921e-06	0.000440948
chr1	31182512	31182880	1.42699	0.303636	4.69969	2.60559e-06	0.000450065
chr3	195820197	195820911	1.02747	0.218733	4.69738	2.63525e-06	0.000454546
chr15	74956245	74957043	0.899301	0.191608	4.69344	2.68647e-06	0.000462513
chr11	35083101	35084081	0.796227	0.169654	4.69325	2.68901e-06	0.000462513
chr17	79031032	79031626	1.8832	0.401422	4.69131	2.7146e-06	0.000466259
chr9	73089369	73089769	1.28848	0.274686	4.69076	2.72197e-06	0.00046687
chr3	65772903	65773630	1.16958	0.249395	4.68966	2.73659e-06	0.00046872
chr9	73215913	73216959	0.731965	0.156136	4.68801	2.7587e-06	0.000471846
chr8	11284710	11285072	1.03311	0.220391	4.68763	2.76389e-06	0.000472074
chr2	141761692	141762349	0.932941	0.199177	4.68398	2.81362e-06	0.000479897
chr8	57132505	57133529	1.27353	0.27222	4.67831	2.89248e-06	0.000491975
chr2	113346115	113346768	0.726136	0.155253	4.67712	2.90938e-06	0.000494162
chr14	104502548	104503242	0.907491	0.1941	4.67537	2.93425e-06	0.000497695
chr17	61660109	61660768	0.777857	0.166625	4.66832	3.03667e-06	0.000514354
chr2	112493413	112494389	0.865017	0.185354	4.66682	3.0589e-06	0.000517402
chr1	8249884	8250425	1.50248	0.322154	4.66386	3.10334e-06	0.000524194
chr4	169329771	169330915	0.718305	0.154035	4.66325	3.1125e-06	0.000525017
chr10	62727068	62727466	1.48675	0.319147	4.65851	3.18505e-06	0.000536514
chr1	232661135	232662042	0.963477	0.206866	4.6575	3.20068e-06	0.000538406
chr2	34467051	34468388	1.10394	0.237101	4.65599	3.22428e-06	0.00054163
chr2	44524377	44525016	1.64861	0.354656	4.64847	3.34405e-06	0.000559829
chr8	74082755	74083153	0.958831	0.20627	4.64842	3.34485e-06	0.000559829
chr7	138927422	138928064	0.905714	0.194847	4.64833	3.34635e-06	0.000559829
chr1	245931861	245932178	2.5828	0.55573	4.64758	3.35844e-06	0.000560279
chr1	201024710	201025644	0.939274	0.202109	4.64737	3.36201e-06	0.000560279
chr12	93503199	93503997	0.913997	0.196672	4.64732	3.36278e-06	0.000560279
chr6	35695231	35696289	0.453387	0.0975993	4.64539	3.39441e-06	0.000564779
chr14	23623189	23623990	0.493681	0.106306	4.64394	3.41823e-06	0.00056797
chr22	39111208	39111708	1.4612	0.314814	4.64147	3.45934e-06	0.00057402
chr9	73100006	73100686	0.952916	0.205632	4.63408	3.58531e-06	0.000594118
chr18	37278388	37278695	2.15519	0.465595	4.6289	3.67614e-06	0.000608345
chr10	116367483	116367754	1.05072	0.227078	4.62715	3.7073e-06	0.000612671
chr5	41432689	41433448	0.823906	0.178115	4.62569	3.73362e-06	0.000616188
chr3	180283084	180284183	1.40781	0.304718	4.62003	3.83686e-06	0.000632
chr1	236635803	236636537	0.888605	0.192344	4.61987	3.83976e-06	0.000632
chr5	172295986	172296605	1.01938	0.221007	4.61245	3.97951e-06	0.000654121
chr7	33890202	33890942	1.49703	0.324647	4.61127	4.00208e-06	0.000656948
chrX	71467058	71468195	1.02568	0.222478	4.61026	4.02159e-06	0.000659266
chr3	153853337	153853952	1.13991	0.247308	4.6093	4.04035e-06	0.000661455
chr2	188406100	188406933	0.966074	0.209971	4.60099	4.20488e-06	0.000686552
chr16	81709294	81710412	1.19048	0.258823	4.59961	4.2328e-06	0.000690188
chr6	3506800	3507535	1.57782	0.343294	4.59612	4.30427e-06	0.000700908
chr13	110746716	110747581	0.558545	0.121566	4.59459	4.33592e-06	0.000705123
chr14	102941101	102941880	0.849533	0.184957	4.59315	4.36612e-06	0.000709032
chr5	171335684	171336068	1.54928	0.337334	4.59273	4.37485e-06	0.000709032
chr10	134497986	134498376	0.884381	0.19262	4.59132	4.40446e-06	0.00071248
chr13	97067411	97068129	1.1317	0.246855	4.58445	4.55182e-06	0.000734375
chr5	71044149	71044633	1.85813	0.40553	4.58198	4.60585e-06	0.000742112
chr8	118153806	118154606	0.88252	0.192812	4.57709	4.71479e-06	0.000757668
chr10	79637544	79638502	0.549866	0.120162	4.57604	4.73859e-06	0.000760494
chr11	17943444	17944014	1.04935	0.22939	4.5745	4.77354e-06	0.000764097
chr1	32872022	32872851	0.902863	0.197463	4.57231	4.82378e-06	0.000770123
chr5	8501446	8502152	1.52498	0.333681	4.57017	4.87318e-06	0.000774866
chr8	98413631	98414708	0.910819	0.199301	4.57006	4.87592e-06	0.000774866
chr6	127784162	127784584	1.00034	0.218897	4.56993	4.87883e-06	0.000774866
chr20	377304	377859	2.02137	0.442584	4.5672	4.94273e-06	0.000783997
chr3	14419884	14420230	1.55814	0.341282	4.56556	4.98169e-06	0.000788132
chr11	48102097	48103318	0.755157	0.165473	4.56363	5.02772e-06	0.000794387
chr1	210273312	210273617	1.41008	0.309182	4.56068	5.09886e-06	0.000802516
chr1	230321195	230322464	0.526761	0.115542	4.55906	5.13838e-06	0.000807569
chr7	114500096	114500599	0.96877	0.212504	4.55882	5.14417e-06	0.000807569
chr12	125239566	125240213	1.13154	0.248354	4.55617	5.20958e-06	0.000815743
chr9	114928277	114929317	0.495624	0.108937	4.54964	5.37379e-06	0.000840379
chr5	115695682	115696518	0.781888	0.171871	4.54926	5.38344e-06	0.000840813
chr2	11711091	11711681	1.09348	0.240429	4.54806	5.41432e-06	0.000844558
chr9	2486829	2487859	1.26128	0.277428	4.54635	5.45847e-06	0.00085036
chr22	41813970	41814402	1.68512	0.370743	4.54525	5.48704e-06	0.000853724
chr20	31778944	31780410	1.19008	0.261896	4.5441	5.51696e-06	0.000857288
chr5	6636328	6636749	0.734557	0.161785	4.54032	5.61689e-06	0.000871709
chr17	18636670	18637048	2.38713	0.525872	4.53937	5.64218e-06	0.000874524
chr8	61138759	61139449	0.741366	0.163596	4.53169	5.85141e-06	0.000904661
chr17	58164229	58164870	1.16504	0.257133	4.53089	5.87347e-06	0.000906924
chr11	131759041	131759580	1.13532	0.250614	4.53013	5.89473e-06	0.000908334
chr1	156585843	156586848	1.16915	0.258088	4.53003	5.89745e-06	0.000908334
chr8	133374596	133375341	1.36939	0.302386	4.52862	5.93702e-06	0.000911796
chr6	129822092	129823345	0.561588	0.124013	4.52846	5.94146e-06	0.000911796
chr14	101185752	101186601	0.881841	0.194734	4.52843	5.9423e-06	0.000911796
chr18	10304755	10305322	1.13397	0.250524	4.52639	6.0001e-06	0.000918361
chr4	42308555	42309049	0.93744	0.207124	4.52598	6.01176e-06	0.000918996
chr18	32716129	32716723	1.04682	0.231835	4.51538	6.32038e-06	0.00096134
chr3	97589028	97589344	1.92115	0.425476	4.5153	6.32267e-06	0.00096134
chr7	130982848	130983549	0.852136	0.188775	4.51404	6.36038e-06	0.000965049
chr5	164754403	164755319	1.14916	0.254642	4.51284	6.39655e-06	0.000969336
chr3	87296246	87297028	0.935105	0.207229	4.51243	6.40896e-06	0.000970014
chr1	223423594	223424047	1.05835	0.23456	4.51208	6.41945e-06	0.0009704
chr9	73090114	73090481	1.15595	0.256401	4.50835	6.53325e-06	0.000986383
chr5	66544265	66544870	1.43975	0.319751	4.50271	6.7093e-06	0.00101047
chrX	152026344	152027133	1.31508	0.292097	4.5022	6.72552e-06	0.00101167
chr5	67466835	67467431	1.5447	0.343363	4.49874	6.8356e-06	0.00102579
chr1	8064228	8065502	0.817157	0.181642	4.49873	6.83617e-06	0.00102579
chr20	36473486	36474580	0.684461	0.152284	4.49464	6.96882e-06	0.00104441
chr7	140981067	140981869	1.16084	0.258323	4.49377	6.99736e-06	0.0010474
chr3	164818584	164819019	2.1325	0.475206	4.48754	7.20515e-06	0.00107719
chr1	211015121	211016271	0.942691	0.210117	4.48651	7.23993e-06	0.00108015
chr15	55679206	55679568	1.85649	0.413801	4.48643	7.24262e-06	0.00108015
chr7	24406303	24407428	0.896202	0.199789	4.48575	7.26576e-06	0.00108228
chr22	35389414	35390183	0.853292	0.190261	4.48484	7.29675e-06	0.00108557
chr6	7241297	7242571	0.437518	0.0975617	4.48453	7.30747e-06	0.00108585
chr2	61088913	61089235	1.53102	0.341464	4.4837	7.33581e-06	0.00108874
chr19	41910664	41911165	1.11164	0.248402	4.47516	7.63523e-06	0.00113043
chr21	16053542	16053987	1.3268	0.296547	4.47416	7.67115e-06	0.00113438
chr15	73556929	73558229	0.968891	0.216576	4.47368	7.68845e-06	0.00113556
chr18	29958434	29959233	0.485691	0.108602	4.47222	7.74115e-06	0.00114059
chr14	89056348	89057302	0.837184	0.187317	4.46934	7.84609e-06	0.00115466
chr5	177357103	177358080	0.654179	0.146419	4.46785	7.90094e-06	0.00116133
chr18	20554694	20555049	0.924083	0.206863	4.46712	7.9279e-06	0.0011639
chr16	666903	668122	1.08718	0.243439	4.46594	7.97195e-06	0.00116896
chr3	135602983	135603623	1.3135	0.294186	4.46488	8.01134e-06	0.00117333
chr1	92051431	92051986	1.20834	0.270715	4.46353	8.06218e-06	0.00117936
chr5	67639239	67639753	0.96796	0.216876	4.4632	8.07456e-06	0.00117976
chr13	109632602	109633062	1.30177	0.291694	4.46278	8.09023e-06	0.00118064
chr15	70563620	70564382	0.836673	0.187532	4.4615	8.13875e-06	0.00118557
chr16	4535983	4536712	1.93401	0.433501	4.46138	8.14339e-06	0.00118557
chr10	26332022	26332623	0.966447	0.216639	4.4611	8.15414e-06	0.00118572
chr18	56634911	56635696	1.30775	0.293236	4.45972	8.20651e-06	0.00119192
chr6	5053924	5054796	0.830905	0.186327	4.45939	8.21923e-06	0.00119235
chr7	73892061	73892944	0.441803	0.0991093	4.45774	8.28297e-06	0.00119894
chr4	90825496	90826005	1.36886	0.307077	4.4577	8.28423e-06	0.00119894
chr16	1147762	1148196	0.782768	0.175635	4.4568	8.31934e-06	0.0012026
chr8	53615321	53615895	0.993129	0.222987	4.45375	8.4385e-06	0.00121838
chr11	131683730	131685333	1.22618	0.275828	4.44546	8.77027e-06	0.00126033
chr5	145354560	145355462	1.37351	0.309005	4.44494	8.79179e-06	0.00126194
chr1	68038095	68038890	0.864969	0.194786	4.44061	8.97048e-06	0.00128592
chr20	20066505	20066800	1.80601	0.406735	4.44025	8.98557e-06	0.00128592
chr20	45957611	45958142	1.19044	0.268253	4.43776	9.09002e-06	0.00129865
chr13	24313594	24314544	0.757193	0.170667	4.43666	9.1364e-06	0.00130376
chr10	1166502	1167187	0.96508	0.21755	4.43613	9.1591e-06	0.00130547
chr12	33002199	33002848	1.11731	0.252005	4.43368	9.26393e-06	0.00131734
chr5	144379498	144379913	1.8941	0.427259	4.43314	9.28702e-06	0.00131909
chr10	73663376	73663857	1.52981	0.345177	4.43196	9.33788e-06	0.00132427
chr20	36226416	36228046	0.780131	0.176031	4.4318	9.34513e-06	0.00132427
chr15	74867675	74868022	1.43471	0.323859	4.43006	9.42074e-06	0.00133344
chr15	91305201	91305763	1.08311	0.244642	4.42731	9.54138e-06	0.0013481
chr5	95674355	95674732	1.13788	0.257021	4.4272	9.54635e-06	0.0013481
chr7	113439670	113440632	0.57441	0.129922	4.4212	9.81551e-06	0.00138291
chr7	44299097	44299548	0.775489	0.175475	4.41937	9.89878e-06	0.00139304
chr5	150529523	150531027	0.476085	0.107864	4.41375	1.01597e-05	0.00142735
chr1	97544415	97545104	0.881301	0.199688	4.4134	1.01761e-05	0.00142735
chr2	45191736	45193048	0.574772	0.130234	4.41337	1.01776e-05	0.00142735
chr22	47417646	47418452	0.79511	0.180229	4.41167	1.02577e-05	0.00143694
chr8	30665171	30665476	0.847178	0.192057	4.41108	1.02855e-05	0.00143918
chr4	114537521	114537962	1.34318	0.304691	4.40834	1.04164e-05	0.00145583
chr5	158732024	158732502	1.37941	0.313139	4.4051	1.05734e-05	0.00147608
chr14	62385783	62386092	1.23873	0.281302	4.40354	1.06497e-05	0.00148504
chr7	100820973	100821328	1.03926	0.236096	4.40183	1.07342e-05	0.00149512
chr1	184601698	184602438	1.68205	0.382355	4.39919	1.08656e-05	0.00150998
chr3	71259528	71260084	0.92247	0.209792	4.39706	1.09727e-05	0.00152167
chr4	56624163	56625308	0.675074	0.153532	4.39695	1.09781e-05	0.00152167
chr18	77694258	77695257	0.903353	0.205471	4.3965	1.10012e-05	0.00152191
chr7	17358849	17359629	0.977056	0.222544	4.39039	1.13147e-05	0.00156121
chr8	140789214	140789803	1.23996	0.282437	4.39022	1.13235e-05	0.00156121
chr15	89233659	89234738	1.51584	0.345354	4.38923	1.13753e-05	0.00156657
chr11	114090482	114091112	1.08386	0.247181	4.38488	1.1605e-05	0.00159641
chr2	166554028	166555440	0.58872	0.13435	4.38199	1.17603e-05	0.00161414
chr1	204114117	204114777	0.926566	0.211616	4.37853	1.1948e-05	0.00163696
chr1	146924403	146925029	1.70455	0.389327	4.37819	1.19667e-05	0.00163696
chr12	26559379	26560022	0.940486	0.214867	4.37705	1.20295e-05	0.00164372
chr7	130896138	130897134	1.41676	0.323725	4.37644	1.20636e-05	0.00164653
chr12	25737989	25738656	1.71082	0.391077	4.37463	1.21636e-05	0.00165833
chr11	22872959	22873732	1.14797	0.262446	4.37411	1.21929e-05	0.00166047
chr18	37688389	37689937	0.539134	0.1233	4.37256	1.22801e-05	0.00167049
chr14	102344378	102344906	1.55846	0.356446	4.37222	1.22991e-05	0.00167122
chr2	235930287	235930783	0.998472	0.2284	4.3716	1.2334e-05	0.0016741
chr11	60940808	60941386	0.889935	0.203648	4.36996	1.24267e-05	0.00168108
chr4	89533127	89533879	0.656002	0.150368	4.36264	1.28504e-05	0.00173265
chr4	178711406	178711870	1.06177	0.243637	4.35799	1.31264e-05	0.00176766
chr13	49523948	49524294	1.31728	0.302315	4.35729	1.3168e-05	0.00176932
chr1	72316579	72316959	2.09313	0.480462	4.3565	1.3216e-05	0.00177217
chr14	27230563	27231457	0.663508	0.152393	4.35393	1.33716e-05	0.00179107
chr2	192127131	192128125	0.671872	0.154327	4.35355	1.33952e-05	0.00179227
chr6	111885572	111886867	0.483691	0.111137	4.35221	1.34774e-05	0.00180131
chr2	21869156	21870261	1.21348	0.278882	4.35123	1.35374e-05	0.00180735
chr12	123336408	123337064	1.15638	0.26623	4.34352	1.40218e-05	0.00186997
chr1	110391679	110392521	1.59925	0.368276	4.34254	1.40847e-05	0.00187583
chr18	36894804	36895271	1.2272	0.282612	4.34235	1.40964e-05	0.00187583
chr4	83581870	83583395	0.513253	0.118275	4.33947	1.42827e-05	0.00189856
chr17	1650182	1650768	1.22409	0.282196	4.33772	1.43971e-05	0.00191168
chr1	8138195	8138646	0.7567	0.174534	4.33555	1.45394e-05	0.00192774
chr14	65425439	65425905	1.21432	0.280095	4.3354	1.45496e-05	0.00192774
chr10	115901500	115902335	0.888488	0.204954	4.33505	1.45724e-05	0.00192868
chr4	140679978	140680641	1.37191	0.316524	4.3343	1.46224e-05	0.0019332
chr4	188156564	188157978	0.564474	0.130258	4.33352	1.46743e-05	0.00193798
chr3	133245851	133246597	0.896356	0.206894	4.33245	1.47459e-05	0.00194533
chr8	125648563	125649177	0.911172	0.210331	4.33209	1.477e-05	0.0019459
chr6	20183185	20183742	0.688113	0.158847	4.33191	1.4782e-05	0.0019459
chr2	43130853	43131579	0.500972	0.115664	4.33126	1.48261e-05	0.0019496
chr13	30384368	30385209	1.25485	0.289944	4.32791	1.5053e-05	0.00197569
chr2	46048840	46049713	0.572119	0.132195	4.32786	1.50568e-05	0.00197569
chrX	7975046	7975744	1.63266	0.377362	4.32651	1.51487e-05	0.00198295
chr1	84836676	84837052	0.773058	0.178683	4.32641	1.51557e-05	0.00198295
chr7	4046300	4047174	0.569	0.131542	4.32562	1.52106e-05	0.00198735
chr2	212273081	212273735	0.806315	0.186632	4.32034	1.55787e-05	0.00203326
chr19	16692136	16693192	0.962266	0.222765	4.31964	1.56281e-05	0.00203661
chr19	13245396	13245725	1.33728	0.309591	4.31951	1.56377e-05	0.00203661
chr18	24020105	24021902	0.718937	0.166501	4.31791	1.57516e-05	0.00204926
chr5	140978382	140979125	0.660922	0.153228	4.31332	1.60824e-05	0.00209008
chr5	72245293	72245645	1.697	0.3935	4.31258	1.61357e-05	0.00209479
chr4	124981336	124982083	1.48185	0.344237	4.30473	1.67193e-05	0.00216805
chr4	24806266	24807468	0.499135	0.11596	4.30438	1.67454e-05	0.00216805
chr7	43357478	43358621	0.735323	0.170835	4.30428	1.67532e-05	0.00216805
chr10	96033879	96034839	1.05916	0.2461	4.30376	1.67924e-05	0.00217081
chr8	27327628	27328910	0.616868	0.143358	4.30299	1.68509e-05	0.00217608
chr17	59285578	59286682	0.641702	0.149212	4.30061	1.7033e-05	0.00219727
chr11	9590459	9591099	0.609642	0.141784	4.29979	1.70959e-05	0.00220306
chr6	111887824	111888670	0.641154	0.14927	4.29527	1.74484e-05	0.00224377
chr1	4458058	4458730	0.693502	0.161731	4.28799	1.80294e-05	0.0023136
chr10	116938297	116938641	1.75493	0.409377	4.28682	1.81253e-05	0.00232348
chr16	46952369	46953796	0.602593	0.140598	4.28592	1.81984e-05	0.0023304
chr6	109786824	109787731	0.453689	0.10587	4.28535	1.82455e-05	0.00233399
chr7	143657841	143658625	0.98598	0.230134	4.28437	1.83255e-05	0.00234178
chr21	43905982	43907260	0.614458	0.143477	4.28261	1.84713e-05	0.00235743
chr3	52505236	52506285	0.75353	0.175959	4.28243	1.84866e-05	0.00235743
chr4	78485376	78486019	1.99452	0.466367	4.27672	1.89663e-05	0.00241234
chr22	29831195	29832594	1.26119	0.294904	4.27661	1.89763e-05	0.00241234
chr14	56729312	56729549	1.45775	0.341023	4.27465	1.91437e-05	0.0024304
chr10	103995349	103995819	0.684372	0.160106	4.27448	1.91582e-05	0.0024304
chr6	85231734	85232586	0.63361	0.148292	4.27271	1.93107e-05	0.00244722
chr5	31678226	31678850	1.50253	0.351713	4.27204	1.9369e-05	0.00245207
chr1	68489042	68490396	1.06083	0.248596	4.2673	1.97849e-05	0.00249954
chr2	208790990	208791889	0.466486	0.109326	4.26691	1.98201e-05	0.0025014
chr1	206650404	206651398	0.601741	0.141172	4.26247	2.02177e-05	0.00254626
chr9	92118152	92118764	0.906318	0.212638	4.26225	2.0238e-05	0.00254626
chr5	147136143	147136482	1.30494	0.306334	4.25985	2.04566e-05	0.00257112
chr2	1560550	1561194	0.804299	0.189008	4.25537	2.087e-05	0.00262039
chr5	66649264	66650112	0.701761	0.164944	4.25453	2.09488e-05	0.0026253
chr12	23599045	23600381	0.801811	0.188473	4.25424	2.0976e-05	0.00262561
chr6	138580125	138580528	1.05038	0.246946	4.25348	2.10477e-05	0.00263189
chr21	11111008	11111743	0.457271	0.107522	4.25283	2.1109e-05	0.00263685
chrX	49641894	49642373	1.06365	0.250245	4.25042	2.13366e-05	0.00265714
chr1	236455791	236456264	0.751898	0.17698	4.24849	2.15216e-05	0.00267746
chr21	48101363	48101981	0.82683	0.194683	4.24705	2.16607e-05	0.00269203
chr4	86025849	86026531	1.64947	0.388611	4.24454	2.19044e-05	0.00271404
chr11	99147832	99148477	0.678972	0.159974	4.24428	2.19301e-05	0.00271447
chr3	52503041	52503554	1.33143	0.313737	4.24378	2.19791e-05	0.00271504
chr2	120865636	120865947	1.15605	0.272515	4.24213	2.21404e-05	0.00273221
chr3	11699387	11700146	1.04376	0.246064	4.24181	2.21726e-05	0.00273342
chr18	13472108	13473151	0.739904	0.174587	4.23804	2.25484e-05	0.00277416
chr1	16393412	16395421	0.397263	0.0938161	4.23449	2.29073e-05	0.00281548
chr1	109727907	109729160	1.04547	0.246937	4.23374	2.2984e-05	0.0028213
chr15	93070429	93070928	1.07642	0.254271	4.23335	2.30239e-05	0.0028213
chr4	105966312	105966686	1.20188	0.284032	4.2315	2.32134e-05	0.00283935
chr11	121552237	121552619	1.12289	0.265366	4.23146	2.32176e-05	0.00283935
chr4	18580442	18581518	0.802124	0.189671	4.22902	2.34711e-05	0.00286615
chr6	158554927	158555409	1.12119	0.265126	4.2289	2.34836e-05	0.00286615
chr1	92651731	92652290	1.4801	0.350075	4.22795	2.35831e-05	0.00287542
chr11	113929984	113932637	0.412298	0.0975311	4.22735	2.36463e-05	0.00287791
chr3	177441720	177442450	1.32787	0.314117	4.22731	2.36506e-05	0.00287791
chr17	29864537	29865488	0.689535	0.163148	4.22644	2.37422e-05	0.00288406
chr11	27183838	27184307	1.44322	0.341479	4.22638	2.37483e-05	0.00288406
chr15	83567724	83568158	1.22122	0.289163	4.2233	2.40751e-05	0.00292085
chr14	73031953	73032381	1.23362	0.292206	4.22173	2.42431e-05	0.00293832
chr4	97953098	97954135	1.31245	0.311083	4.21897	2.45418e-05	0.00296863
chr8	123278963	123279758	0.614151	0.145606	4.21788	2.46607e-05	0.00298007
chr1	175559602	175560850	0.575176	0.136393	4.21704	2.4753e-05	0.00298827
chr3	59526904	59527381	1.09548	0.259888	4.2152	2.49553e-05	0.00300972
chr2	99321112	99321944	0.81723	0.193902	4.21466	2.50152e-05	0.00301197
chr12	118582953	118583573	1.06445	0.252564	4.21459	2.50232e-05	0.00301197
chr16	66577235	66577758	1.27378	0.30244	4.21166	2.53496e-05	0.00304826
chr9	84428858	84430575	1.2041	0.286097	4.20872	2.5682e-05	0.00308053
chrX	33910725	33911647	0.70954	0.168601	4.2084	2.57187e-05	0.00308053
chr6	37041836	37042510	0.648801	0.154231	4.20669	2.5914e-05	0.00309785
chr1	2402742	2403565	0.651874	0.155038	4.20461	2.61528e-05	0.00312335
chr16	67034068	67035182	0.426261	0.101399	4.20382	2.62448e-05	0.00313127
chr6	132341115	132341845	0.866254	0.206172	4.20161	2.65029e-05	0.00315899
chr9	3698150	3698430	1.59555	0.380014	4.19867	2.68487e-05	0.00319088
chr7	141156134	141156466	1.49318	0.355695	4.19792	2.69373e-05	0.0031983
chr1	92003148	92003756	1.44981	0.345493	4.19637	2.71231e-05	0.00321657
chr10	79763873	79764713	0.788633	0.18794	4.19619	2.71438e-05	0.00321657
chr3	154950050	154950752	0.726214	0.173134	4.19452	2.73454e-05	0.00323732
chr1	8433555	8434321	0.703617	0.167768	4.194	2.74079e-05	0.00324158
chr3	187938201	187939144	1.23295	0.294068	4.19274	2.75603e-05	0.00325646
chr10	95822418	95822888	1.57576	0.376087	4.18989	2.79096e-05	0.00329454
chr17	41526793	41527666	0.689776	0.164757	4.18662	2.83139e-05	0.00333435
chr22	47688007	47689033	1.60027	0.382244	4.1865	2.83286e-05	0.00333435
chr5	115888995	115889493	1.05878	0.253085	4.18348	2.87085e-05	0.00337582
chr1	8244422	8244706	1.31756	0.315062	4.1819	2.89079e-05	0.00339371
chr12	83630533	83631157	1.38798	0.331907	4.18184	2.89162e-05	0.00339371
chr6	143199301	143199892	1.64247	0.392808	4.18135	2.8978e-05	0.00339445
chr22	19398897	19399439	1.16048	0.277654	4.17957	2.92056e-05	0.00341784
chr1	8311682	8313069	0.783596	0.187682	4.17513	2.97811e-05	0.00348069
chr17	3641027	3642483	0.476131	0.114043	4.17499	2.97996e-05	0.00348069
chr10	112543172	112544414	0.988449	0.236817	4.17388	2.9945e-05	0.00349434
chr3	66752493	66752958	0.890121	0.213436	4.17044	3.04017e-05	0.00354425
chr10	135428100	135428787	1.13543	0.272348	4.16903	3.05901e-05	0.00355761
chr1	175201290	175202015	1.46927	0.352445	4.16879	3.06218e-05	0.00355761
chr3	23781949	23782988	0.729901	0.175114	4.16814	3.07091e-05	0.0035631
chr14	91882156	91882494	0.921105	0.221084	4.16631	3.09576e-05	0.00358853
chr2	72110022	72110682	0.744144	0.178673	4.16483	3.11581e-05	0.00360835
chr1	109904340	109904600	1.49955	0.36071	4.15722	3.22141e-05	0.00372712
chr6	14501468	14501911	1.67704	0.403468	4.15655	3.23085e-05	0.00373276
chr19	38584175	38584645	0.786537	0.189233	4.15644	3.2324e-05	0.00373276
chr5	10747843	10748793	0.790681	0.190246	4.1561	3.23726e-05	0.00373486
chr1	8262182	8263419	0.592052	0.142622	4.15121	3.30716e-05	0.00380473
chr3	46989449	46990108	0.487642	0.117479	4.15089	3.31189e-05	0.00380659
chr11	20016264	20017114	0.530505	0.127867	4.1489	3.34082e-05	0.00383624
chr5	67086316	67086952	1.15463	0.278499	4.14589	3.3849e-05	0.00388321
chr8	124186288	124187100	0.771133	0.186098	4.1437	3.41751e-05	0.00390961
chr8	26291954	26292397	1.64185	0.396751	4.13824	3.49977e-05	0.00399998
chr17	41533861	41534679	0.868376	0.209985	4.13542	3.54305e-05	0.0040388
chr21	48070011	48071544	0.417426	0.100953	4.13486	3.55165e-05	0.00404416
chr18	21209132	21209897	0.653031	0.157961	4.13413	3.56295e-05	0.00405325
chr1	205466527	205466999	1.56153	0.378049	4.1305	3.61968e-05	0.00411014
chr13	99224240	99224925	0.684071	0.165682	4.12881	3.64638e-05	0.00413278
chr4	88831952	88832913	0.788795	0.191261	4.12418	3.72063e-05	0.00420135
chr18	39422885	39423132	1.42451	0.345466	4.12346	3.73228e-05	0.00420714
chr16	31817809	31818565	1.73258	0.42018	4.12344	3.73263e-05	0.00420714
chr14	34228306	34228769	1.49244	0.362104	4.12158	3.76281e-05	0.00422557
chr7	47797497	47797759	1.37848	0.334592	4.11989	3.79051e-05	0.00425278
chr3	195285479	195285867	0.747912	0.181566	4.11924	3.8013e-05	0.00426097
chr6	100240953	100241685	1.38056	0.335386	4.11632	3.84962e-05	0.00430725
chrX	66263754	66264497	1.2774	0.310383	4.11555	3.86256e-05	0.00431777
chr13	110228349	110229321	0.554575	0.134765	4.11513	3.86969e-05	0.00432179
chr18	19376135	19376394	1.48474	0.360848	4.11458	3.87877e-05	0.00432798
chr22	37717400	37717701	1.09894	0.267156	4.11348	3.8974e-05	0.00434089
chr11	108846333	108846865	1.02034	0.248048	4.11348	3.89744e-05	0.00434089
chr2	60586451	60587136	0.936433	0.227705	4.11248	3.91436e-05	0.00435245
chr14	76028413	76028817	0.730661	0.177671	4.11244	3.91493e-05	0.00435245
chr4	171486153	171487093	0.652647	0.158712	4.11215	3.91991e-05	0.00435401
chr1	164852937	164853363	2.16598	0.526758	4.1119	3.92424e-05	0.00435487
chr16	72870062	72870547	0.974965	0.237277	4.10898	3.97409e-05	0.00440221
chrX	118615272	118615845	0.756666	0.184216	4.1075	3.99963e-05	0.00442249
chr19	10457148	10457992	0.601326	0.146526	4.10389	4.06256e-05	0.00448396
chr2	169495696	169496611	0.893413	0.217744	4.10304	4.07764e-05	0.00449655
chr12	50381510	50382050	1.04378	0.254662	4.09869	4.15491e-05	0.00457762
chrX	48449676	48450113	1.07738	0.262888	4.09824	4.16309e-05	0.00458251
chr9	140163392	140164219	0.7856	0.191714	4.09778	4.17137e-05	0.0045875
chr3	196859985	196860541	1.59192	0.388657	4.09596	4.20421e-05	0.00461945
chr1	28104599	28105169	1.54369	0.376927	4.09548	4.21294e-05	0.0046249
chr7	153671648	153672241	0.686648	0.167716	4.09412	4.23782e-05	0.00464804
chr17	17343345	17344833	0.402132	0.0982302	4.09377	4.24418e-05	0.00465084
chr9	3434578	3435110	1.00017	0.244375	4.09275	4.26287e-05	0.00466297
chr15	92416086	92416603	1.15751	0.282857	4.09221	4.27273e-05	0.00466957
chr1	92195187	92195681	0.931871	0.227766	4.09135	4.28875e-05	0.0046829
chr6	7342363	7343017	0.636671	0.155651	4.09038	4.30663e-05	0.00469822
chr20	16047210	16047796	0.758417	0.185459	4.0894	4.32493e-05	0.00471398
chr16	15076028	15076990	1.1132	0.27244	4.08602	4.38828e-05	0.00477877
chr2	112524717	112525271	1.07258	0.262565	4.08499	4.40793e-05	0.0047959
chr6	140011217	140011488	1.46594	0.358878	4.08478	4.41194e-05	0.00479599
chr20	40081649	40082615	1.07917	0.26435	4.08234	4.45839e-05	0.00483789
chr7	150085732	150086414	0.52521	0.128729	4.07997	4.5041e-05	0.00488315
chr4	87759255	87759794	1.89352	0.464292	4.0783	4.53667e-05	0.00490977
chr13	110787126	110787465	0.60698	0.148851	4.07777	4.54694e-05	0.00491653
chr17	75233536	75234052	1.24329	0.305447	4.07039	4.69347e-05	0.00505707
chr1	110727369	110728194	0.654993	0.160964	4.06918	4.71798e-05	0.0050773
chr6	70663456	70663985	1.12642	0.276829	4.069	4.7215e-05	0.0050773
chr1	116785277	116786801	0.687131	0.168876	4.06884	4.7247e-05	0.0050773
chr6	13368044	13368892	0.623017	0.153204	4.06659	4.77055e-05	0.00510728
chr10	7273506	7274225	1.59187	0.391467	4.06641	4.77422e-05	0.00510728
chr8	59942814	59943720	0.561585	0.138109	4.06625	4.77765e-05	0.00510728
chr15	64364753	64365348	1.06106	0.260994	4.06545	4.79409e-05	0.00512038
chr9	121862313	121862820	1.56264	0.384424	4.06489	4.80556e-05	0.00512815
chr11	126524825	126526099	0.693212	0.170603	4.0633	4.83836e-05	0.0051555
chr20	20529219	20529669	0.646965	0.159224	4.06324	4.83962e-05	0.0051555
chr1	172482569	172483766	0.621795	0.153082	4.06185	4.86856e-05	0.00517934
chr16	81638335	81639102	0.56579	0.139297	4.06176	4.87047e-05	0.00517934
chr5	39055193	39056895	0.61945	0.152566	4.06021	4.90278e-05	0.00520465
chr5	151270218	151270838	0.66294	0.163384	4.05755	4.95904e-05	0.00525981
chr12	52456473	52457547	0.600227	0.147959	4.05672	4.97667e-05	0.00527393
chr1	95209557	95210163	1.2572	0.309956	4.05604	4.99109e-05	0.00528464
chr1	45125790	45126233	0.865124	0.213323	4.05546	5.00355e-05	0.00528867
chr1	79066468	79067213	0.931423	0.229843	4.05243	5.06882e-05	0.0053438
chr15	50168373	50169658	0.73043	0.18027	4.05186	5.08112e-05	0.00535215
chr11	121520133	121521434	0.566088	0.139727	4.05138	5.09168e-05	0.00535534
chr6	129982727	129983918	0.58152	0.143666	4.04774	5.17156e-05	0.00543339
chr4	123621280	123621898	0.868418	0.214615	4.04641	5.20098e-05	0.0054596
chr12	2270522	2270985	0.919575	0.227351	4.04474	5.23817e-05	0.00549393
chr6	37406379	37407392	0.65637	0.162381	4.04217	5.29589e-05	0.00554021
chr16	4573668	4573991	1.44109	0.356562	4.04163	5.3082e-05	0.00554834
chr2	168943319	168944145	1.08483	0.268459	4.04095	5.32341e-05	0.00555948
chr10	64164674	64165071	2.01466	0.49868	4.03998	5.34548e-05	0.00557777
chr19	4049346	4049852	0.904003	0.223903	4.03748	5.40292e-05	0.0056281
chr6	141178909	141180191	0.478034	0.118483	4.03463	5.46876e-05	0.00569184
chr5	14594463	14595123	0.818556	0.202923	4.03382	5.48774e-05	0.00570674
chr14	92729924	92730874	1.06991	0.265565	4.0288	5.60619e-05	0.00580032
chr8	28186414	28187084	0.630545	0.156524	4.02842	5.61528e-05	0.00580482
chr20	49507505	49508028	1.01293	0.251459	4.02821	5.6203e-05	0.00580509
chr20	34685780	34686164	1.27254	0.316125	4.02544	5.68699e-05	0.00585998
chr17	1508895	1509422	0.872577	0.21682	4.02443	5.71146e-05	0.00587445
chr7	36834809	36835858	0.941799	0.234198	4.02137	5.78598e-05	0.00594609
chr1	9504015	9504501	0.975784	0.242832	4.01835	5.86062e-05	0.00601774
chr6	11650756	11651296	1.33659	0.332713	4.01724	5.88834e-05	0.00603607
chr7	51328709	51329471	0.683971	0.170269	4.017	5.89428e-05	0.00603709
chr3	143450165	143451106	0.387141	0.0964296	4.01476	5.95073e-05	0.00608981
chr18	7003522	7003839	1.15416	0.287547	4.01381	5.97457e-05	0.00610909
chr1	219200528	219200895	1.22439	0.305141	4.01253	6.00714e-05	0.00613727
chr16	85716069	85716658	0.685675	0.170972	4.01046	6.06004e-05	0.00618614
chr8	131314500	131315133	0.596869	0.148863	4.00952	6.08411e-05	0.00620554
chr2	102890294	102890654	1.37687	0.343419	4.00929	6.09015e-05	0.00620653
chr5	142132316	142133425	1.1539	0.288083	4.00545	6.18987e-05	0.00629323
chr5	151598008	151598693	0.997834	0.249121	4.00542	6.19067e-05	0.00629323
chr1	10346259	10347084	0.796918	0.199107	4.00246	6.26879e-05	0.00636736
chr11	113906675	113907553	0.567086	0.141701	4.00198	6.28141e-05	0.00637487
chr1	230279516	230280165	0.86375	0.215969	3.99941	6.34993e-05	0.00643907
chr9	110803135	110803402	1.40978	0.352587	3.99837	6.37796e-05	0.00645757
chr1	21900375	21901567	0.765401	0.19145	3.99792	6.39026e-05	0.00646389
chr13	40926294	40927159	0.701077	0.175416	3.99666	6.42431e-05	0.00648895
chr5	57932093	57932687	1.44895	0.362545	3.99661	6.42565e-05	0.00648895
chr5	169949002	169949763	0.732779	0.183362	3.99636	6.43247e-05	0.00648937
chr9	111987019	111987414	1.36416	0.341365	3.9962	6.43668e-05	0.00648937
chr17	784970	785712	0.872842	0.218502	3.99465	6.47888e-05	0.00652116
chr3	187958808	187959243	0.967929	0.242363	3.99372	6.50444e-05	0.00654151
chr10	63823472	63824173	1.05116	0.263273	3.99267	6.53329e-05	0.00656493
chr16	9624569	9625035	1.98433	0.497017	3.99248	6.53847e-05	0.00656493
chr21	32096600	32098170	0.609154	0.152592	3.99204	6.55067e-05	0.00657178
chr3	170856509	170856939	1.57772	0.395251	3.99168	6.56072e-05	0.00657648
chr1	216629948	216630541	0.728886	0.182771	3.98798	6.66387e-05	0.00666895
chr5	11491681	11492308	1.09414	0.27438	3.98769	6.67201e-05	0.00667162
chr19	2627320	2628215	0.392405	0.0984278	3.98673	6.69895e-05	0.0066931
chr15	48263804	48264173	1.12705	0.282764	3.98582	6.72476e-05	0.0067134
chr7	115665035	115666062	0.657222	0.164957	3.9842	6.7707e-05	0.00675375
chr8	126346089	126346927	0.452814	0.113674	3.98346	6.79203e-05	0.0067695
chr7	47340742	47341803	0.575919	0.144611	3.98254	6.8183e-05	0.00679015
chr16	23135528	23136044	0.941089	0.236347	3.98181	6.83922e-05	0.00679991
chr18	30431813	30432284	1.24341	0.312367	3.9806	6.87404e-05	0.00682898
chr1	86931679	86932966	0.647859	0.162773	3.98012	6.88794e-05	0.00683723
chr4	105386071	105387139	0.757173	0.190303	3.97878	6.92687e-05	0.00686874
chr10	78083760	78084446	0.779384	0.195892	3.97865	6.93091e-05	0.00686874
chr10	97048811	97049381	0.784774	0.197257	3.97844	6.93686e-05	0.00686906
chr11	6433854	6434308	0.976842	0.245764	3.97471	7.04642e-05	0.0069667
chr11	118900026	118900698	0.497802	0.125243	3.9747	7.04685e-05	0.0069667
chr8	120126110	120127300	0.584914	0.147254	3.97215	7.12271e-05	0.00702925
chr1	84892084	84892614	1.16469	0.293225	3.97199	7.12737e-05	0.00702925
chr9	130415014	130415357	2.19364	0.552348	3.97149	7.14258e-05	0.00703546
chr8	102408843	102409415	1.574	0.396607	3.96867	7.22742e-05	0.00711072
chr9	132197656	132198148	0.797007	0.200973	3.96574	7.31686e-05	0.00719293
chr17	9609149	9609478	2.13609	0.538701	3.96526	7.33145e-05	0.00720149
chr2	75941740	75942164	0.781247	0.197057	3.96458	7.35258e-05	0.00721645
chr2	29643885	29644718	0.750164	0.189235	3.96419	7.36468e-05	0.00722252
chr3	105595582	105596201	0.876836	0.221311	3.96201	7.43219e-05	0.00727706
chr20	39122063	39122556	1.59954	0.403843	3.96081	7.4697e-05	0.00730248
chr7	47497688	47498175	0.475454	0.12004	3.96079	7.47009e-05	0.00730248
chr13	45460986	45461644	1.07896	0.272563	3.95859	7.53933e-05	0.0073584
chr7	15207244	15208429	0.600429	0.151686	3.95836	7.54666e-05	0.00735968
chr6	47214932	47215569	0.64799	0.163811	3.95572	7.63058e-05	0.00742967
chr5	58756207	58756912	0.874822	0.221177	3.9553	7.64394e-05	0.00743676
chr9	134525710	134526106	1.46399	0.370154	3.95508	7.65087e-05	0.00743758
chr7	95318157	95318548	0.887584	0.224446	3.95456	7.66748e-05	0.00744781
chr2	175701164	175702132	0.669108	0.169217	3.95415	7.68069e-05	0.00745472
chr3	195310787	195311467	1.33044	0.336692	3.95149	7.76652e-05	0.00752607
chr12	26470885	26471874	0.606917	0.15363	3.9505	7.79887e-05	0.00755144
chr12	130034856	130035514	0.490919	0.124293	3.94969	7.82527e-05	0.00756538
chr5	5043869	5044317	1.8431	0.466646	3.94968	7.82563e-05	0.00756538
chr11	131617957	131619311	0.811166	0.205399	3.94922	7.84056e-05	0.00757382
chr13	31666983	31667512	1.55044	0.392664	3.94853	7.86336e-05	0.00758985
chr3	53892961	53893561	1.78285	0.451599	3.94785	7.88555e-05	0.00760275
chr2	11837595	11839037	0.522737	0.132436	3.94708	7.91085e-05	0.00761765
chr6	133756259	133756948	1.37644	0.348823	3.94594	7.94875e-05	0.00764308
chr2	128095958	128096340	1.69203	0.428806	3.94591	7.94976e-05	0.00764308
chr3	177505546	177506168	1.38051	0.349955	3.94483	7.98579e-05	0.00767169
chr5	176236557	176238498	0.498686	0.126497	3.94226	8.07164e-05	0.007742
chr8	70714819	70715352	1.10547	0.280469	3.9415	8.09723e-05	0.00776045
chr10	134606798	134608067	0.849003	0.215506	3.93959	8.16217e-05	0.00781355
chr9	95004497	95005252	0.532481	0.135217	3.93796	8.21766e-05	0.00785741
chr10	35069797	35071343	0.744139	0.189055	3.93609	8.28197e-05	0.00791271
chr7	26255598	26256151	1.25558	0.319154	3.93408	8.35151e-05	0.00797292
chr3	160519142	160519581	0.58229	0.148184	3.9295	8.51234e-05	0.00810747
chr17	69906126	69906527	1.75434	0.446504	3.92906	8.52795e-05	0.00811476
chr6	21559282	21560489	0.834671	0.212443	3.92891	8.53326e-05	0.00811476
chr1	36626519	36628145	0.601201	0.153029	3.92866	8.5419e-05	0.00811667
chr20	8433123	8433664	0.742231	0.188996	3.92723	8.59315e-05	0.00815269
chr6	156903545	156904436	0.458629	0.116811	3.92624	8.62838e-05	0.00817977
chr3	10505328	10506359	0.900856	0.229508	3.92517	8.66684e-05	0.00820986
chr2	86151602	86152144	1.15668	0.294733	3.92451	8.69075e-05	0.00822615
chr13	75465773	75466608	0.811074	0.206707	3.92378	8.71686e-05	0.00824448
chr5	9447808	9448190	1.43502	0.365936	3.9215	8.79999e-05	0.00831667
chr14	104504093	104504499	1.35504	0.345611	3.92071	8.82869e-05	0.00833092
chr18	75086096	75086370	1.26909	0.323726	3.92028	8.84479e-05	0.00833401
chr16	4985281	4985822	0.749371	0.191154	3.92025	8.84559e-05	0.00833401
chr22	38266070	38266891	0.686492	0.175129	3.91993	8.85735e-05	0.00833866
chr7	98424155	98425005	0.615151	0.156967	3.91899	8.89213e-05	0.00836496
chr7	94081555	94082567	0.638235	0.162903	3.91788	8.93301e-05	0.00839696
chr19	2032038	2033041	0.467578	0.119419	3.91543	9.02439e-05	0.00846132
chr20	23122018	23122369	1.48668	0.379729	3.91509	9.03696e-05	0.00846132
chr8	100717997	100718771	0.660318	0.168665	3.91497	9.04137e-05	0.00846132
chr8	48522770	48523971	0.666904	0.170349	3.91493	9.04299e-05	0.00846132
chr21	17350319	17350954	1.29879	0.331871	3.91355	9.09488e-05	0.00850337
chr12	3904274	3905191	0.691285	0.176653	3.91323	9.10702e-05	0.00850821
chr5	157682705	157683496	1.38518	0.354108	3.91175	9.16303e-05	0.008554
chr18	21692553	21693809	0.366605	0.0937884	3.90885	9.27367e-05	0.00863751
chr2	221857551	221858300	1.44355	0.369436	3.90743	9.32813e-05	0.00867502
chr6	139336169	139336483	1.36946	0.350807	3.90375	9.47141e-05	0.00879489
chr10	106078683	106079469	0.986764	0.25281	3.90319	9.49331e-05	0.00880853
chr7	25659672	25660346	1.32824	0.340554	3.90024	9.60962e-05	0.0089097
chr18	13427356	13427785	1.43785	0.368799	3.89872	9.67033e-05	0.0089592
chr11	119995650	119996118	0.732974	0.188045	3.89787	9.70412e-05	0.00898369
chr14	74127094	74127832	1.10649	0.283892	3.89757	9.71643e-05	0.00898828
chr5	58905496	58906146	0.997274	0.255939	3.89653	9.7582e-05	0.00901084
chr2	11664355	11664966	1.31389	0.337198	3.89648	9.75997e-05	0.00901084
chr15	35011551	35012445	0.490436	0.126038	3.89117	9.97628e-05	0.00919389
chr1	208350976	208352104	0.57739	0.14851	3.88789	0.000101119	0.00930484
chr6	79386144	79387120	1.10143	0.283316	3.88764	0.000101223	0.0093074
chr12	3943920	3944484	1.20827	0.310987	3.88528	0.000102213	0.00939138
chr22	30140744	30141576	0.950646	0.244698	3.88497	0.000102342	0.00939614
chr8	134614456	134615380	1.33351	0.343312	3.88425	0.000102645	0.00940986
chr10	132682576	132683496	0.637251	0.16422	3.88046	0.000104258	0.00954346
chr14	65498677	65499496	0.74807	0.192806	3.87992	0.000104493	0.00955778
chr5	124820369	124821383	0.376976	0.0971897	3.87877	0.000104987	0.0095958
chr12	94467087	94467456	1.64419	0.424118	3.87672	0.000105873	0.00965986
chr5	134509274	134509883	0.880856	0.227223	3.87661	0.000105923	0.00965986
chr10	79173224	79173770	0.844869	0.21794	3.8766	0.000105925	0.00965986
chr1	26361458	26363516	0.408448	0.105376	3.87611	0.000106138	0.00967207
chr20	21918037	21918546	0.866307	0.223531	3.87556	0.000106382	0.00968707
chr6	52467937	52468724	0.794532	0.205124	3.87342	0.00010732	0.00975072
chr20	5170620	5171000	1.24332	0.321006	3.8732	0.000107415	0.00975211
chr20	57718522	57719849	0.997119	0.257488	3.87249	0.000107728	0.00977332
chr11	122386830	122387834	1.16016	0.299798	3.8698	0.000108926	0.0098518
chrX	133822163	133822542	1.75815	0.454344	3.86964	0.000108996	0.0098518
chr11	68296115	68296480	1.22638	0.316994	3.86878	0.00010938	0.00987916
chr2	40641166	40641621	1.21683	0.314573	3.8682	0.000109643	0.00989563
chr15	79647461	79648566	0.846626	0.219058	3.86484	0.000111161	0.0100252
chr12	109553619	109554739	0.522669	0.135259	3.86421	0.00011145	0.0100439
chr9	100716712	100717569	0.730242	0.189053	3.86263	0.000112172	0.0101015
chr10	34758422	34759239	1.10884	0.287151	3.8615	0.000112693	0.0101335
chr11	77811210	77812567	0.50808	0.131599	3.86083	0.000113003	0.0101539
chr17	54249782	54250815	1.01347	0.262544	3.8602	0.000113295	0.0101662
chr15	89248185	89249211	0.734855	0.190413	3.85926	0.000113729	0.0101967
chr18	46324037	46324943	0.562538	0.145798	3.85833	0.000114163	0.0102281
chr9	17862674	17863261	0.998513	0.258947	3.85606	0.000115231	0.0103162
chr2	9847010	9847565	0.811631	0.210549	3.85483	0.000115811	0.010353
chr9	126058703	126059708	0.89416	0.232039	3.85348	0.000116449	0.0103948
chr4	123333511	123334392	0.678018	0.176126	3.84963	0.000118296	0.0105337
chr7	149822884	149823325	0.96461	0.250579	3.84952	0.000118349	0.0105337
chr1	104104343	104105026	1.23872	0.321803	3.8493	0.000118454	0.0105354
chr3	126107967	126108737	0.624213	0.162226	3.84781	0.00011918	0.0105922
chr8	41475228	41475662	1.39528	0.362635	3.8476	0.000119281	0.0105935
chr13	94731819	94732540	0.601627	0.156408	3.84652	0.000119805	0.0106323
chr9	90096433	90097302	1.29847	0.337752	3.84446	0.000120818	0.0107118
chr6	123411817	123413139	0.378128	0.0984068	3.8425	0.000121789	0.0107693
chr13	112132840	112133938	0.648794	0.168951	3.84014	0.000122966	0.0108656
chr16	11317999	11318608	1.29222	0.336698	3.83791	0.000124084	0.0109564
chr11	6426340	6427358	0.356464	0.0929152	3.83644	0.000124829	0.0110071
chr9	135057688	135059033	0.62027	0.161679	3.83643	0.000124838	0.0110071
chr11	78616742	78617193	1.11344	0.290483	3.83307	0.000126552	0.0111501
chr14	64549318	64549935	1.11045	0.289738	3.83262	0.000126785	0.0111626
chr11	14576399	14576934	0.808573	0.211033	3.83149	0.000127367	0.0111978
chr10	99355596	99356858	0.580848	0.151686	3.82928	0.000128518	0.0112909
chr3	46778655	46779313	0.935905	0.244509	3.82769	0.00012935	0.0113558
chr4	57533499	57533771	1.22813	0.320915	3.82695	0.00012974	0.0113819
chr1	59625271	59625620	1.57789	0.412747	3.82288	0.000131899	0.0115464
chr5	41193622	41194636	0.484124	0.126669	3.82197	0.000132391	0.0115812
chr10	126236086	126236634	0.940471	0.246165	3.82049	0.000133189	0.0116427
chr13	109962074	109963145	0.605819	0.158655	3.81847	0.000134284	0.01173
chr1	234778801	234779399	0.648711	0.169934	3.81744	0.000134846	0.0117673
chr17	1037707	1038600	0.540007	0.141462	3.81733	0.000134903	0.0117673
chr17	29862632	29863040	1.18189	0.309883	3.81399	0.000136738	0.0119104
chr11	79125823	79126458	0.945858	0.248054	3.81311	0.000137228	0.0119445
chr4	174160406	174160712	0.992993	0.260509	3.81175	0.000137987	0.0119935
chr1	172468586	172469838	0.424093	0.111273	3.81129	0.000138246	0.0119968
chr4	167067966	167068848	1.0277	0.269657	3.81115	0.00013832	0.0119968
chr14	70151642	70152959	0.511791	0.134361	3.80906	0.000139496	0.0120903
chr20	46092955	46093706	0.552323	0.145048	3.80786	0.000140176	0.012138
chr7	28044789	28045986	0.790491	0.207775	3.80454	0.000142065	0.0122695
chr3	156250449	156250835	1.16313	0.305807	3.80348	0.000142678	0.0123137
chr11	134020013	134020438	1.9111	0.502645	3.80209	0.000143479	0.0123653
chr15	60678142	60678689	1.30962	0.344494	3.80158	0.000143776	0.0123822
chr5	145984235	145984853	1.04122	0.274249	3.79664	0.00014667	0.0125783
chr6	51881963	51882547	0.696295	0.183424	3.79609	0.000146998	0.0125976
chr14	66891982	66892725	0.547631	0.144356	3.7936	0.000148477	0.0127066
chr9	13033845	13035068	0.658714	0.17381	3.78986	0.000150735	0.0128638
chr10	12573227	12573724	1.01755	0.268626	3.78798	0.000151877	0.0129523
chr1	230326897	230327165	1.41578	0.373777	3.78775	0.000152016	0.012955
chr9	121788314	121789997	0.682268	0.180191	3.78637	0.000152867	0.0130185
chr18	924861	925445	0.640081	0.169057	3.78618	0.000152983	0.0130193
chr12	4975284	4975979	0.964113	0.254717	3.78503	0.000153688	0.0130702
chr1	229125560	229126289	0.755886	0.199732	3.78451	0.000154014	0.0130888
chr20	44851267	44851695	1.14863	0.303567	3.78379	0.00015446	0.0131176
chr5	66269694	66270026	1.77599	0.469413	3.78343	0.000154684	0.0131275
chr7	123305913	123307044	0.507501	0.134203	3.78159	0.00015583	0.0132156
chr5	141721626	141722473	0.984094	0.260345	3.77996	0.000156852	0.0132786
chr8	102889477	102890350	1.01977	0.269799	3.77974	0.000156991	0.0132786
chr9	19666292	19666919	2.65886	0.703463	3.77967	0.000157038	0.0132786
chr2	40340583	40341628	0.77404	0.204797	3.77954	0.000157116	0.0132786
chr9	13979189	13980206	0.600624	0.158933	3.7791	0.000157398	0.0132873
chr5	156398415	156399810	0.672802	0.178043	3.77887	0.000157544	0.0132873
chr1	222448988	222450137	0.614729	0.162695	3.77841	0.000157833	0.0133024
chr9	92738908	92739469	1.34934	0.357614	3.77317	0.000161187	0.013557
chr8	127391426	127392277	0.933358	0.247378	3.773	0.000161296	0.013557
chr7	101524456	101524835	0.663391	0.175836	3.77277	0.000161443	0.01356
chr12	131446436	131446885	1.19041	0.315567	3.77229	0.000161758	0.0135621
chr9	6996481	6996778	0.966057	0.25621	3.77056	0.000162881	0.0136433
chrX	106990547	106991382	0.544784	0.144532	3.7693	0.000163705	0.0137029
chrX	38165168	38165622	2.28815	0.607729	3.76508	0.000166495	0.0138984
chr7	64368732	64369183	0.943359	0.250654	3.76359	0.000167489	0.0139528
chr19	46080215	46081118	0.512481	0.13618	3.76327	0.000167709	0.0139616
chr2	195562224	195562681	0.995753	0.264748	3.76114	0.000169141	0.0140713
chr15	71545256	71545807	0.800428	0.212845	3.76061	0.000169497	0.0140913
chr6	107514046	107514634	1.04287	0.277342	3.76023	0.000169759	0.0140939
chr5	176371320	176371636	1.66904	0.443968	3.75937	0.000170343	0.0141141
chr2	26496868	26497497	1.16981	0.311342	3.75731	0.000171753	0.0142112
chr10	77053061	77053448	0.589136	0.15684	3.75629	0.000172454	0.0142596
chr15	80173606	80174369	0.761023	0.20264	3.75554	0.00017297	0.0142829
chr14	62543467	62544688	0.604859	0.161153	3.75331	0.000174512	0.0144005
chr5	52243054	52243399	1.18174	0.314986	3.75173	0.000175616	0.0144819
chr13	49799622	49800326	0.893743	0.238252	3.75124	0.000175959	0.0145004
chr12	130034133	130034746	0.589745	0.157269	3.74991	0.000176898	0.0145618
chr6	64202119	64202874	1.29826	0.346216	3.74985	0.000176942	0.0145618
chrX	43566989	43567703	1.41957	0.378721	3.74834	0.000178007	0.0146396
chr1	222183559	222184106	1.03205	0.275491	3.74623	0.00017951	0.0147433
chr3	83022946	83023337	0.947433	0.252968	3.74527	0.000180202	0.0147902
chr3	114611029	114612125	0.826797	0.220847	3.74376	0.00018129	0.0148695
chr4	28315441	28316386	0.569594	0.152163	3.74331	0.000181611	0.0148859
chr10	23138087	23138733	1.01423	0.270964	3.74303	0.000181813	0.0148925
chr20	8793017	8793929	0.422922	0.113011	3.74232	0.000182331	0.0149249
chr3	15944608	15945086	1.28447	0.343309	3.74144	0.000182967	0.0149609
chr14	71610171	71610752	0.913625	0.244203	3.74125	0.000183108	0.0149609
chr22	48650083	48650822	0.950086	0.253952	3.74121	0.000183138	0.0149609
chr7	140914387	140914946	0.896054	0.239532	3.74085	0.000183396	0.014972
chr5	43215091	43215819	0.752837	0.201285	3.74016	0.000183906	0.0150025
chr19	21500521	21501014	1.16444	0.311754	3.73513	0.000187621	0.0152659
chr8	41517417	41518151	0.971073	0.260008	3.73478	0.000187882	0.0152705
chr13	110161572	110162224	0.929454	0.248914	3.73404	0.000188436	0.0153017
chr3	149865034	149865986	0.622233	0.166657	3.7336	0.00018876	0.0153178
chr10	543820	544441	0.921891	0.24695	3.73311	0.000189132	0.0153293
chr10	58775080	58776470	0.590643	0.158232	3.73278	0.000189381	0.0153293
chr1	168605482	168606369	0.738693	0.197895	3.73275	0.000189402	0.0153293
chr3	53797992	53799026	0.357592	0.095807	3.73242	0.000189651	0.0153393
chr4	17599165	17599595	0.919602	0.246457	3.73128	0.000190507	0.0153983
chr3	130803616	130804137	1.44294	0.386828	3.73019	0.000191336	0.0154347
chr15	35029302	35030318	0.451259	0.121019	3.72882	0.000192377	0.0155085
chr14	56799919	56800825	0.396407	0.106377	3.72642	0.000194217	0.0156465
chr1	154440674	154441775	0.621987	0.166979	3.72495	0.000195355	0.0157174
chr5	141970137	141971212	1.17094	0.314374	3.72466	0.000195576	0.0157249
chr7	137678765	137679417	0.53174	0.142798	3.72373	0.0001963	0.0157728
chr6	51877849	51878157	1.0557	0.28359	3.72265	0.000197146	0.0158253
chr1	245342993	245343648	0.984302	0.264427	3.72239	0.000197342	0.0158253
chr9	136748067	136748905	1.02186	0.274546	3.72201	0.000197644	0.0158391
chr6	84771313	84772060	0.806832	0.216878	3.72021	0.000199058	0.015942
chr13	34234535	34234919	1.67257	0.449869	3.7179	0.000200887	0.0160779
chr7	30004375	30005166	1.39514	0.375286	3.71754	0.000201171	0.0160796
chr12	33000116	33000602	1.08436	0.291733	3.71696	0.000201636	0.0160998
chr17	17301417	17302136	0.720627	0.193879	3.71689	0.000201686	0.0160998
chr2	169366768	169367282	0.826497	0.22248	3.71493	0.000203259	0.0162147
chr13	110675831	110677168	0.564578	0.152003	3.71426	0.000203795	0.0162416
chr4	142049015	142049375	0.944698	0.254363	3.71397	0.000204033	0.0162447
chr11	123639204	123639898	0.934309	0.251751	3.71124	0.000206249	0.0164104
chr22	31975644	31976423	0.750831	0.202354	3.71049	0.000206859	0.0164482
chr1	60658749	60659208	2.02352	0.545414	3.71007	0.000207204	0.016465
chr6	139858031	139858840	0.43922	0.118401	3.70961	0.000207578	0.016484
chr1	50613536	50614444	0.659115	0.177728	3.70855	0.000208448	0.0165385
chr16	71792142	71792776	0.759806	0.204885	3.70845	0.000208535	0.0165385
chr10	103721298	103721939	0.770797	0.207867	3.70812	0.000208804	0.0165491
chr19	36056037	36056754	1.52938	0.412481	3.70776	0.000209103	0.0165556
chr1	245461692	245462586	0.677517	0.182733	3.70769	0.000209157	0.0165556
chr6	47325604	47326562	0.728295	0.19648	3.70672	0.000209963	0.0165945
chr3	53322110	53322650	1.3021	0.351291	3.70661	0.000210055	0.0165945
chr7	95207684	95208238	0.635956	0.171605	3.70592	0.000210626	0.0166288
chr1	26372021	26372904	0.804538	0.217125	3.70541	0.00021105	0.0166516
chr10	123898709	123899660	0.67047	0.181092	3.70237	0.000213595	0.0168198
chr11	5070672	5071160	1.096	0.29609	3.70156	0.000214277	0.0168518
chr19	3409488	3410427	0.605359	0.163608	3.70006	0.000215547	0.01693
chr11	1318858	1319687	0.51846	0.140141	3.69956	0.000215977	0.0169528
chr2	85940162	85940687	1.26705	0.342699	3.69728	0.000217922	0.0170945
chr12	106572419	106573559	0.502812	0.136023	3.69652	0.000218579	0.0171208
chr11	48078538	48079080	0.904384	0.244753	3.69509	0.000219809	0.0171984
chr17	11154916	11155815	0.829317	0.224472	3.69453	0.000220296	0.0172255
chr1	144982557	144983495	0.786681	0.213039	3.69265	0.000221927	0.0173309
chr6	16311631	16312639	0.670382	0.181577	3.692	0.000222496	0.0173642
chr15	31679867	31680330	0.568862	0.154101	3.6915	0.00022294	0.0173766
chr22	38576105	38576717	0.505795	0.13714	3.68816	0.000225886	0.0175575
chr6	104771554	104771896	1.96365	0.532455	3.68792	0.000226093	0.0175575
chr7	66612504	66612788	1.46795	0.39832	3.68535	0.000228386	0.0177108
chr10	134649760	134650262	1.31846	0.35802	3.68264	0.00023083	0.0178756
chr8	53059145	53059811	0.461206	0.125242	3.68251	0.00023095	0.0178756
chr5	10288691	10289432	0.4742	0.128808	3.68144	0.000231916	0.0179391
chr16	89497228	89498379	0.461725	0.125462	3.68021	0.000233043	0.0180148
chr19	55624980	55625314	0.653084	0.177515	3.67903	0.000234121	0.0180868
chr1	223282890	223283490	0.919175	0.249963	3.67725	0.000235759	0.0182018
chr2	97597766	97598438	0.78122	0.212459	3.67704	0.000235954	0.0182054
chr2	135603093	135603672	0.822471	0.223691	3.67681	0.000236165	0.0182102
chr10	70631671	70632262	0.643547	0.17518	3.67363	0.000239127	0.0184269
chr9	27400291	27400955	0.797145	0.217148	3.67098	0.000241623	0.0185841
chr3	53179157	53180084	0.559658	0.15248	3.67036	0.000242208	0.0186175
chr14	75807656	75808054	1.68735	0.460006	3.66811	0.000244346	0.0187462
chr1	766195	766468	0.9622	0.262326	3.66796	0.000244496	0.0187462
chr6	159014510	159015346	0.868408	0.236773	3.66768	0.000244763	0.0187549
chr8	70596658	70597667	0.477881	0.130341	3.66639	0.000245996	0.0188303
chr9	134367358	134368060	0.631298	0.172239	3.66524	0.000247102	0.0188868
chr10	97233987	97234449	1.06879	0.291698	3.66401	0.000248294	0.0189542
chr22	23647391	23648824	0.582588	0.159038	3.66321	0.000249073	0.0190018
chr11	79505227	79506629	1.44846	0.395594	3.66147	0.00025077	0.0191194
chr1	176333329	176334100	0.836164	0.228694	3.65626	0.000255924	0.0194759
chr6	53775625	53776160	1.49768	0.409889	3.65387	0.000258315	0.0196334
chr6	129565432	129566033	0.918881	0.251507	3.6535	0.000258695	0.01965
chr5	71623921	71624416	0.777407	0.212868	3.65207	0.000260138	0.0197474
chr5	76635265	76635654	1.09856	0.300855	3.65146	0.000260755	0.019782
chr2	85932743	85933034	1.20219	0.329348	3.6502	0.000262039	0.0198586
chr7	99691148	99692044	0.677763	0.185687	3.65004	0.000262203	0.0198586
chr4	141016858	141018023	0.365108	0.100034	3.64983	0.000262415	0.0198586
chr1	145542352	145543385	0.375628	0.102943	3.64887	0.000263393	0.019908
chr8	99344567	99345116	1.06373	0.291594	3.648	0.000264291	0.0199635
chr7	142241970	142243066	0.584977	0.16038	3.64744	0.000264862	0.0199943
chr1	11629492	11630105	1.36181	0.373616	3.64495	0.000267447	0.020177
chr17	38505451	38506207	0.521754	0.143167	3.64439	0.000268029	0.0202084
chrX	2619494	2619962	0.66789	0.183274	3.64422	0.000268208	0.0202095
chr17	28670986	28672175	0.458079	0.125738	3.64311	0.000269364	0.0202841
chr16	10182155	10182703	1.11174	0.305215	3.64249	0.000270014	0.020308
chr4	140824964	140825297	0.968291	0.265856	3.64217	0.000270352	0.0203209
chr13	75463372	75463799	1.49283	0.409898	3.64196	0.000270569	0.0203248
chr10	34061280	34062459	0.733161	0.20134	3.6414	0.000271159	0.0203566
chr3	64973815	64974303	0.822993	0.226068	3.64046	0.000272151	0.0204185
chr1	85969998	85970511	0.82809	0.227591	3.6385	0.000274234	0.0205622
chr3	100971708	100972549	0.919511	0.252804	3.63724	0.000275573	0.0206372
chr21	44936421	44937442	0.327951	0.0902454	3.63399	0.000279072	0.020861
chr3	42514535	42515381	1.00427	0.276376	3.63373	0.000279353	0.0208693
chr11	27553888	27555020	0.748014	0.205941	3.63217	0.000281044	0.0209827
chr1	232676620	232676924	1.45062	0.399439	3.63164	0.000281627	0.0210134
chr18	20186690	20187328	1.01884	0.280589	3.63106	0.000282264	0.0210481
chr10	106999217	107000288	1.15155	0.317181	3.63056	0.000282806	0.02105
chr15	83668787	83670564	0.546079	0.150427	3.6302	0.000283197	0.0210663
chr12	47167828	47168331	1.6307	0.449381	3.62877	0.000284772	0.0211706
chr9	88151459	88151920	0.978179	0.269588	3.62842	0.000285162	0.0211867
chr2	121985049	121986398	0.491301	0.13547	3.62663	0.000287149	0.0213214
chr19	35546386	35547731	0.712315	0.196547	3.62414	0.00028992	0.021501
chr1	235051676	235052118	0.801872	0.221273	3.6239	0.000290194	0.0215011
chr8	48265792	48266685	0.709696	0.195841	3.62383	0.000290273	0.0215011
chr13	110294781	110295433	0.879951	0.242899	3.62271	0.000291535	0.0215574
chr1	245534224	245534888	0.636087	0.175592	3.62254	0.000291726	0.0215574
chr5	58844413	58845302	0.541415	0.149463	3.6224	0.000291887	0.0215574
chr5	23425027	23425957	0.737393	0.203718	3.61967	0.000294976	0.0217291
chr3	65514896	65515275	1.78988	0.494506	3.61954	0.000295127	0.0217291
chr17	40285472	40286144	0.469429	0.129718	3.61885	0.000295916	0.0217619
chr4	41571917	41572583	0.557986	0.154194	3.61872	0.000296065	0.0217619
chr1	60853779	60854645	0.71653	0.198008	3.61868	0.000296107	0.0217619
chr7	44201857	44202207	0.88375	0.244266	3.61798	0.000296916	0.0218083
chr16	80536974	80537411	1.62418	0.449062	3.61684	0.000298225	0.0218781
chr3	156883957	156884841	0.663657	0.183518	3.6163	0.00029884	0.0219101
chr17	27972282	27973145	1.10857	0.306573	3.616	0.000299186	0.0219223
chr4	74988772	74989201	0.812583	0.224751	3.61548	0.000299789	0.021933
chr22	18437085	18437642	0.809272	0.22384	3.61541	0.00029987	0.021933
chr11	119555022	119555650	0.504739	0.139676	3.61364	0.000301933	0.0220418
chr6	24844361	24844683	1.22776	0.33977	3.61351	0.000302078	0.0220418
chr11	4065139	4066045	0.762718	0.211116	3.61278	0.000302931	0.0220908
chr2	1732436	1733375	0.502588	0.139183	3.61098	0.000305037	0.0222133
chr2	215345821	215346280	0.991654	0.274629	3.61088	0.000305155	0.0222133
chr8	53161793	53162332	0.552792	0.153112	3.61038	0.000305746	0.0222431
chr20	5214696	5215162	1.03376	0.286661	3.60623	0.00031068	0.0225886
chr10	110281007	110282628	0.503171	0.139655	3.60296	0.000314615	0.0228182
chr7	36914890	36915855	0.700793	0.194531	3.60247	0.000315212	0.0228366
chr22	19986010	19987195	0.515497	0.143133	3.60152	0.000316363	0.0229065
chr8	35618895	35619789	0.909955	0.252712	3.60076	0.000317289	0.0229463
chr11	95333174	95334138	0.634769	0.17632	3.6001	0.000318092	0.0229908
chr6	143950590	143951233	0.627665	0.174379	3.59942	0.000318924	0.0230373
chr13	110667631	110667897	1.3509	0.375345	3.59908	0.000319339	0.0230537
chr4	2662105	2663326	0.931954	0.258988	3.59844	0.000320135	0.0230861
chr3	59326747	59327878	0.548622	0.152462	3.59841	0.000320166	0.0230861
chr18	31503834	31505001	0.537644	0.149423	3.59813	0.000320507	0.0230971
chr1	118142022	118142957	0.4716	0.131205	3.59439	0.000325156	0.0233908
chr14	31698822	31699402	0.417129	0.116079	3.59349	0.000326281	0.0234579
chr4	153959723	153960915	0.305094	0.0849277	3.59239	0.000327657	0.023543
chr7	65613412	65613921	0.56619	0.157622	3.59209	0.000328041	0.0235568
chr1	16044009	16045063	0.667234	0.185799	3.59115	0.00032922	0.0236275
chr12	24006596	24006958	1.0796	0.300689	3.59044	0.000330119	0.0236781
chr13	42825680	42826211	0.866591	0.241451	3.5891	0.000331821	0.0237723
chr2	238410931	238411706	0.491481	0.137067	3.58569	0.000336186	0.0240709
chr17	79109354	79110414	0.437587	0.122083	3.58433	0.000337938	0.0241823
chr3	134396923	134397676	1.0394	0.290276	3.58072	0.000342645	0.0244904
chr14	59729536	59730238	0.603904	0.168686	3.58004	0.000343539	0.02454
chr7	96177984	96178521	0.795821	0.222528	3.57627	0.000348536	0.02481
chr10	35153216	35153930	1.57065	0.439331	3.57511	0.000350086	0.0249058
chr4	71995473	71995829	1.37151	0.383729	3.57416	0.000351357	0.0249817
chrX	13863825	13864285	1.47381	0.412421	3.57355	0.000352174	0.0250252
chr7	130969286	130970104	0.969144	0.271303	3.57219	0.000354009	0.025141
chr13	81047845	81048593	0.435673	0.12197	3.57198	0.00035429	0.0251464
chr6	143973656	143974591	0.424883	0.119036	3.56936	0.000357856	0.0253701
chr6	157143515	157144391	0.527607	0.147824	3.56916	0.000358134	0.025375
chr2	85660816	85661289	0.523077	0.146587	3.56836	0.000359219	0.0254364
chr6	11621110	11621969	0.524719	0.147087	3.5674	0.000360545	0.0255015
chr19	49720583	49721218	0.947302	0.265837	3.56347	0.000365986	0.0258714
chr10	51552213	51553282	0.667729	0.187471	3.56177	0.000368366	0.0260096
chr5	109037055	109037842	0.615037	0.172722	3.56086	0.000369648	0.02607
chr12	110197889	110198890	0.460728	0.129396	3.56062	0.000369982	0.0260785
chr5	75996866	75997546	0.933915	0.262323	3.56018	0.000370601	0.0261071
chr3	184063412	184063941	0.609457	0.171204	3.55983	0.000371098	0.026127
chr5	126334958	126335590	0.818915	0.230083	3.55921	0.000371973	0.0261585
chr2	189438222	189438705	1.04646	0.294122	3.55791	0.000373824	0.0262663
chr13	78173500	78174093	0.864249	0.242972	3.55699	0.000375123	0.0263346
chr20	51953902	51954654	0.621946	0.174896	3.55609	0.000376414	0.0264101
chr4	146357367	146357798	1.63431	0.459905	3.55359	0.000380016	0.026617
chr1	223180264	223181238	0.656661	0.184821	3.55296	0.000380928	0.0266425
chr6	35011860	35012511	0.50927	0.14334	3.55288	0.000381033	0.0266425
chr14	62451504	62452119	1.00727	0.283641	3.55122	0.000383449	0.0267961
chr2	235304346	235305229	0.721992	0.203326	3.5509	0.000383909	0.0268066
chr10	27003759	27004554	0.694516	0.195593	3.55082	0.000384038	0.0268066
chr4	166167921	166168552	0.688975	0.194083	3.5499	0.000385385	0.0268585
chr8	70637907	70638857	0.342695	0.0965382	3.54984	0.00038547	0.0268585
chr4	95378804	95379245	0.795056	0.224192	3.54632	0.000390645	0.0271356
chr5	14721876	14722720	0.645771	0.182229	3.54374	0.000394495	0.0273438
chr22	19442972	19443778	1.36319	0.384687	3.54364	0.00039464	0.0273438
chr4	47280402	47281210	0.58528	0.1652	3.54285	0.000395827	0.027395
chr11	77772164	77772835	0.932347	0.26325	3.54168	0.000397589	0.0275013
chr13	111328792	111329781	0.43297	0.122268	3.54114	0.000398395	0.0275415
chr5	67834407	67835110	0.934427	0.263972	3.53988	0.000400313	0.0276556
chr18	35342091	35342661	1.28209	0.362198	3.53976	0.000400498	0.0276556
chr8	54441806	54442498	1.2052	0.340559	3.53888	0.000401833	0.0277321
chr5	14296627	14297531	0.399403	0.112875	3.53846	0.000402473	0.0277564
chr8	136489774	136490489	0.645214	0.182349	3.53835	0.000402639	0.0277564
chr6	152598829	152599531	0.532478	0.150511	3.53779	0.00040349	0.0277994
chr9	90690888	90692348	0.293741	0.0830364	3.5375	0.000403941	0.0278148
chr15	89710520	89711481	0.629476	0.177962	3.53713	0.0004045	0.0278377
chr7	47551301	47551988	0.469072	0.132682	3.5353	0.00040732	0.0280159
chr8	41522425	41523776	0.516466	0.146116	3.53462	0.000408362	0.0280718
chr6	25015222	25015924	0.677257	0.191738	3.5322	0.000412119	0.0282582
chr14	55811261	55811984	0.817387	0.231415	3.53213	0.000412228	0.0282582
chr1	8234934	8235165	1.22117	0.345765	3.5318	0.000412739	0.0282667
chr4	85949632	85950760	0.542689	0.153761	3.52943	0.000416457	0.0284842
chr7	98693437	98694220	0.634234	0.179888	3.52571	0.000422348	0.0288066
chr8	118939702	118940640	0.744234	0.211148	3.5247	0.000423958	0.0288842
chr15	88020813	88021793	0.387224	0.109937	3.52223	0.000427933	0.0291027
chr10	79641411	79641721	0.755174	0.214413	3.52206	0.000428211	0.0291027
chr12	92211269	92213210	0.457082	0.129821	3.52086	0.000430149	0.029195
chr13	47538101	47539815	0.491388	0.139588	3.52027	0.000431106	0.0292408
chr8	12623902	12624782	0.887901	0.252268	3.51967	0.000432086	0.0292892
chr10	43755595	43756022	0.635752	0.180635	3.51954	0.000432298	0.0292892
chr15	61050173	61050951	1.23448	0.350832	3.51872	0.000433641	0.0293477
chr10	104429296	104429595	0.834194	0.237174	3.51722	0.000436086	0.0294643
chr7	128027180	128028245	0.44143	0.125618	3.51407	0.000441295	0.0297504
chr3	183005053	183005622	0.510958	0.145419	3.5137	0.00044191	0.0297755
chr3	107003408	107003943	0.962116	0.273862	3.51314	0.000442843	0.0298219
chr11	131729530	131730279	1.27798	0.363984	3.5111	0.000446264	0.0300027
chr16	72894854	72895166	1.43411	0.408509	3.51059	0.000447112	0.0300432
chr3	187778937	187779505	0.714693	0.203617	3.50999	0.000448117	0.0300942
chr12	50496370	50497056	0.46658	0.13299	3.50839	0.000450829	0.0302297
chr14	51583379	51583920	0.910474	0.259515	3.50837	0.000450855	0.0302297
chr7	18331551	18332502	0.811629	0.231341	3.50836	0.000450876	0.0302297
chr4	85783261	85783565	1.05381	0.300519	3.50663	0.000453815	0.0303687
chr15	68227624	68228054	1.45652	0.415373	3.50655	0.000453962	0.0303687
chr11	21284562	21284924	1.18474	0.337878	3.50641	0.000454191	0.0303687
chr15	74943533	74944482	0.721063	0.205699	3.50542	0.000455882	0.0304485
chr18	54612514	54613074	0.909601	0.259496	3.50527	0.000456153	0.0304499
chr1	17090725	17092080	0.465571	0.132833	3.50492	0.000456743	0.0304727
chr17	35525674	35526253	0.900563	0.256971	3.50453	0.000457415	0.0304843
chr18	37850673	37851487	0.697365	0.199051	3.50344	0.000459287	0.0305924
chr14	103967514	103968151	0.846681	0.241723	3.50269	0.000460582	0.0306619
chr1	7709009	7709468	0.685503	0.195731	3.50228	0.000461302	0.0306932
chr1	25802736	25803472	1.07958	0.308305	3.50166	0.000462372	0.0307142
chr2	204443338	204444680	0.353454	0.100967	3.50068	0.000464078	0.0308108
chr2	122480084	122480691	0.627683	0.179422	3.49836	0.000468125	0.0310458
chr7	47831256	47831673	1.67387	0.47856	3.49773	0.000469243	0.0311031
chr12	120154428	120154771	1.51552	0.433491	3.49608	0.00047214	0.031206
chr7	75878561	75879055	0.930241	0.266101	3.49581	0.000472621	0.0312085
chr11	123956396	123957559	0.571567	0.163555	3.49464	0.000474708	0.0313295
chr17	71718278	71718739	0.804748	0.230327	3.49393	0.000475963	0.0313784
chr10	32236195	32237172	0.593457	0.169993	3.49107	0.000481087	0.031665
chr3	183642518	183643294	0.74374	0.213144	3.48937	0.00048416	0.0318277
chr14	90847809	90848160	0.557517	0.15978	3.48927	0.00048434	0.0318277
chr19	2212593	2213686	1.12817	0.323371	3.48879	0.000485206	0.0318675
chr2	61940507	61941506	0.944414	0.270717	3.48857	0.000485615	0.0318773
chr11	18400786	18401308	0.667973	0.19149	3.48829	0.000486126	0.0318937
chr12	13915290	13915771	1.33678	0.38331	3.48746	0.000487627	0.031975
chr3	116888915	116889237	1.26468	0.36292	3.48473	0.000492628	0.0322338
chr4	90166662	90166978	0.59294	0.170171	3.48438	0.000493285	0.0322595
chr13	34319592	34320471	0.757423	0.217387	3.48422	0.000493579	0.0322615
chr11	43577154	43577699	0.462575	0.132798	3.48331	0.000495257	0.0323538
chr5	103059666	103060510	0.610609	0.175371	3.48182	0.000498019	0.0324996
chr7	38422906	38423791	0.524749	0.150777	3.48031	0.000500837	0.0326486
chr1	168229565	168230551	1.30488	0.375218	3.47767	0.000505796	0.0329368
chr17	17288796	17289194	0.642345	0.18474	3.47701	0.000507031	0.0329996
chr16	89366758	89367265	0.839726	0.241911	3.47122	0.000518095	0.0336481
chr1	54422265	54423256	0.493254	0.142121	3.47066	0.000519175	0.0336824
chr1	230960304	230961395	0.434099	0.125115	3.4696	0.000521225	0.0337976
chr11	67833347	67833745	1.10655	0.319036	3.46841	0.000523545	0.033912
chrX	71840059	71841752	0.418496	0.120795	3.46452	0.000531178	0.0343506
chr5	151319809	151320434	1.32551	0.382603	3.46446	0.000531289	0.0343506
chr14	51808884	51809465	0.815305	0.235339	3.46439	0.00053144	0.0343506
chr5	136639885	136640551	0.793479	0.229122	3.46313	0.000533927	0.0344931
chr20	5748204	5748652	0.728447	0.210487	3.46077	0.000538625	0.0347599
chr5	173193214	173193760	0.534138	0.15436	3.46035	0.000539471	0.0347604
chr5	101850509	101851094	1.21805	0.352008	3.46029	0.000539602	0.0347604
chr17	79504407	79505584	0.579741	0.167551	3.46008	0.000540017	0.0347604
chr12	118576967	118577382	0.69646	0.201285	3.46006	0.000540054	0.0347604
chr1	150540645	150541346	0.681423	0.19698	3.45935	0.000541489	0.0347979
chr1	181122000	181122682	0.697422	0.201669	3.45825	0.000543704	0.0348864
chr20	21544648	21545841	0.385456	0.11146	3.45824	0.000543723	0.0348864
chr14	51200148	51200481	1.17382	0.33958	3.4567	0.000546839	0.0350496
chr5	148218256	148218711	1.07687	0.311655	3.45534	0.000549597	0.0351656
chr3	134399847	134400621	0.877441	0.253945	3.45524	0.000549799	0.0351656
chr4	72016701	72017202	1.66046	0.480878	3.45297	0.000554453	0.0354447
chr3	62782941	62783418	1.20084	0.347809	3.45257	0.000555271	0.0354624
chr10	80843795	80844322	0.625483	0.181277	3.45043	0.000559696	0.0357052
chr3	129703326	129704473	0.590654	0.171304	3.44798	0.000564794	0.0359741
chr4	176635952	176636694	0.941351	0.273096	3.44696	0.000566922	0.0360909
chr7	75292449	75293255	0.696731	0.2022	3.44575	0.00056947	0.0362342
chr12	133215069	133215985	0.639635	0.185658	3.44524	0.000570554	0.0362843
chr17	66374169	66375326	0.587727	0.170732	3.4424	0.000576572	0.0366293
chr17	60664876	60665291	1.6643	0.483648	3.44114	0.000579273	0.0367624
chr22	19084983	19085506	1.34602	0.391181	3.44091	0.000579758	0.0367741
chr9	125821092	125821444	1.477	0.429415	3.43956	0.000582666	0.0369314
chr5	68326560	68326782	1.35549	0.394098	3.43948	0.000582843	0.0369314
chr5	59815216	59815499	1.3277	0.386097	3.43879	0.00058433	0.0370064
chr5	125859686	125860610	1.12651	0.327606	3.4386	0.000584725	0.0370123
chr4	82529110	82529500	0.706257	0.205473	3.43722	0.000587721	0.0371528
chr16	54300420	54300777	1.3293	0.386848	3.43623	0.00058987	0.0372609
chr9	80346880	80347205	1.21884	0.354726	3.43602	0.000590329	0.0372706
chr14	103028118	103028696	0.921693	0.268326	3.43497	0.000592618	0.0373896
chr4	76648528	76649031	0.444045	0.129275	3.43488	0.000592825	0.0373896
chr18	77684795	77685889	0.464947	0.135425	3.43326	0.000596377	0.0375748
chr9	35051262	35051695	1.03359	0.301074	3.43303	0.000596883	0.0375873
chr6	41684304	41684761	0.643598	0.187486	3.43277	0.000597451	0.0376037
chr2	105517489	105518653	0.402173	0.117216	3.43103	0.000601289	0.0378064
chr1	201696311	201696695	1.14198	0.332855	3.43087	0.000601656	0.03781
chr15	92561578	92563232	0.510536	0.148835	3.43021	0.000603103	0.0378815
chr20	1271776	1272504	1.21585	0.354647	3.42833	0.000607305	0.0381258
chr19	4760332	4761214	0.557881	0.162808	3.42662	0.000611143	0.0382686
chr10	76435176	76435753	1.35672	0.396001	3.42605	0.000612419	0.0383289
chr2	17517358	17518206	0.633808	0.185013	3.42574	0.000613127	0.0383535
chr8	104146608	104146868	1.20899	0.352992	3.42499	0.000614824	0.0384204
chr20	22480033	22480821	0.5887	0.172036	3.42196	0.000621706	0.0387514
chr3	42820721	42821564	0.927507	0.271149	3.42065	0.000624716	0.0388816
chr1	162843547	162844398	0.617703	0.180589	3.4205	0.000625067	0.0388816
chr2	195917610	195918170	0.890147	0.260491	3.41719	0.000632701	0.0392913
chr9	116728616	116729067	1.02233	0.299231	3.41654	0.000634226	0.0393513
chr10	61882743	61883908	0.495122	0.144971	3.41532	0.000637062	0.0395072
chr2	56192864	56194048	0.481514	0.141001	3.41496	0.000637906	0.0395395
chr4	79220549	79221391	0.622681	0.182353	3.41471	0.000638509	0.0395568
chr11	125893866	125894651	0.482894	0.141423	3.41454	0.000638897	0.0395608
chr19	46802112	46802773	0.480708	0.140792	3.41432	0.000639418	0.039573
chr15	31569028	31569504	0.879782	0.257711	3.41383	0.000640576	0.0396247
chr4	12321128	12321883	0.730399	0.2141	3.41149	0.00064608	0.0398844
chr1	204232454	204233230	0.565863	0.165879	3.4113	0.000646536	0.0398925
chr8	136546599	136547251	0.882654	0.258758	3.41112	0.000646969	0.039899
chr2	30862649	30863364	0.946836	0.277604	3.41075	0.000647849	0.0399198
chr2	23824935	23825491	0.802085	0.235167	3.4107	0.000647958	0.0399198
chr13	113644994	113645574	0.429231	0.125897	3.40937	0.00065112	0.0400944
chr8	1721050	1721547	1.25066	0.366991	3.40787	0.00065471	0.0402546
chr4	15589279	15589746	1.17437	0.344817	3.40577	0.000659773	0.0405455
chr8	73513836	73514351	1.11031	0.326141	3.40438	0.000663134	0.0407316
chr11	101815655	101816593	0.491622	0.144582	3.4003	0.000673131	0.0412214
chr7	44511047	44511796	0.798995	0.235009	3.39985	0.000674239	0.041264
chrX	128708061	128708668	1.23954	0.365218	3.39397	0.000688885	0.0419551
chr5	74448703	74449022	1.34564	0.396524	3.3936	0.000689808	0.0419904
chr12	124994077	124994694	0.463989	0.136783	3.39216	0.000693433	0.0421691
chr10	78192847	78193722	0.378955	0.11173	3.3917	0.000694613	0.0422198
chr2	242529205	242530634	0.653761	0.192804	3.39081	0.000696862	0.0423061
chr6	15621450	15622293	0.581246	0.171428	3.39061	0.00069737	0.0423061
chrX	2615355	2616029	0.445752	0.13147	3.39054	0.000697562	0.0423061
chr15	68627165	68628247	0.74275	0.219071	3.39046	0.000697762	0.0423061
chr5	761953	762500	0.975122	0.287675	3.38966	0.000699796	0.0423874
chr3	101787200	101787847	1.19198	0.351705	3.38916	0.000701066	0.0424433
chr18	19821847	19822409	0.983526	0.290222	3.38887	0.000701816	0.0424677
chr10	110247080	110247438	1.40693	0.415212	3.38846	0.000702861	0.0424889
chr2	86017486	86018427	0.471563	0.139231	3.38692	0.000706832	0.0426446
chr2	77243314	77244356	0.630382	0.186441	3.38113	0.000721879	0.0434026
chr6	35699162	35700253	0.287571	0.0850983	3.37929	0.000726746	0.0436522
chr10	123814837	123815207	1.57541	0.466727	3.37544	0.000736987	0.0442457
chr12	53319739	53320442	0.616821	0.182754	3.37515	0.000737755	0.04427
chr17	188686	189062	0.660972	0.195862	3.37469	0.000738995	0.0443009
chr3	168108995	168109342	1.65345	0.490048	3.37405	0.000740709	0.0443819
chr1	60749423	60749941	0.681159	0.201954	3.37285	0.000743944	0.044519
chr5	152011705	152012427	0.760011	0.225335	3.3728	0.000744088	0.044519
chr8	48525159	48525451	0.957075	0.283843	3.37185	0.000746661	0.0446292
chr18	9798130	9798516	0.823985	0.24439	3.3716	0.000747339	0.044648
chr1	36665664	36666369	0.712963	0.211485	3.37123	0.000748343	0.0446861
chr4	47579857	47580401	1.4171	0.420497	3.37007	0.000751487	0.0448465
chr2	76015167	76015830	1.08498	0.321954	3.36997	0.000751762	0.0448465
chr9	123239712	123240272	0.769207	0.228299	3.3693	0.000753603	0.0449344
chr14	90987486	90988139	0.565548	0.167955	3.36727	0.000759172	0.0451783
chr6	35569145	35570455	0.453763	0.134828	3.3655	0.000764062	0.0453947
chr6	137319578	137319888	0.959048	0.284977	3.36535	0.000764453	0.0453947
chr18	39958799	39959331	1.34613	0.400112	3.36439	0.000767142	0.0454533
chr9	84731938	84732574	1.2161	0.361471	3.36429	0.000767398	0.0454533
chrX	2623010	2623454	1.0381	0.308567	3.36425	0.00076751	0.0454533
chr2	60111316	60111856	1.55356	0.46189	3.36349	0.000769625	0.0455345
chr5	149901982	149902727	0.453253	0.13477	3.36315	0.000770585	0.0455403
chr11	2799361	2800950	0.295534	0.0878766	3.36306	0.000770841	0.0455403
chr8	85654731	85655274	0.671243	0.199622	3.36257	0.000772216	0.0455995
chr3	79296711	79297201	0.928179	0.276074	3.36207	0.000773604	0.0456594
chr14	90948827	90949290	0.853156	0.253814	3.36134	0.00077564	0.0457575
chr12	58274976	58275705	0.531793	0.158253	3.3604	0.000778291	0.0458918
chr5	138040747	138041610	1.05639	0.314389	3.36014	0.000779034	0.0459135
chr2	226323200	226323476	1.12396	0.334848	3.35663	0.000788992	0.0463217
chrX	154259955	154260362	1.02816	0.306339	3.35629	0.000789948	0.0463556
chr9	90329730	90330045	0.819115	0.24407	3.35607	0.000790586	0.0463708
chrX	3615250	3616321	0.485341	0.14465	3.35527	0.000792866	0.0464823
chrX	54119650	54120199	0.853906	0.254635	3.35346	0.000798092	0.0467438
chr6	81276127	81276736	0.911421	0.271961	3.35129	0.000804354	0.0470205
chr7	36972137	36972834	0.84402	0.25187	3.35102	0.000805147	0.0470444
chr12	89808125	89808419	1.77085	0.52859	3.35014	0.000807717	0.0471495
chr3	73245873	73246827	0.645052	0.192669	3.34798	0.000814035	0.0474956
chrX	19025026	19025740	0.951192	0.284424	3.34427	0.000824991	0.0480203
chr6	35677978	35678387	0.955686	0.285858	3.34321	0.000828138	0.0481805
chr5	30546853	30547419	1.09894	0.329037	3.33986	0.000838207	0.0486968
chr11	79518365	79519050	0.711161	0.212942	3.33969	0.00083872	0.0487035
chr1	21992916	21993839	0.490757	0.147076	3.33676	0.000847626	0.0491506
chr7	157981530	157981934	1.61434	0.483882	3.33623	0.000849237	0.0491974
chr7	36166748	36167074	1.01835	0.305325	3.33532	0.000852023	0.0493121
chr1	97547703	97548091	1.26384	0.379091	3.33388	0.000856429	0.0494968
chr16	54114413	54115400	0.515743	0.154758	3.33257	0.000860474	0.0496602
chr8	59745040	59746193	0.460486	0.138217	3.33161	0.000863452	0.0498086
chr6	158127953	158128299	1.21491	0.364689	3.33135	0.000864257	0.0498224
chr7	43402249	43403204	0.612022	0.18372	3.33127	0.000864506	0.0498224
chr17	8964150	8964815	0.738079	0.22162	3.33038	0.000867285	0.049959
chr3	128914380	128915117	0.601704	0.180683	3.33016	0.000867974	0.0499751
chr4	47273319	47273743	0.970505	0.29158	3.32844	0.000873339	0.0502131
chr1	64400748	64401490	0.694912	0.20879	3.32829	0.000873813	0.0502168
chr5	61040381	61041297	0.968463	0.291114	3.32674	0.000878674	0.0504487
chr16	71067302	71067672	1.43001	0.430078	3.32501	0.000884149	0.0507154
chr11	131916277	131916705	0.860492	0.258876	3.32395	0.000887526	0.0508619
chr3	43042644	43043045	1.1266	0.338947	3.32382	0.00088795	0.0508619
chr12	53985119	53986091	0.566567	0.170491	3.32315	0.000890069	0.0509091
chrX	19212502	19213901	0.568816	0.171184	3.32283	0.000891097	0.0509091
chr1	230817118	230818412	0.40587	0.122147	3.32282	0.000891136	0.0509091
chr1	51953301	51953635	1.07212	0.322657	3.32277	0.000891272	0.0509091
chr5	88766549	88767280	1.06759	0.32131	3.32263	0.000891727	0.0509113
chr9	73085333	73085700	0.667481	0.200941	3.32178	0.000894447	0.051019
chr4	13707013	13708075	0.301645	0.0908151	3.32153	0.000895257	0.0510413
chr1	223375045	223376681	0.469463	0.141371	3.32078	0.000897676	0.0511316
chr2	241190492	241191468	0.48614	0.146406	3.3205	0.00089857	0.0511587
chr3	62704158	62704966	0.535177	0.161355	3.31678	0.000910626	0.0517487
chr2	26764340	26765164	0.813795	0.245555	3.3141	0.000919386	0.0521496
chr16	21175821	21176551	1.08078	0.326145	3.3138	0.000920367	0.052181
chr17	68205090	68205831	0.690014	0.20833	3.31212	0.000925917	0.0524714
chr1	64081996	64083102	0.748988	0.226204	3.31112	0.000929228	0.0526346
chr15	33411973	33412669	0.875307	0.264416	3.31034	0.000931811	0.052732
chr2	169113064	169113531	0.998401	0.301738	3.30883	0.000936868	0.0529937
chr8	73415367	73416243	0.7661	0.231544	3.30865	0.000937455	0.0530024
chr4	108968311	108968684	1.03201	0.312021	3.30751	0.000941289	0.0531946
chr4	185714106	185714527	0.553468	0.167353	3.30719	0.000942384	0.0532278
chr3	116952819	116953160	1.5822	0.47843	3.30708	0.000942748	0.0532278
chr1	67467375	67468066	0.695994	0.210518	3.3061	0.000946046	0.0533894
chr6	134942962	134943423	0.979331	0.296393	3.30417	0.000952593	0.0536948
chr6	11875452	11876218	1.14126	0.345406	3.30411	0.000952775	0.0536948
chr7	36168015	36169134	0.342716	0.103743	3.30352	0.000954794	0.053759
chr2	228682671	228683838	0.610177	0.184788	3.30205	0.000959819	0.0539674
chr16	58382705	58383768	0.643713	0.194952	3.3019	0.000960321	0.0539708
chr1	8456930	8457470	0.565973	0.171439	3.3013	0.000962384	0.0540619
chr15	76115044	76115789	1.07711	0.326295	3.30103	0.000963304	0.0540888
chr12	123539785	123541089	0.430801	0.130657	3.29719	0.000976567	0.0547329
chr12	109715709	109716223	0.944762	0.286555	3.29696	0.000977361	0.0547524
chr7	135178045	135178451	1.02004	0.309418	3.29663	0.000978539	0.0547932
chr20	45945968	45946578	0.420181	0.127576	3.29357	0.000989239	0.0553417
chr1	234845177	234846119	0.397294	0.120664	3.29257	0.000992775	0.0554634
chrX	41314614	41314919	1.12707	0.342367	3.29199	0.000994806	0.0555515
chr17	6494866	6495334	1.61387	0.490288	3.29168	0.000995897	0.0555759
chr6	6766543	6767056	0.843692	0.256316	3.29161	0.000996151	0.0555759
chr15	78309262	78309509	1.27627	0.387769	3.29133	0.000997143	0.0556058
chr6	160558038	160559592	0.551124	0.167488	3.29054	0.000999958	0.0557374
chr10	116383124	116384057	0.578919	0.176066	3.28807	0.00100876	0.0561766
chr2	210054458	210055402	0.679805	0.20677	3.28774	0.00100995	0.0561785
chr16	78398462	78398967	1.1114	0.338209	3.28613	0.00101575	0.0563863
chr11	120336760	120337550	0.714354	0.217451	3.28512	0.00101938	0.0565034
chr8	61893863	61894454	0.694784	0.2115	3.28503	0.00101971	0.0565034
chr10	119023880	119025203	0.446397	0.135898	3.2848	0.00102053	0.0565235
chr9	88741909	88742851	0.341105	0.103849	3.28463	0.00102117	0.0565335
chr15	61044246	61045370	0.480315	0.146363	3.28167	0.00103195	0.0570406
chr20	24958588	24959381	1.13203	0.344962	3.2816	0.0010322	0.0570406
chr9	97794398	97795629	0.479037	0.146001	3.28107	0.00103416	0.0570971
chr1	92151551	92152098	0.785399	0.239556	3.27857	0.00104336	0.0575271
chrX	9577780	9578372	0.886068	0.270556	3.27499	0.00105666	0.0581296
chr2	98652918	98654004	0.491883	0.150205	3.27474	0.00105758	0.0581526
chr4	184540315	184541099	0.450875	0.137689	3.2746	0.00105812	0.0581526
chr14	77791268	77791850	0.415474	0.126922	3.27347	0.00106234	0.0583111
chr4	6634771	6635290	1.38211	0.422305	3.27278	0.00106497	0.0584213
chr5	66832849	66833145	0.938784	0.286854	3.27269	0.00106531	0.0584213
chr2	142978538	142978810	1.12396	0.343473	3.27233	0.00106665	0.0584685
chr4	97754674	97755541	0.675152	0.206398	3.27111	0.00107126	0.0586688
chr17	65621236	65621965	0.607958	0.185913	3.27012	0.00107503	0.0588492
chr3	193521041	193521483	1.18828	0.363473	3.26925	0.00107834	0.0589802
chr15	52961964	52963064	0.677675	0.207597	3.26438	0.00109704	0.0598397
chr4	186616801	186617201	1.08705	0.333033	3.26408	0.00109818	0.0598752
chr3	11413158	11413636	1.02025	0.312638	3.26338	0.00110093	0.0599982
chr10	134468259	134468867	0.798064	0.244605	3.26267	0.00110368	0.0601214
chr17	42516070	42516397	1.76172	0.540134	3.26164	0.00110769	0.0602862
chr1	28115876	28116417	1.26866	0.389072	3.26074	0.00111122	0.060451
chr12	120759221	120759779	0.571619	0.175323	3.26038	0.00111264	0.0605018
chr9	134826600	134827926	0.528089	0.161983	3.26016	0.0011135	0.0605212
chr6	130210778	130211030	1.15764	0.35515	3.25959	0.00111573	0.0606158
chr2	153261764	153262218	0.553878	0.170024	3.25765	0.00112341	0.060978
chr3	177888389	177889053	0.606004	0.186032	3.25752	0.00112389	0.060978
chr13	98281589	98282488	0.378618	0.116303	3.25546	0.00113211	0.061342
chr12	27947839	27948546	0.537818	0.165215	3.25526	0.0011329	0.0613575
chr1	177873066	177873384	0.902539	0.277326	3.25444	0.00113618	0.0614905
chr15	93166693	93167076	0.779584	0.239548	3.25439	0.00113636	0.0614905
chr1	229238634	229239168	1.33192	0.409449	3.25295	0.00114212	0.0616931
chr2	240167514	240168896	0.274632	0.0844521	3.25193	0.00114625	0.0618889
chr20	45028060	45028435	0.700422	0.215409	3.25159	0.00114761	0.0619341
chr7	139431991	139432487	0.572689	0.176165	3.25087	0.00115051	0.0620369
chr4	80519885	80520316	1.2982	0.399442	3.25003	0.00115391	0.0621654
chr15	33176463	33177423	0.690477	0.212524	3.24894	0.00115834	0.0623489
chr3	156319328	156319744	0.923085	0.284132	3.24879	0.00115896	0.0623547
chrX	15279461	15279968	0.807544	0.24858	3.24863	0.00115964	0.062364
chr2	66009031	66009769	1.13141	0.348452	3.24695	0.00116649	0.0626771
chr2	20637931	20638701	0.387	0.119257	3.2451	0.00117409	0.0630303
chr14	78157641	78158268	0.765125	0.235824	3.24447	0.00117668	0.0630926
chr12	98335747	98336092	0.902607	0.278342	3.2428	0.00118362	0.063403
chr7	101518414	101519003	1.32454	0.408552	3.24203	0.00118679	0.063545
chr12	109965145	109965887	0.578449	0.178497	3.24066	0.00119252	0.0638237
chr1	155311802	155312375	1.1681	0.360706	3.23837	0.00120217	0.0641713
chr17	32445639	32445955	1.00739	0.31113	3.23784	0.00120439	0.0642621
chr13	29979869	29980816	0.413734	0.127819	3.23688	0.00120845	0.0644226
chr19	47487432	47489281	0.428254	0.132331	3.23625	0.00121113	0.0645139
chr10	7517128	7517914	0.347622	0.107416	3.23622	0.00121122	0.0645139
chr4	100938899	100939580	0.646202	0.199686	3.23609	0.0012118	0.0645164
chr6	79194089	79194708	0.985069	0.304419	3.23589	0.00121262	0.0645322
chr3	130567714	130568601	0.333643	0.10314	3.23485	0.00121705	0.0646359
chr6	12324311	12324850	0.788074	0.243622	3.23482	0.00121721	0.0646359
chr8	125437540	125438730	0.32029	0.0990499	3.23363	0.00122229	0.0648776
chr3	192813898	192814270	0.61677	0.190765	3.23315	0.00122435	0.0649586
chr1	182938121	182939048	1.02292	0.316519	3.23179	0.00123019	0.0652116
chr13	77296940	77297446	1.34859	0.417494	3.23021	0.001237	0.0655162
chr4	139710991	139711706	0.782014	0.24221	3.22866	0.00124371	0.0658143
chr4	155904954	155905225	1.46127	0.45265	3.22826	0.00124546	0.0658784
chr12	113697248	113698468	0.465705	0.144334	3.22658	0.00125278	0.0661796
chr8	129164582	129164846	1.31546	0.407754	3.22611	0.00125486	0.066261
chr1	84873549	84874110	0.934819	0.289837	3.22533	0.00125828	0.0664131
chr2	223954761	223955140	0.853267	0.264656	3.22406	0.00126388	0.0666555
chr2	20650265	20650877	0.506945	0.157239	3.22404	0.00126397	0.0666555
chr15	93168430	93169144	0.746005	0.231437	3.22336	0.00126698	0.0667281
chr1	26111082	26111558	0.679074	0.210686	3.22316	0.00126787	0.0667281
chr1	22301109	22301706	0.762889	0.236694	3.22311	0.00126807	0.0667281
chr12	104900432	104901760	0.477633	0.148202	3.22285	0.00126921	0.0667593
chr4	1961967	1963204	0.526521	0.163433	3.22162	0.00127468	0.0669894
chr16	84877379	84878017	0.63376	0.196765	3.2209	0.00127791	0.0671303
chr6	46346670	46347209	0.581592	0.180584	3.22061	0.00127918	0.067168
chr11	78024285	78024929	0.725295	0.225258	3.21984	0.00128264	0.0672919
chr17	79523253	79523607	0.657129	0.204156	3.21877	0.00128744	0.0675149
chr5	103009837	103010401	1.10011	0.341819	3.21841	0.00128906	0.0675708
chr18	56716882	56717337	1.28882	0.400602	3.21722	0.0012944	0.067793
chr17	40513732	40515079	0.517995	0.161047	3.21642	0.00129799	0.0679518
chr18	37526530	37527387	0.270422	0.0840878	3.21595	0.00130013	0.0680054
chr10	126254228	126254964	0.875232	0.272219	3.21518	0.00130364	0.0681598
chr13	110048610	110049022	1.30403	0.406092	3.21117	0.00132195	0.0690287
chr12	64349610	64350079	1.21022	0.376914	3.21086	0.00132337	0.0690734
chr5	177384336	177384742	1.19111	0.371107	3.20961	0.00132914	0.0692569
chr1	165826298	165826985	0.42347	0.131938	3.20961	0.00132915	0.0692569
chr7	30294221	30295382	0.515672	0.16068	3.2093	0.00133058	0.0693018
chr14	91636898	91637382	0.997129	0.310768	3.20859	0.00133385	0.0694155
chr13	77613991	77614782	0.574261	0.17904	3.20745	0.00133915	0.0696592
chr15	64259919	64261100	0.550546	0.171663	3.20713	0.00134065	0.0696777
chr17	46057921	46058195	1.24723	0.388906	3.20701	0.00134122	0.0696778
chr15	35038634	35039251	0.805484	0.251239	3.20605	0.0013457	0.0697918
chr15	58427205	58427777	0.920007	0.28704	3.20515	0.00134993	0.0699816
chr7	7593506	7594151	0.57751	0.180234	3.20422	0.0013543	0.0701787
chr14	91247641	91248640	0.618341	0.193027	3.20339	0.0013582	0.0702914
chr22	18577912	18578451	0.628251	0.196147	3.20295	0.00136026	0.070368
chr15	40642715	40643465	0.753487	0.235279	3.20253	0.00136227	0.0704424
chr16	10023797	10024727	0.743627	0.232214	3.20233	0.00136321	0.0704611
chr16	2092133	2092477	0.628034	0.196143	3.20192	0.00136514	0.0705011
chr6	140053499	140054274	0.777302	0.242802	3.20138	0.0013677	0.0706036
chr2	2001107	2001555	1.48421	0.463817	3.2	0.00137428	0.0709136
chr7	3395512	3396197	0.76778	0.240038	3.19857	0.00138111	0.0712058
chr1	18403998	18404858	1.2949	0.404972	3.1975	0.00138626	0.0713509
chr2	21645667	21646721	0.6815	0.213234	3.19602	0.0013934	0.0716882
chr18	21002665	21003334	0.593994	0.185867	3.1958	0.00139444	0.0716893
chr9	4174772	4175143	0.98578	0.308476	3.19565	0.00139518	0.0716893
chr6	66838029	66838847	0.646879	0.202521	3.19412	0.00140255	0.0719451
chr8	75896475	75897661	0.479154	0.150019	3.19395	0.00140341	0.0719451
chr9	134607590	134607928	0.926055	0.289946	3.19389	0.00140369	0.0719451
chr2	152590306	152590639	1.42722	0.447073	3.19237	0.0014111	0.0722623
chr22	32469764	32470593	0.777447	0.243681	3.19043	0.00142059	0.0726719
chr15	33318816	33319158	0.654066	0.205012	3.19038	0.00142084	0.0726719
chr4	80366431	80367026	0.723891	0.226991	3.18908	0.00142727	0.0729093
chr13	45477654	45478421	0.504904	0.15834	3.18873	0.001429	0.0729673
chr1	11010521	11011077	0.738192	0.231514	3.18853	0.00142996	0.0729857
chrX	18614158	18614550	1.39391	0.437201	3.18827	0.00143126	0.0730215
chr3	42157216	42157766	0.64881	0.203516	3.18801	0.00143257	0.073054
chr11	114043681	114044280	0.789572	0.247678	3.1879	0.00143309	0.073054
chr22	23046188	23046562	1.2182	0.382172	3.18756	0.00143479	0.0731105
chrX	41327846	41328567	0.599601	0.18816	3.18665	0.0014393	0.0733096
chr8	48571666	48572689	0.347671	0.109141	3.18552	0.00144494	0.0735664
chr20	58410607	58411342	0.750404	0.235635	3.18461	0.0014495	0.0737065
chr12	31374070	31374761	0.519417	0.163288	3.18098	0.00146778	0.0744877
chr18	55850376	55850931	0.613924	0.19311	3.17914	0.00147713	0.0748087
chr9	35518797	35519615	0.684096	0.215194	3.17897	0.001478	0.0748087
chr6	123375411	123375719	1.31636	0.414106	3.1788	0.00147889	0.0748087
chr2	122312469	122313277	0.798766	0.251283	3.17875	0.00147913	0.0748087
chr18	45820164	45821439	0.492656	0.155024	3.17792	0.00148334	0.0749595
chr4	158565540	158566550	0.870111	0.273935	3.17634	0.00149146	0.0753076
chr22	20027024	20028267	0.469317	0.147859	3.17408	0.00150313	0.0757407
chr7	37128621	37128932	1.26061	0.397222	3.17355	0.00150585	0.075834
chr1	91481475	91482079	0.629908	0.198512	3.17316	0.00150792	0.0758606
chr5	176261012	176262331	0.469729	0.148039	3.17301	0.00150867	0.0758632
chr14	67860390	67860847	1.00187	0.315828	3.1722	0.00151289	0.076019
chr20	25260445	25261423	0.437588	0.137948	3.17212	0.00151329	0.076019
chr11	19654448	19655472	0.354128	0.111666	3.17131	0.00151752	0.0761519
chr8	1959072	1960550	0.571731	0.18033	3.17048	0.00152189	0.07634
chr15	33314798	33315218	0.800285	0.252453	3.17003	0.00152424	0.0764262
chr3	115721374	115721796	0.570962	0.18016	3.16919	0.00152863	0.0765838
chr15	99328965	99329824	0.510497	0.161131	3.16821	0.00153382	0.0768124
chr7	39706917	39707639	0.736387	0.232447	3.16797	0.00153506	0.0768428
chr12	18717876	18718222	1.62635	0.51345	3.16749	0.0015376	0.0769387
chr20	20624980	20625756	0.702673	0.221903	3.16657	0.00154247	0.077119
chr2	59857710	59858386	0.707778	0.223584	3.16561	0.00154761	0.0773127
chr3	115385561	115386860	0.664972	0.210073	3.16543	0.00154851	0.0773264
chr10	310185	311387	0.568493	0.179721	3.16319	0.00156048	0.0778286
chr10	64756561	64757156	0.731699	0.231363	3.16256	0.0015639	0.077904
chr14	105347719	105348272	0.581465	0.18388	3.1622	0.00156581	0.0779357
chr4	17621058	17621783	0.404661	0.128	3.16142	0.00157002	0.0781134
chr3	113873243	113873739	0.81825	0.258884	3.16069	0.00157398	0.0782468
chr18	68489384	68490276	0.736138	0.23294	3.1602	0.00157659	0.0783126
chr9	73135106	73135640	0.867115	0.274413	3.1599	0.00157826	0.0783636
chr14	33437991	33438631	0.852762	0.269883	3.15975	0.00157904	0.0783706
chr22	24585226	24586158	0.717813	0.227213	3.15921	0.00158199	0.0784537
chr3	15537041	15538164	0.643399	0.203667	3.15907	0.00158275	0.0784595
chr15	38479760	38480504	0.679351	0.215066	3.15881	0.00158416	0.0784699
chr2	25388895	25389273	0.658276	0.208395	3.15879	0.00158425	0.0784699
chr15	32969307	32969988	0.471515	0.149296	3.15826	0.00158714	0.0785816
chr1	110538244	110538496	0.996701	0.315729	3.15683	0.00159495	0.0788305
chr15	75469816	75471384	0.48222	0.152803	3.15583	0.00160042	0.0790471
chr3	99759233	99759747	1.15222	0.365138	3.15556	0.00160188	0.079087
chr3	127955511	127955934	1.34068	0.42499	3.15462	0.00160707	0.0792792
chr7	105819108	105819446	1.11981	0.35508	3.15369	0.00161219	0.0794613
chr12	22919890	22920490	1.10103	0.349339	3.15175	0.00162297	0.079838
chr20	38503183	38503458	0.694995	0.220663	3.14958	0.00163504	0.0803998
chr6	7156453	7157403	0.714475	0.226936	3.14835	0.00164193	0.0806011
chr15	66787863	66788402	0.533143	0.169352	3.14814	0.00164311	0.0806018
chr17	30604039	30604755	0.639474	0.203147	3.14784	0.00164484	0.0806546
chr7	144328933	144330202	0.571368	0.18161	3.14613	0.00165449	0.0810626
chr1	9302480	9303174	0.533547	0.1696	3.14591	0.00165569	0.0810891
chr13	53333841	53335183	0.472659	0.150279	3.1452	0.00165971	0.0812208
chr16	56515689	56516036	1.15022	0.365947	3.14313	0.00167153	0.0817338
chr5	41628887	41630585	0.514195	0.163604	3.14293	0.00167268	0.0817574
chr17	27011987	27012286	1.18473	0.377276	3.14021	0.00168827	0.0823876
chr11	2408443	2408873	0.558359	0.177873	3.1391	0.0016947	0.0825416
chr11	11465388	11466575	0.459111	0.146257	3.13908	0.0016948	0.0825416
chr9	84466281	84466748	1.28759	0.410259	3.13848	0.00169825	0.0826768
chr3	186131204	186132304	0.359915	0.11469	3.13815	0.00170019	0.0827381
chr10	74877789	74878127	0.997398	0.317881	3.13764	0.00170313	0.0828482
chr22	47091843	47092618	0.519676	0.165638	3.13742	0.00170443	0.0828701
chrX	106984700	106985898	0.424618	0.135344	3.13733	0.00170493	0.0828701
chr7	44994407	44995353	0.40621	0.129538	3.13583	0.00171366	0.083195
chr14	69350854	69351865	0.445331	0.142029	3.1355	0.00171561	0.0832569
chr1	97003756	97004287	0.898983	0.286905	3.13338	0.00172806	0.0837612
chr10	112617015	112617875	0.461803	0.1474	3.13299	0.00173035	0.0838059
chr17	57046474	57047271	0.435176	0.138914	3.13271	0.00173202	0.0838263
chr2	28866776	28867201	0.538567	0.171919	3.13269	0.00173214	0.0838263
chr12	25854252	25854603	1.4275	0.455854	3.13149	0.00173921	0.0841018
chrX	37543766	37543993	1.15433	0.368747	3.1304	0.00174568	0.084381
chr11	120126832	120127427	1.04562	0.334134	3.12934	0.00175202	0.0845874
chr10	29750056	29750523	0.823792	0.263273	3.12904	0.0017538	0.0846019
chr14	73049899	73050553	1.13479	0.362763	3.12819	0.00175885	0.0847497
chr1	4455783	4456077	0.932072	0.298005	3.12771	0.00176174	0.0848405
chr15	89041740	89042878	0.466707	0.149272	3.12656	0.00176866	0.0851164
chr22	30128871	30130285	0.389377	0.124548	3.12632	0.00177006	0.0851225
chr2	152416733	152417368	0.462442	0.147932	3.12604	0.00177178	0.0851717
chr8	120706481	120707058	0.66013	0.211207	3.12551	0.00177498	0.0852919
chr20	57643742	57644081	0.995387	0.318508	3.12516	0.00177711	0.0853606
chr6	123337598	123338442	0.362048	0.115877	3.12442	0.00178158	0.0855084
chr16	86899292	86900081	0.752018	0.240777	3.1233	0.00178835	0.0857658
chr4	124956296	124956890	1.25679	0.402514	3.12235	0.00179415	0.0860103
chr8	30643448	30643978	1.57211	0.50362	3.12163	0.00179854	0.0860985
chr13	44649208	44649980	0.711177	0.227826	3.12158	0.00179881	0.0860985
chr5	51283394	51283949	0.615299	0.197175	3.12057	0.00180499	0.0862612
chr1	94292309	94293286	0.732009	0.234577	3.12055	0.00180513	0.0862612
chr5	95095413	95095707	0.786576	0.252071	3.12045	0.00180573	0.0862612
chr13	98000869	98001308	0.932005	0.298725	3.11995	0.00180883	0.0863499
chr17	42189670	42190066	0.702681	0.225249	3.11957	0.00181115	0.0864185
chr22	47591441	47591935	0.958744	0.307614	3.11671	0.00182884	0.0870929
chr3	127803169	127803734	0.510621	0.163865	3.1161	0.00183259	0.0872032
chr7	139439760	139440770	0.376174	0.120725	3.11597	0.00183342	0.0872089
chr11	78789872	78790565	0.349707	0.112249	3.11546	0.0018366	0.0873266
chr1	208471885	208472486	0.783242	0.251437	3.11507	0.00183904	0.0874083
chr3	170860721	170861353	0.678349	0.217851	3.11382	0.00184682	0.087744
chr7	150598403	150599080	0.455535	0.146334	3.11299	0.00185204	0.0879237
chr10	92720030	92720633	0.654029	0.210119	3.11266	0.00185411	0.087988
chr1	117026607	117026980	1.1572	0.371789	3.11251	0.00185504	0.087998
chr5	43700015	43700469	1.0901	0.350285	3.11204	0.00185797	0.0880343
chr5	66834779	66835214	1.21238	0.389607	3.1118	0.00185948	0.088072
chr9	36119459	36119895	0.666957	0.214358	3.11141	0.00186194	0.0881194
chr8	134557200	134558627	0.373971	0.120195	3.11136	0.00186227	0.0881194
chr2	204596703	204597924	0.632284	0.203222	3.1113	0.00186265	0.0881194
chr4	3590070	3590673	0.945885	0.304086	3.11058	0.00186722	0.088268
chr4	83652252	83652750	0.732074	0.235414	3.10973	0.00187256	0.0884855
chr17	71715005	71716580	0.538994	0.173373	3.10888	0.00187799	0.0887081
chr3	20122415	20123191	0.378998	0.121962	3.10749	0.00188681	0.0890643
chr6	130211383	130212182	0.882321	0.284011	3.10664	0.00189228	0.0892418
chr5	66343028	66343311	0.961096	0.309379	3.10653	0.00189294	0.0892418
chr5	14842776	14843305	1.28831	0.414799	3.10585	0.0018973	0.0893601
chr12	26013603	26014634	0.903347	0.290853	3.10585	0.0018973	0.0893601
chr17	15869303	15870294	0.447772	0.144182	3.10561	0.00189888	0.0893839
chr1	3269011	3269308	1.06136	0.3418	3.10522	0.00190138	0.0893983
chr8	94686310	94687159	0.778915	0.250854	3.10505	0.00190244	0.089414
chr7	5334089	5334997	0.600868	0.19367	3.10254	0.0019187	0.0900053
chr20	689603	691322	0.455359	0.146882	3.10016	0.00193414	0.0906948
chr2	138829787	138830475	0.544633	0.175688	3.1	0.00193524	0.0907114
chr6	83094880	83096022	0.552534	0.178276	3.09932	0.00193963	0.0908024
chr5	81086285	81086518	1.24816	0.40273	3.09925	0.00194011	0.0908024
chr3	170866963	170868186	0.561972	0.181369	3.0985	0.00194504	0.0909967
chr6	136647107	136648141	0.367132	0.118553	3.09677	0.00195642	0.0913542
chr12	18699192	18699894	0.456644	0.147468	3.09656	0.00195782	0.0913783
chr13	114167130	114167753	1.0208	0.329667	3.09646	0.00195843	0.0913783
chr14	51714465	51715273	0.55954	0.181027	3.09092	0.00199538	0.0929958
chr2	98342396	98342983	0.92808	0.300327	3.09023	0.00199999	0.0931068
chr3	59358127	59358547	1.06807	0.345634	3.09017	0.0020004	0.0931068
chr2	88913435	88913903	1.1682	0.378149	3.08926	0.00200658	0.0933044
chr4	1208951	1209420	0.647898	0.209786	3.08838	0.0020125	0.0935088
chr5	131698732	131699486	0.536462	0.173758	3.0874	0.00201915	0.0937818
chr9	84248080	84248397	0.771203	0.249827	3.08695	0.00202222	0.093889
chr2	106886019	106886821	0.480805	0.155806	3.08592	0.00202925	0.0941439
chr6	82540941	82541694	0.629329	0.203982	3.08522	0.00203399	0.094328
chr15	49367666	49368420	1.0454	0.338945	3.08428	0.00204043	0.0945908
chr11	95323143	95324071	0.464404	0.150613	3.08343	0.00204627	0.0948256
chr1	59398507	59399101	0.607205	0.197008	3.08212	0.00205529	0.0951713
chr2	99317702	99318091	0.792575	0.25735	3.07976	0.00207168	0.0958942
chr8	53081513	53082039	1.05978	0.344135	3.07954	0.0020732	0.0959094
chr8	70636738	70637169	0.574009	0.186404	3.07937	0.00207436	0.0959094
chr16	2358210	2358729	0.817682	0.265563	3.07905	0.00207664	0.0959783
chr1	60011407	60011823	1.36444	0.443232	3.07839	0.00208122	0.0961175
chr5	108662620	108663711	0.489701	0.159077	3.07839	0.00208122	0.0961175
chr9	94913953	94914701	0.416977	0.135495	3.07743	0.00208792	0.0963174
chr2	135540417	135540720	1.17724	0.382618	3.07679	0.00209239	0.0964675
chr21	28701682	28702512	0.698121	0.226961	3.07595	0.00209833	0.0966158
chrX	82332572	82333255	0.749645	0.243733	3.07568	0.0021002	0.0966653
chr10	116423298	116424211	0.356388	0.115901	3.07493	0.00210549	0.0968722
chr3	178404212	178405357	0.654988	0.213086	3.07381	0.00211341	0.0971637
chrX	122744828	122745266	1.1505	0.3745	3.07211	0.00212553	0.0976475
chr20	37771081	37771809	0.752018	0.244881	3.07095	0.00213378	0.0979895
chr2	60558297	60558578	1.08483	0.353365	3.07001	0.00214052	0.0982622
chr1	173421007	173421800	0.489622	0.159498	3.06977	0.00214227	0.0983057
chr4	515595	516183	0.84873	0.276499	3.06956	0.00214373	0.0983333
chr4	77298591	77299499	0.541758	0.1765	3.06946	0.00214448	0.0983333
chr12	6198037	6198929	0.464766	0.151465	3.06847	0.00215158	0.098585
chr2	238064772	238065762	0.66801	0.217724	3.06815	0.00215392	0.098655
chr17	30891111	30891826	0.597241	0.194736	3.06693	0.00216272	0.098984
chrX	21201721	21202090	0.973716	0.317542	3.06642	0.00216637	0.0991142
chr20	54923198	54924168	0.550462	0.179562	3.06558	0.00217246	0.0993183
chr1	234852081	234852499	0.593946	0.193797	3.06478	0.00217828	0.0994137
chr13	33153869	33154637	0.923841	0.301449	3.06467	0.00217911	0.0994137
chr3	187754132	187754834	0.600725	0.196022	3.06457	0.0021798	0.0994137
chr16	68235968	68236370	0.91001	0.296951	3.06451	0.00218024	0.0994137
chr1	31492742	31493381	0.745458	0.243312	3.0638	0.00218546	0.0995775
chr20	45941661	45941926	0.906511	0.295959	3.06297	0.00219155	0.0997912
chr8	140868665	140869557	0.408282	0.133317	3.0625	0.00219496	0.0998986
chr11	126731866	126732585	-1.10892	0.13294	-8.3415	7.33513e-17	1.31917e-13
chr6	15804528	15805696	-0.967522	0.12858	-7.52465	5.28613e-14	5.82394e-11
chr1	19749377	19750141	-1.27943	0.19771	-6.47126	9.7188e-11	5.32978e-08
chr11	110396545	110397301	-1.14128	0.183642	-6.21474	5.141e-10	2.37248e-07
chr8	33885236	33886384	-0.638214	0.104058	-6.13326	8.60989e-10	3.80119e-07
[truncated: 690 more rows]
