# Supplementary material for: Glucocorticoid signaling in pancreatic islets modulates gene regulatory programs and genetic risk of type 2 diabetes
Source: PLoS Genet. 2021 May 13;17(5):e1009531. doi: 10.1371/journal.pgen.1009531 (PMC8183998; doi:10.1371/journal.pgen.1009531)
Supplement: S4 Table — Sequence motifs and TF binding sites enriched in differential islet accessible chromatin sites in each treatment dose and duration. (XLSX) [file pgen.1009531.s012.xlsx]

## Sheet: Sheet1
S4 Table. TFs enriched in differential chromatin sites
100 ng/mL at 24hr																																4 ng/mL at 6hr
Sequence motifs in sites.+ in dex										Sequence motifs in sites.- in dex										ENCODE ChIP-seq in sites + in dex						ENCODE ChIP-seq in sites - in dex						Sequence motifs in sites.+ in dex										ENCODE ChIP-seq in sites + in dex
Motif Name	Consensus	P-value	Log P-value	q-value (Benjamini)	# of Target Sequences with Motif(of 188)	% of Target Sequences with Motif	# of Background Sequences with Motif(of 169734)	% of bkg with Motif		Motif Name	Consensus	P-value	Log P-value	q-value (Benjamini)	# of Target Sequences with Motif(of 188)	% of Target Sequences with Motif	# of Background Sequences with Motif(of 169734)	% of bkg with Motif		TF	% in dex	% in background	Fold-enrich	p-value		TF	% in dex	% in background	Fold-enrich	p-value		Motif Name	Consensus	P-value	Log P-value	q-value (Benjamini)	# of Target Sequences with Motif(of 188)	% of Target Sequences with Motif	# of Background Sequences with Motif(of 169734)	% of bkg with Motif		TF	% in dex	% in background	Fold-enrich	p-value
GRE(NR),IR3/A549-GR-ChIP-Seq(GSE32465)/Homer	NRGVACABNVTGTYCY	1e-340	-784.5	0	394	0.2297	1442.5	0.0138		Stat3+il21(Stat)/CD4-Stat3-ChIP-Seq(GSE19198)/Homer	SVYTTCCNGGAARB	1e-11	-26.69	0	95	0.1624	7636.2	0.0759		NR3C1	0.461345	0.12348	3.7362	1.67577e-294		STAT3	0.353957	0.192989	1.83408	2.9335e-23		GRE(NR),IR3/A549-GR-ChIP-Seq(GSE32465)/Homer	NRGVACABNVTGTYCY	1e-73	-170.1	0	86	0.2792	1713.8	0.018		NR3C1	0.691429	0.12877	5.36949	2.10244e-129
GRE(NR),IR3/RAW264.7-GRE-ChIP-Seq(Unpublished)/Homer	VAGRACAKWCTGTYC	1e-335	-771.5	0	473	0.2758	2599	0.0249		Stat3(Stat)/mES-Stat3-ChIP-Seq(GSE11431)/Homer	CTTCCGGGAA	1e-09	-22.63	0	69	0.1179	5126.4	0.0509		FOXA1	0.371486	0.215683	1.72237	1.55342e-55		FOS	0.48777	0.332303	1.46785	2.3226e-17		GRE(NR),IR3/RAW264.7-GRE-ChIP-Seq(Unpublished)/Homer	VAGRACAKWCTGTYC	1e-72	-166.1	0	99	0.3214	2766.7	0.029		FOXA1	0.497143	0.218122	2.2792	2.25056e-30
ARE(NR)/LNCAP-AR-ChIP-Seq(GSE27824)/Homer	RGRACASNSTGTYCYB	1e-302	-697.6	0	455	0.2653	2761.2	0.0265		STAT1(Stat)/HelaS3-STAT1-ChIP-Seq(GSE12782)/Homer	NATTTCCNGGAAAT	1e-08	-19.98	0	49	0.0838	3231.9	0.0321		ESR1	0.0793173	0.058506	1.35571	0.000107015		JUN	0.303597	0.183088	1.65821	1.29607e-14		ARE(NR)/LNCAP-AR-ChIP-Seq(GSE27824)/Homer	RGRACASNSTGTYCYB	1e-66	-152.3	0	97	0.3149	3030	0.0318		CREB1	0.234286	0.110189	2.12622	3.73537e-11
PGR(NR)/EndoStromal-PGR-ChIP-Seq(GSE69539)/Homer	AAGAACATWHTGTTC	1e-280	-644.9	0	434	0.2531	2755.8	0.0264		STAT4(Stat)/CD4-Stat4-ChIP-Seq(GSE22104)/Homer	NYTTCCWGGAAR	1e-08	-19.81	0	110	0.188	10666.6	0.106		ZNF217	0.0381526	0.026598	1.43442	0.00162295		EP300	0.460432	0.339106	1.35778	2.86283e-11		PGR(NR)/EndoStromal-PGR-ChIP-Seq(GSE69539)/Homer	AAGAACATWHTGTTC	1e-62	-144.5	0	91	0.2955	2763.2	0.029		STAT3	0.282857	0.192829	1.46688	3.09276e-05
PR(NR)/T47D-PR-ChIP-Seq(GSE31130)/Homer	VAGRACAKNCTGTBC	1e-136	-314.6	0	887	0.5172	24800.1	0.2379		Nkx6.1(Homeobox)/Islet-Nkx6.1-ChIP-Seq(GSE40975)/Homer	GKTAATGR	1e-07	-17.35	0	307	0.5248	41523.9	0.4126		PPARGC1A	0.00853414	0.0059568	1.43267	0.0960493		BATF	0.122302	0.0647662	1.88836	2.25824e-08		PR(NR)/T47D-PR-ChIP-Seq(GSE31130)/Homer	VAGRACAKNCTGTBC	1e-31	-72.63	0	172	0.5584	23141.1	0.2429		MAFF	0.128571	0.0753221	1.70696	0.000349918
AR-halfsite(NR)/LNCaP-AR-ChIP-Seq(GSE27824)/Homer	CCAGGAACAG	1e-51	-119.3	0	1016	0.5924	42696.6	0.4095		FOXM1(Forkhead)/MCF7-FOXM1-ChIP-Seq(GSE72977)/Homer	TRTTTACTTW	1e-07	-16.82	0	160	0.2735	18416.3	0.183		RXRA	0.0687751	0.0625784	1.09902	0.139284		BCL11A	0.0863309	0.0403641	2.1388	5.63426e-08		AR-halfsite(NR)/LNCaP-AR-ChIP-Seq(GSE27824)/Homer	CCAGGAACAG	1e-13	-30.01	0	197	0.6396	40900.3	0.4294		MAFK	0.191429	0.135647	1.41122	0.00225696
SPL9(SBP)/colamp-SPL9-DAP-Seq(GSE60143)/Homer	BTGTACTT	1e-17	-39.96	0	460	0.2682	19139.1	0.1836		FOXA1(Forkhead)/LNCAP-FOXA1-ChIP-Seq(GSE27824)/Homer	WAAGTAAACA	1e-06	-15.78	0	175	0.2991	20957.6	0.2082		GATA2	0.156124	0.148273	1.05295	0.171814		FOSL2	0.261871	0.183168	1.42968	2.05706e-07		PHA-4(Forkhead)/cElegans-Embryos-PHA4-ChIP-Seq(modEncode)/Homer	KTGTTTGC	0.0001	-10.62	0.0035	157	0.5097	37505.8	0.3938		HNF4G	0.0885714	0.0520959	1.70016	0.00315749
SPL1(SBP)/colamp-SPL1-DAP-Seq(GSE60143)/Homer	HYGTACDTWH	1e-12	-28.96	0	389	0.2268	16637.2	0.1596		Isl1(Homeobox)/Neuron-Isl1-ChIP-Seq(GSE31456)/Homer	CTAATKGV	1e-06	-14.91	0	219	0.3744	28052.6	0.2787		GATA3	0.116968	0.111359	1.05037	0.224425		GATA2	0.211511	0.148273	1.42649	5.21999e-06		SPL9(SBP)/colamp-SPL9-DAP-Seq(GSE60143)/Homer	BTGTACTT	0.001	-8.999	0.0155	82	0.2662	17183.6	0.1804		GATA3	0.16	0.111446	1.43567	0.00378348
SPL11(SBP)/col100-SPL11-DAP-Seq(GSE60143)/Homer	YTGTACTTBH	1e-07	-17.43	0	157	0.0915	6068.4	0.0582		STAT5(Stat)/mCD4+-Stat5-ChIP-Seq(GSE12346)/Homer	RTTTCTNAGAAA	1e-05	-13.45	0.0002	44	0.0752	3439.9	0.0342		CREB1	0.11496	0.110113	1.04402	0.256361		ZNF217	0.057554	0.026598	2.16385	7.45774e-06		Foxa2(Forkhead)/Liver-Foxa2-ChIP-Seq(GSE25694)/Homer	CYTGTTTACWYW	0.001	-8.66	0.0194	64	0.2078	12641.3	0.1327		ESR1	0.0942857	0.0588319	1.60263	0.00566145
ZNF341(Zf)/EBV-ZNF341-ChIP-Seq(GSE113194)/Homer	GGAACAGCCG	1e-07	-16.93	0	186	0.1085	7560.2	0.0725		FOXA1(Forkhead)/MCF7-FOXA1-ChIP-Seq(GSE26831)/Homer	WAAGTAAACA	1e-05	-13.41	0.0002	150	0.2564	17929.2	0.1782		MBD4	0.0251004	0.022877	1.09719	0.274954		ESR1	0.0978417	0.058506	1.67234	3.29592e-05		FOXA1(Forkhead)/LNCAP-FOXA1-ChIP-Seq(GSE27824)/Homer	WAAGTAAACA	0.001	-8.435	0.0218	82	0.2662	17475.2	0.1835		RXRA	0.0971429	0.0626754	1.54994	0.00813198
PHA-4(Forkhead)/cElegans-Embryos-PHA4-ChIP-Seq(modEncode)/Homer	KTGTTTGC	1e-06	-14.74	0	795	0.4636	42164.6	0.4044		En1(Homeobox)/SUM149-EN1-ChIP-Seq(GSE120957)/Homer	NDCTAATTAS	1e-05	-12.91	0.0002	227	0.388	30067.6	0.2988		HNF4G	0.0532129	0.0520781	1.02179	0.42484		JUNB	0.0920863	0.0540664	1.70321	3.35725e-05		Fox:Ebox(Forkhead,bHLH)/Panc1-Foxa2-ChIP-Seq(GSE47459)/Homer	NNNVCTGWGYAAACASN	0.001	-8.163	0.0261	76	0.2468	16015.3	0.1681		HNF4A	0.0885714	0.0572206	1.5479	0.0114742
THRb(NR)/Liver-NR1A2-ChIP-Seq(GSE52613)/Homer	TRAGGTCA	1e-05	-13.09	0.0002	781	0.4554	41738.1	0.4003		Fox:Ebox(Forkhead,bHLH)/Panc1-Foxa2-ChIP-Seq(GSE47459)/Homer	NNNVCTGWGYAAACASN	1e-05	-12.22	0.0004	137	0.2342	16366.8	0.1626		HNF4A	0.0572289	0.0572204	1.00015	0.513202		KAP1	0.135252	0.090941	1.48725	8.46552e-05		DLX2(Homeobox)/BasalGanglia-Dlx2-ChIP-seq(GSE124936)/Homer	NNNTAATTAS	0.001	-7.762	0.0357	79	0.2565	17032.7	0.1788		GATA2	0.194286	0.148396	1.30924	0.0116826
FOXA1(Forkhead)/LNCAP-FOXA1-ChIP-Seq(GSE27824)/Homer	WAAGTAAACA	1e-05	-12.78	0.0002	413	0.2408	20427.1	0.1959		Lhx1(Homeobox)/EmbryoCarcinoma-Lhx1-ChIP-Seq(GSE70957)/Homer	NNYTAATTAR	0.0001	-11.23	0.001	152	0.2598	18954.1	0.1883		HSF1	0.00753012	0.00757775	0.993714	0.545183		BCL3	0.109353	0.0721364	1.51591	0.000244695		FOXM1(Forkhead)/MCF7-FOXM1-ChIP-Seq(GSE72977)/Homer	TRTTTACTTW	0.001	-7.674	0.0359	72	0.2338	15208.7	0.1597		USF1	0.217143	0.176189	1.23244	0.0286845
ZNF675(Zf)/HEK293-ZNF675.GFP-ChIP-Seq(GSE58341)/Homer	ARGAGGMCAAAATGW	1e-05	-12.43	0.0003	47	0.0274	1373.6	0.0132		LHX9(Homeobox)/Hct116-LHX9.V5-ChIP-Seq(GSE116822)/Homer	NGCTAATTAG	0.0001	-10.92	0.0013	178	0.3043	23083.8	0.2294		BRF2	0.00150602	0.00155707	0.967215	0.600922		IKZF1	0.0330935	0.0165369	2.00119	0.00170582		DAG2(C2C2dof)/col-DAG2-DAP-Seq(GSE60143)/Homer	WWTTHACTTTTT	0.01	-6.449	0.1136	63	0.2045	13481.1	0.1415		ZNF217	0.0428571	0.0267789	1.60041	0.0527099
TCF4(bHLH)/SHSY5Y-TCF4-ChIP-Seq(GSE96915)/Homer	SMCATCTGKH	1e-05	-12.39	0.0003	452	0.2636	22715.6	0.2179		PHA-4(Forkhead)/cElegans-Embryos-PHA4-ChIP-Seq(modEncode)/Homer	KTGTTTGC	0.0001	-10.74	0.0014	283	0.4838	40193.6	0.3994		MAFF	0.0722892	0.0753703	0.95912	0.70941		MAFK	0.174101	0.136	1.28015	0.00272051		Lhx1(Homeobox)/EmbryoCarcinoma-Lhx1-ChIP-Seq(GSE70957)/Homer	NNYTAATTAR	0.01	-6.351	0.117	58	0.1883	12214.4	0.1282		MBD4	0.0371429	0.0229118	1.62112	0.0628795
BHLHA15(bHLH)/NIH3T3-BHLHB8.HA-ChIP-Seq(GSE119782)/Homer	NAMCAGCTGK	1e-05	-11.77	0.0005	423	0.2466	21205.6	0.2034		ETV4(ETS)/HepG2-ETV4-ChIP-Seq(ENCODE)/Homer	ACCGGAAGTG	0.0001	-10.49	0.0017	94	0.1607	10612.4	0.1054		POU5F1	0.00451807	0.00528606	0.854714	0.72384		FOSL1	0.0776978	0.0522617	1.48671	0.00290068		FOXA1(Forkhead)/MCF7-FOXA1-ChIP-Seq(GSE26831)/Homer	WAAGTAAACA	0.01	-6.322	0.117	67	0.2175	14621.7	0.1535		FOS	0.371429	0.331816	1.11938	0.0658726
Olig2(bHLH)/Neuron-Olig2-ChIP-Seq(GSE30882)/Homer	RCCATMTGTT	0.0001	-11.5	0.0006	533	0.3108	27564.8	0.2644		Smad2(MAD)/ES-SMAD2-ChIP-Seq(GSE29422)/Homer	CTGTCTGG	0.0001	-10.42	0.0018	115	0.1966	13679.8	0.1359		FAM48A	0.00251004	0.0031381	0.79986	0.747343		STAT1	0.110791	0.0816864	1.3563	0.00445072		HAP3(CCAATHAP3)/col-HAP3-DAP-Seq(GSE60143)/Homer	TGATGGAW	0.01	-5.826	0.1745	17	0.0552	2449.6	0.0257		EP300	0.374286	0.338324	1.10629	0.0871428
Tcf21(bHLH)/ArterySmoothMuscle-Tcf21-ChIP-Seq(GSE61369)/Homer	NAACAGCTGG	0.0001	-11.37	0.0006	305	0.1778	14688.4	0.1409		DLX2(Homeobox)/BasalGanglia-Dlx2-ChIP-seq(GSE124936)/Homer	NNNTAATTAS	0.0001	-10.34	0.0018	187	0.3197	24730.4	0.2457		ESRRA	0.00351406	0.00448756	0.783066	0.787554		GATA3	0.143885	0.111359	1.29209	0.00503857		AT5G63260(C3H)/col-AT5G63260-DAP-Seq(GSE60143)/Homer	RAAAAAGTRA	0.01	-5.632	0.2003	86	0.2792	20295.5	0.2131		PPARGC1A	0.0114286	0.00599715	1.90567	0.161408
Foxa2(Forkhead)/Liver-Foxa2-ChIP-Seq(GSE25694)/Homer	CYTGTTTACWYW	0.0001	-11.28	0.0007	301	0.1755	14484.6	0.1389		Smad3(MAD)/NPC-Smad3-ChIP-Seq(GSE36673)/Homer	TWGTCTGV	0.0001	-10.03	0.0023	206	0.3521	27883.2	0.2771		TAL1	0.0401606	0.0449954	0.89255	0.862505		PRDM1	0.028777	0.015954	1.80375	0.00972972		NF1(CTF)/LNCAP-NF1-ChIP-Seq(Unpublished)/Homer	CYTGGCABNSTGCCAR	0.01	-5.545	0.2068	35	0.1136	6723.9	0.0706		MYBL2	0.0857143	0.0729877	1.17437	0.205702
NeuroG2(bHLH)/Fibroblast-NeuroG2-ChIP-Seq(GSE75910)/Homer	ACCATCTGTT	0.0001	-11.2	0.0007	462	0.2694	23554	0.2259		ERG(ETS)/VCaP-ERG-ChIP-Seq(GSE14097)/Homer	ACAGGAAGTG	0.0001	-9.785	0.0028	141	0.241	17800.3	0.1769		STAT3	0.182731	0.192989	0.946845	0.881468		MEF2A	0.0820144	0.0597277	1.37314	0.0108429		SPL1(SBP)/colamp-SPL1-DAP-Seq(GSE60143)/Homer	HYGTACDTWH	0.01	-5.507	0.2068	65	0.211	14575.9	0.153		ESRRA	0.00857143	0.00447232	1.91655	0.208323
Foxf1(Forkhead)/Lung-Foxf1-ChIP-Seq(GSE77951)/Homer	WWATRTAAACAN	0.0001	-11.16	0.0007	267	0.1557	12642.6	0.1213		Bcl6(Zf)/Liver-Bcl6-ChIP-Seq(GSE31578)/Homer	NNNCTTTCCAGGAAA	0.0001	-9.778	0.0028	115	0.1966	13889.8	0.138		ZNF274	0.00150602	0.00301833	0.49896	0.938152		NFIC	0.135252	0.107949	1.25292	0.0141577		THRb(NR)/Liver-NR1A2-ChIP-Seq(GSE52613)/Homer	TRAGGTCA	0.01	-5.263	0.2481	149	0.4838	39040.7	0.4099		HDAC2	0.134286	0.119196	1.12659	0.21319
Nkx2.2(Homeobox)/NPC-Nkx2.2-ChIP-Seq(GSE61673)/Homer	BTBRAGTGSN	0.0001	-11.02	0.0008	407	0.2373	20466.1	0.1963		Lhx3(Homeobox)/Neuron-Lhx3-ChIP-Seq(GSE31456)/Homer	ADBTAATTAR	0.0001	-9.731	0.0028	202	0.3453	27375.3	0.272		ZZZ3	0.00100402	0.00256318	0.391707	0.96264		IRF4	0.0719424	0.0529405	1.35893	0.0193737		CES-1(Homeobox)/cElegans-L1-CES1-ChIP-Seq(modEncode)/Homer	AAATTSAATTTN	0.01	-5.222	0.2481	22	0.0714	3728.8	0.0391		FOSL2	0.2	0.18254	1.09565	0.217419
FOXM1(Forkhead)/MCF7-FOXM1-ChIP-Seq(GSE72977)/Homer	TRTTTACTTW	0.0001	-10.83	0.0009	359	0.2093	17800.3	0.1707		X-box(HTH)/NPC-H3K4me1-ChIP-Seq(GSE16256)/Homer	GGTTGCCATGGCAA	0.0001	-9.585	0.003	29	0.0496	2231.8	0.0222		BDP1	0.00100402	0.00258714	0.38808	0.964094		NFATC1	0.0417266	0.0276281	1.5103	0.0208254		LCL1(MYBrelated)/colamp-LCL1-DAP-Seq(GSE60143)/Homer	NAAAATATCTWHWWN	0.01	-5.204	0.2481	8	0.026	814.9	0.0086		NFIC	0.117143	0.107658	1.0881	0.307703
ATHB33(ZFHD)/col-ATHB33-DAP-Seq(GSE60143)/Homer	NGTRATTAAK	0.0001	-10.78	0.0009	341	0.1988	16803.2	0.1612		DLX1(Homeobox)/BasalGanglia-Dlx1-ChIP-seq(GSE124936)/Homer	NSNNTAATTA	0.0001	-9.412	0.0034	162	0.2769	21186.2	0.2105		HDAC8	0.00401606	0.00731425	0.549074	0.976779		TCF12	0.195683	0.169082	1.15733	0.0366442		En1(Homeobox)/SUM149-EN1-ChIP-Seq(GSE120957)/Homer	NDCTAATTAS	0.01	-5.191	0.2481	88	0.2857	21186.4	0.2224		SP1	0.168571	0.164407	1.02533	0.439027
Nkx3.1(Homeobox)/LNCaP-Nkx3.1-ChIP-Seq(GSE28264)/Homer	AAGCACTTAA	0.0001	-10.63	0.001	488	0.2845	25183.7	0.2415		FUS3(ABI3VP1)/col-FUS3-DAP-Seq(GSE60143)/Homer	DNNWTNTGCATGKNN	0.0001	-9.217	0.004	92	0.1573	10698.3	0.1063		SIRT6	0.00401606	0.0074979	0.535625	0.981137		FOXA1	0.244604	0.215683	1.13409	0.0372239		Lhx2(Homeobox)/HFSC-Lhx2-ChIP-Seq(GSE48068)/Homer	TAATTAGN	0.01	-5.158	0.2481	55	0.1786	12095.8	0.127		ZBTB33	0.0685714	0.0657015	1.04368	0.444662
ZNF189(Zf)/HEK293-ZNF189.GFP-ChIP-Seq(GSE58341)/Homer	TGGAACAGMA	0.0001	-10.62	0.001	180	0.105	8056.3	0.0773		Fli1(ETS)/CD8-FLI-ChIP-Seq(GSE20898)/Homer	NRYTTCCGGH	0.001	-9.175	0.004	97	0.1658	11437.9	0.1137		USF1	0.157631	0.176484	0.893171	0.987673		STAT5A	0.0604317	0.0458738	1.31735	0.0455301		ABF1/SacCer-Promoters/Homer	CGTRNAAARTGA	0.01	-5.001	0.2605	10	0.0325	1212.3	0.0127		FOSL1	0.0542857	0.0519229	1.04551	0.454595
THRa(NR)/C17.2-THRa-ChIP-Seq(GSE38347)/Homer	GGTCANYTGAGGWCA	0.0001	-10.48	0.001	107	0.0624	4319.8	0.0414		ETS1(ETS)/Jurkat-ETS1-ChIP-Seq(GSE17954)/Homer	ACAGGAAGTG	0.001	-9.098	0.0042	95	0.1624	11170.4	0.111		SMARCA4	0.00803213	0.0139578	0.57546	0.994034		MEF2C	0.0374101	0.0270931	1.3808	0.0655754		WRKY40(WRKY)/colamp-WRKY40-DAP-Seq(GSE60143)/Homer	AHWAGTCAAC	0.01	-4.982	0.2605	24	0.0779	4279.8	0.0449		HSF1	0.00857143	0.00757701	1.13124	0.495606
Ap4(bHLH)/AML-Tfap4-ChIP-Seq(GSE45738)/Homer	NAHCAGCTGD	0.0001	-10.36	0.0011	362	0.2111	18072.9	0.1733		Nanog(Homeobox)/mES-Nanog-ChIP-Seq(GSE11724)/Homer	RGCCATTAAC	0.001	-9.09	0.0042	357	0.6103	53712.1	0.5337		HDAC6	0.00150602	0.00491875	0.30618	0.996662		ATF1	0.0748201	0.0603665	1.23943	0.0683202		ZNF675(Zf)/HEK293-ZNF675.GFP-ChIP-Seq(GSE58341)/Homer	ARGAGGMCAAAATGW	0.01	-4.968	0.2605	10	0.0325	1218.3	0.0128		KAP1	0.0914286	0.0905232	1.01	0.50355
Twist2(bHLH)/Myoblast-Twist2.Ty1-ChIP-Seq(GSE127998)/Homer	MCAGCTGBYH	0.0001	-10.28	0.0012	488	0.2845	25270	0.2424		Rfx1(HTH)/NPC-H3K4me1-ChIP-Seq(GSE16256)/Homer	KGTTGCCATGGCAA	0.001	-8.712	0.0057	37	0.0632	3318.1	0.033		NFIC	0.0893574	0.107949	0.827774	0.997069		TCF7L2	0.18705	0.165896	1.12752	0.076038		LHX9(Homeobox)/Hct116-LHX9.V5-ChIP-Seq(GSE116822)/Homer	NGCTAATTAG	0.01	-4.882	0.263	68	0.2208	15814	0.166		TAL1	0.0457143	0.0449197	1.01769	0.50729
Atoh1(bHLH)/Cerebellum-Atoh1-ChIP-Seq(GSE22111)/Homer	VNRVCAGCTGGY	0.0001	-10.27	0.0012	353	0.2058	17585	0.1687		Foxo1(Forkhead)/RAW-Foxo1-ChIP-Seq(Fan_et_al.)/Homer	CTGTTTAC	0.001	-8.509	0.0068	177	0.3026	23936	0.2378		IKZF1	0.00903614	0.0165369	0.546423	0.998297		CEBPB	0.294964	0.274692	1.0738	0.125204		AT3G51470(DBP)/col-AT3G51470-DAP-Seq(GSE60143)/Homer	TTWHGGTGCACC	0.01	-4.877	0.263	57	0.1851	12808.1	0.1345		NANOG	0.0114286	0.0109175	1.04681	0.532074
NF1(CTF)/LNCAP-NF1-ChIP-Seq(Unpublished)/Homer	CYTGGCABNSTGCCAR	0.0001	-10.24	0.0012	151	0.088	6591.7	0.0632		FoxD3(forkhead)/ZebrafishEmbryo-Foxd3.biotin-ChIP-seq(GSE106676)/Homer	TGTTTAYTTAGC	0.001	-8.342	0.0077	104	0.1778	12746.4	0.1267		FOS	0.301205	0.332303	0.906415	0.998511		SMARCC1	0.0489209	0.0426718	1.14645	0.231965		PQM-1(?)/cElegans-L3-ChIP-Seq(modEncode)/Homer	ACTGATAAGA	0.1	-4.305	0.4381	17	0.0552	2878.6	0.0302		POLR2A	0.374286	0.375313	0.997262	0.536002
VIP1(bZIP)/col-VIP1-DAP-Seq(GSE60143)/Homer	NTTGACAGCTGTCAN	0.0001	-10.07	0.0013	74	0.0431	2751.3	0.0264		Foxa2(Forkhead)/Liver-Foxa2-ChIP-Seq(GSE25694)/Homer	CYTGTTTACWYW	0.001	-8.216	0.0085	113	0.1932	14139.1	0.1405		MAFK	0.113454	0.136	0.834217	0.998709		ATF2	0.0906475	0.0829241	1.09314	0.248977		FOXP1(Forkhead)/H9-FOXP1-ChIP-Seq(GSE31006)/Homer	NYYTGTTTACHN	0.1	-4.261	0.4435	30	0.0974	6058.5	0.0636		CEBPD	0.0542857	0.0579201	0.937252	0.646771
SPL15(SBP)/colamp-SPL15-DAP-Seq(GSE60143)/Homer	WDWMMGTACADW	0.0001	-9.833	0.0016	258	0.1504	12395.2	0.1189		Lhx2(Homeobox)/HFSC-Lhx2-ChIP-Seq(GSE48068)/Homer	TAATTAGN	0.001	-8.123	0.009	139	0.2376	18147.4	0.1803		GATA1	0.0401606	0.0552721	0.726599	0.999073		SPI1	0.123741	0.116062	1.06616	0.280647		Gata1(Zf)/K562-GATA1-ChIP-Seq(GSE18829)/Homer	SAGATAAGRV	0.1	-4.232	0.4435	25	0.0812	4820.9	0.0506		PRDM1	0.0142857	0.0158221	0.902895	0.65032
Mef2d(MADS)/Retina-Mef2d-ChIP-Seq(GSE61391)/Homer	GCTATTTTTAGC	0.0001	-9.798	0.0016	66	0.0385	2397.6	0.023		Foxa3(Forkhead)/Liver-Foxa3-ChIP-Seq(GSE77670)/Homer	BSNTGTTTACWYWGN	0.001	-7.637	0.0143	63	0.1077	7024.2	0.0698		MYBL2	0.0557229	0.0732623	0.760595	0.999154		MBD4	0.0244604	0.022877	1.06922	0.424524		ATHB13(Homeobox)/col-ATHB13-DAP-Seq(GSE60143)/Homer	CAATAATT	0.1	-4.102	0.4895	42	0.1364	9269.8	0.0973		CEBPB	0.265714	0.273983	0.969821	0.654962
FOXK2(Forkhead)/U2OS-FOXK2-ChIP-Seq(E-MTAB-2204)/Homer	SCHTGTTTACAT	0.0001	-9.618	0.0019	206	0.1201	9604.7	0.0921		EWS:ERG-fusion(ETS)/CADO_ES1-EWS:ERG-ChIP-Seq(SRA014231)/Homer	ATTTCCTGTN	0.001	-7.629	0.0143	79	0.135	9311.5	0.0925		PRDM1	0.00753012	0.015954	0.471989	0.999669		ZBTB33	0.0676259	0.0661876	1.02173	0.461219		Nkx3.1(Homeobox)/LNCaP-Nkx3.1-ChIP-Seq(GSE28264)/Homer	AAGCACTTAA	0.1	-4.067	0.4925	90	0.2922	22696.8	0.2383		ARID3A	0.0857143	0.0908848	0.943109	0.658451
Lhx1(Homeobox)/EmbryoCarcinoma-Lhx1-ChIP-Seq(GSE70957)/Homer	NNYTAATTAR	0.0001	-9.414	0.0023	295	0.172	14525.1	0.1393		BOS1(MYB)/col-BOS1-DAP-Seq(GSE60143)/Homer	NNRCCTAACT	0.001	-7.371	0.0176	69	0.1179	7951.2	0.079		NANOG	0.00401606	0.0110273	0.364194	0.999795		MTA3	0.0388489	0.0381044	1.01954	0.486722		Bcl6(Zf)/Liver-Bcl6-ChIP-Seq(GSE31578)/Homer	NNNCTTTCCAGGAAA	0.1	-4.015	0.5042	56	0.1818	13125	0.1378		TCF7L2	0.157143	0.164957	0.952628	0.674638
HEB(bHLH)/mES-Heb-ChIP-Seq(GSE53233)/Homer	VCAGCTGBNN	0.0001	-9.413	0.0023	510	0.2974	26768.5	0.2567		EHF(ETS)/LoVo-EHF-ChIP-Seq(GSE49402)/Homer	AVCAGGAAGT	0.001	-7.29	0.0185	111	0.1897	14193.7	0.141		BCL11A	0.0251004	0.0403641	0.621849	0.999906		STAT2	0.0158273	0.0153631	1.03022	0.502171		Gata2(Zf)/K562-GATA2-ChIP-Seq(GSE18829)/Homer	BBCTTATCTS	0.1	-3.952	0.5226	27	0.0877	5448.6	0.0572		HDAC8	0.00571429	0.00726261	0.786809	0.722444
FoxL2(Forkhead)/Ovary-FoxL2-ChIP-Seq(GSE60858)/Homer	WWTRTAAACAVG	0.0001	-9.314	0.0024	254	0.1481	12277	0.1177		FOXK1(Forkhead)/HEK293-FOXK1-ChIP-Seq(GSE51673)/Homer	NVWTGTTTAC	0.001	-7.215	0.0195	117	0.2	15139.3	0.1504		SMARCC2	0.0060241	0.0150038	0.401505	0.999932		MAFF	0.0748201	0.0753703	0.992701	0.542556		PAX3:FKHR-fusion(Paired,Homeobox)/Rh4-PAX3:FKHR-ChIP-Seq(GSE19063)/Homer	ACCRTGACTAATTNN	0.1	-3.917	0.5268	13	0.0422	2090.4	0.0219		JUN	0.171429	0.182461	0.939534	0.723606
NeuroD1(bHLH)/Islet-NeuroD1-ChIP-Seq(GSE30298)/Homer	GCCATCTGTT	0.001	-8.909	0.0035	293	0.1708	14522.7	0.1393		EGL-5(Homeobox)/cElegans-L3-EGL5-ChIP-Seq(modEncode)/Homer	ATTTAATGGG	0.001	-7.155	0.0202	142	0.2427	19038.9	0.1892		CEBPD	0.0391566	0.0582185	0.67258	0.999944		SIRT6	0.00719424	0.0074979	0.959501	0.596854		Cux2(Homeobox)/Liver-Cux2-ChIP-Seq(GSE35985)/Homer	HNRAATCAAT	0.1	-3.908	0.5268	16	0.0519	2779.2	0.0292		TCF12	0.154286	0.168109	0.917772	0.775054
Myf5(bHLH)/GM-Myf5-ChIP-Seq(GSE24852)/Homer	BAACAGCTGT	0.001	-8.708	0.0042	223	0.13	10693.5	0.1026		SPDEF(ETS)/VCaP-SPDEF-ChIP-Seq(SRA014231)/Homer	ASWTCCTGBT	0.001	-7.074	0.0213	85	0.1453	10375.6	0.1031		NFE2	0.00451807	0.0135984	0.332249	0.999983		JUND	0.313669	0.320877	0.977538	0.671036		ERE(NR),IR3/MCF7-ERa-ChIP-Seq(Unpublished)/Homer	VAGGTCACNSTGACC	0.1	-3.887	0.5268	15	0.0487	2555	0.0268		GATA1	0.0457143	0.0550355	0.830633	0.809006
Lhx2(Homeobox)/HFSC-Lhx2-ChIP-Seq(GSE48068)/Homer	TAATTAGN	0.001	-8.599	0.0045	287	0.1673	14255.1	0.1367		ATHB33(ZFHD)/col-ATHB33-DAP-Seq(GSE60143)/Homer	NGTRATTAAK	0.001	-6.917	0.0243	158	0.2701	21674.7	0.2154		SMARCC1	0.0251004	0.0426718	0.58822	0.999987		SMARCC2	0.0129496	0.0150038	0.863091	0.714981		AtHB32(ZFHD)/col200-AtHB32-DAP-Seq(GSE60143)/Homer	CGAATTAT	0.1	-3.864	0.5268	45	0.1461	10226	0.1074		BCL3	0.06	0.0716357	0.837571	0.82763
Mef2c(MADS)/GM12878-Mef2c-ChIP-Seq(GSE32465)/Homer	DCYAAAAATAGM	0.001	-8.424	0.0053	108	0.063	4616	0.0443		Zfp281(Zf)/ES-Zfp281-ChIP-Seq(GSE81042)/Homer	CCCCTCCCCCAC	0.01	-6.593	0.0328	15	0.0256	1037.9	0.0103		NR2F2	0.0291165	0.0483731	0.601915	0.999992		TAL1	0.0402878	0.0449954	0.895375	0.749989		AT2G28810(C2C2dof)/colamp-AT2G28810-DAP-Seq(GSE60143)/Homer	VAAAAAGTWA	0.1	-3.841	0.5268	80	0.2597	20023.6	0.2102		POU5F1	0.00285714	0.00527404	0.541737	0.842921
bZIP52(bZIP)/colamp-bZIP52-DAP-Seq(GSE60143)/Homer	NDNHCAGCTGTCANN	0.001	-8.414	0.0053	358	0.2087	18299.9	0.1755		DLX5(Homeobox)/BasalGanglia-Dlx5-ChIP-seq(GSE124936)/Homer	SSTAATTA	0.01	-6.52	0.0345	100	0.1709	12833.3	0.1275		RPC155	0.00100402	0.00737014	0.136227	0.999993		NANOG	0.00863309	0.0110273	0.782886	0.777342		GT1(Trihelix)/col-GT1-DAP-Seq(GSE60143)/Homer	TTAACCATGGTTAAD	0.1	-3.816	0.5268	2	0.0065	70.7	0.0007		SREBP1	0.0114286	0.0172605	0.662123	0.854611
Mef2b(MADS)/HEK293-Mef2b.V5-ChIP-Seq(GSE67450)/Homer	GCTATTTTTGGM	0.001	-8.22	0.0062	181	0.1055	8500	0.0815		Hoxd11(Homeobox)/ChickenMSG-Hoxd11.Flag-ChIP-Seq(GSE86088)/Homer	VGCCATAAAA	0.01	-6.357	0.0397	212	0.3624	30708.1	0.3051		KAP1	0.064257	0.090941	0.706579	0.999993		RXRA	0.0561151	0.0625784	0.896718	0.779806		Sox9(HMG)/Limb-SOX9-ChIP-Seq(GSE73225)/Homer	AGGVNCCTTTGT	0.1	-3.801	0.5268	37	0.1201	8124.1	0.0853		SMARCA4	0.00857143	0.013865	0.618207	0.8641
Ascl1(bHLH)/NeuralTubes-Ascl1-ChIP-Seq(GSE55840)/Homer	NNVVCAGCTGBN	0.001	-8.02	0.0074	448	0.2612	23563.9	0.226		ETV1(ETS)/GIST48-ETV1-ChIP-Seq(GSE22441)/Homer	AACCGGAAGT	0.01	-6.329	0.0399	106	0.1812	13828.2	0.1374		GTF3C2	0.00351406	0.0128079	0.274366	0.999996		HNF4A	0.0503597	0.0572204	0.8801	0.803108		Dlx3(Homeobox)/Kerainocytes-Dlx3-ChIP-Seq(GSE89884)/Homer	NDGTAATTAC	0.1	-3.794	0.5268	33	0.1071	7075.1	0.0743		TEAD4	0.125714	0.148153	0.848546	0.897443
FOXA1(Forkhead)/MCF7-FOXA1-ChIP-Seq(GSE26831)/Homer	WAAGTAAACA	0.001	-7.779	0.0092	336	0.1959	17209.4	0.1651		WRKY50(WRKY)/col-WRKY50-DAP-Seq(GSE60143)/Homer	NNTTGACTWNNGNNN	0.01	-6.237	0.0428	74	0.1265	9048.3	0.0899		ARID3A	0.063755	0.0913163	0.698178	0.999996		ARID3A	0.0820144	0.0913163	0.898135	0.819274		ATHB20(Homeobox)/colamp-ATHB20-DAP-Seq(GSE60143)/Homer	CAATHATT	0.1	-3.792	0.5268	19	0.0617	3535	0.0371		MEF2C	0.0171429	0.0268654	0.638102	0.90951
DLX2(Homeobox)/BasalGanglia-Dlx2-ChIP-seq(GSE124936)/Homer	NNNTAATTAS	0.001	-7.768	0.0092	385	0.2245	20007.1	0.1919		WRKY14(WRKY)/colamp-WRKY14-DAP-Seq(GSE60143)/Homer	NCGTTGACTTTN	0.01	-6.206	0.0432	44	0.0752	4766.3	0.0474		MEF2C	0.0125502	0.0270931	0.463226	0.999996		NR3C1	0.11223	0.12348	0.908895	0.830471		HAT2(Homeobox)/colamp-HAT2-DAP-Seq(GSE60143)/Homer	CYAATSATTR	0.1	-3.78	0.5268	34	0.1104	7345.7	0.0771		RPC155	0.00285714	0.00727047	0.392979	0.922168
Nkx2.5(Homeobox)/HL1-Nkx2.5.biotin-ChIP-Seq(GSE21529)/Homer	RRSCACTYAA	0.001	-7.693	0.0096	445	0.2595	23483.5	0.2252		WRKY71(WRKY)/col-WRKY71-DAP-Seq(GSE60143)/Homer	CKTTGACYWW	0.01	-6.13	0.0456	62	0.106	7332.1	0.0729		STAT5A	0.0261044	0.0458738	0.569049	0.999998		ATF3	0.105036	0.116549	0.901218	0.842115		AT3G52440(C2C2dof)/colamp-AT3G52440-DAP-Seq(GSE60143)/Homer	DTHACTTTTT	0.1	-3.711	0.5268	79	0.2565	19854.6	0.2084		SIRT6	0.00285714	0.00744339	0.38385	0.926765
Foxo3(Forkhead)/U2OS-Foxo3-ChIP-Seq(E-MTAB-2701)/Homer	DGTAAACA	0.001	-7.637	0.0099	234	0.1364	11516.8	0.1105		At2g45680(TCP)/colamp-At2g45680-DAP-Seq(GSE60143)/Homer	GTGGGNCCCACNDND	0.01	-6.031	0.0493	7	0.012	307.3	0.0031		CEBPB	0.229418	0.274692	0.835183	0.999998		SMARCA4	0.0100719	0.0139578	0.721602	0.851328		ATHB25(ZFHD)/colamp-ATHB25-DAP-Seq(GSE60143)/Homer	TAATTAVB	0.1	-3.692	0.5268	51	0.1656	11984.8	0.1258		TFAP2A	0.0542857	0.0736322	0.737255	0.936881
Fox:Ebox(Forkhead,bHLH)/Panc1-Foxa2-ChIP-Seq(GSE47459)/Homer	NNNVCTGWGYAAACASN	0.001	-7.484	0.0113	346	0.2017	17854.9	0.1712		WRKY24(WRKY)/colamp-WRKY24-DAP-Seq(GSE60143)/Homer	CGTTGACTWW	0.01	-6.012	0.0493	68	0.1162	8245.2	0.0819		FOSL1	0.0306225	0.0522617	0.585945	0.999999		TRIM28	0.028777	0.0357807	0.804259	0.864936		GATA3(Zf)/iTreg-Gata3-ChIP-Seq(GSE20898)/Homer	AGATAASR	0.1	-3.686	0.5268	52	0.1688	12264.9	0.1288		JUNB	0.0371429	0.0536914	0.691784	0.938779
NF1-halfsite(CTF)/LNCaP-NF1-ChIP-Seq(Unpublished)/Homer	YTGCCAAG	0.001	-7.45	0.0115	445	0.2595	23554.9	0.2259		Etv2(ETS)/ES-ER71-ChIP-Seq(GSE59402)/Homer	NNAYTTCCTGHN	0.01	-5.979	0.0499	84	0.1436	10633	0.1057		STAT2	0.00451807	0.0153631	0.294086	0.999999		POLR2A	0.356835	0.377043	0.946402	0.872132		Cdx2(Homeobox)/mES-Cdx2-ChIP-Seq(GSE14586)/Homer	GYMATAAAAH	0.1	-3.664	0.5268	25	0.0812	5081.9	0.0534		BHLHE40	0.122857	0.15198	0.808375	0.947411
Nkx2.1(Homeobox)/LungAC-Nkx2.1-ChIP-Seq(GSE43252)/Homer	RSCACTYRAG	0.001	-7.351	0.0124	554	0.323	29945.5	0.2872		Smad4(MAD)/ESC-SMAD4-ChIP-Seq(GSE29422)/Homer	VBSYGTCTGG	0.01	-5.905	0.0527	102	0.1744	13399.7	0.1331		EP300	0.289157	0.339106	0.852702	0.999999		TFAP2A	0.0633094	0.0740528	0.854922	0.876885		HDG1(Homeobox)/col100-HDG1-DAP-Seq(GSE60143)/Homer	DDYAATTAATGH	0.1	-3.664	0.5268	21	0.0682	4078.8	0.0428		NFE2	0.00571429	0.0134563	0.424656	0.949528
FOXK1(Forkhead)/HEK293-FOXK1-ChIP-Seq(GSE51673)/Homer	NVWTGTTTAC	0.001	-7.269	0.0132	296	0.1726	15072.1	0.1446		WRKY75(WRKY)/col-WRKY75-DAP-Seq(GSE60143)/Homer	CGTTGACTWW	0.01	-5.775	0.0589	73	0.1248	9068.1	0.0901		JUN	0.143072	0.183088	0.781441	0.999999		POU5F1	0.0028777	0.00528606	0.544393	0.881866		ANAC017(NAC)/colamp-ANAC017-DAP-Seq(GSE60143)/Homer	TMCTTGNNNNNCAAG	0.1	-3.638	0.5268	5	0.0162	511.3	0.0054		MYC	0.314286	0.354775	0.885873	0.950236
EBF(EBF)/proBcell-EBF-ChIP-Seq(GSE21978)/Homer	DGTCCCYRGGGA	0.001	-7.257	0.0132	52	0.0303	1956.6	0.0188		Hoxd13(Homeobox)/ChickenMSG-Hoxd13.Flag-ChIP-Seq(GSE86088)/Homer	NCYAATAAAA	0.01	-5.624	0.0672	150	0.2564	21073.1	0.2094		FOSL2	0.143072	0.183168	0.7811	0.999999		HDAC8	0.00431655	0.00731425	0.590156	0.882863		OBP4(C2C2dof)/col-OBP4-DAP-Seq(GSE60143)/Homer	WTTHACTTTTTB	0.1	-3.622	0.5268	48	0.1558	11211.9	0.1177		MEF2A	0.04	0.059327	0.674229	0.956576
Ascl2(bHLH)/ESC-Ascl2-ChIP-Seq(GSE97712)/Homer	SSRGCAGCTGCH	0.001	-7.063	0.0157	310	0.1808	15917.9	0.1527		Foxo3(Forkhead)/U2OS-Foxo3-ChIP-Seq(E-MTAB-2701)/Homer	DGTAAACA	0.01	-5.617	0.0672	87	0.1487	11233.6	0.1116		NFATC1	0.0120482	0.0276281	0.436085	0.999999		FAM48A	0.00143885	0.0031381	0.45851	0.887399		DLX5(Homeobox)/BasalGanglia-Dlx5-ChIP-seq(GSE124936)/Homer	SSTAATTA	0.1	-3.597	0.5268	38	0.1234	8517.1	0.0894		STAT5A	0.0285714	0.0455642	0.627058	0.958866
DLX5(Homeobox)/BasalGanglia-Dlx5-ChIP-seq(GSE124936)/Homer	SSTAATTA	0.001	-7.06	0.0157	204	0.119	9980.2	0.0957		EWS:FLI1-fusion(ETS)/SK_N_MC-EWS:FLI1-ChIP-Seq(SRA014231)/Homer	VACAGGAAAT	0.01	-5.612	0.0672	54	0.0923	6345.8	0.0631		TFAP2A	0.0471888	0.0740528	0.637231	1		NFE2	0.00863309	0.0135984	0.634859	0.910238		Nkx6.1(Homeobox)/Islet-Nkx6.1-ChIP-Seq(GSE40975)/Homer	GKTAATGR	0.1	-3.547	0.5268	109	0.3539	28774.4	0.3021		EBF1	0.0914286	0.121523	0.752356	0.968345
Lhx3(Homeobox)/Neuron-Lhx3-ChIP-Seq(GSE31456)/Homer	ADBTAATTAR	0.001	-6.978	0.0164	413	0.2408	21843	0.2095		WRKY65(WRKY)/colamp-WRKY65-DAP-Seq(GSE60143)/Homer	AWWWAGTCAACG	0.01	-5.551	0.0686	42	0.0718	4663.8	0.0463		SUZ12	0.00301205	0.0132231	0.227786	1		PPARGC1A	0.0028777	0.0059568	0.483094	0.918563		RKD2(RWPRK)/colamp-RKD2-DAP-Seq(GSE60143)/Homer	GACKTTTCRDCTTCC	0.1	-3.527	0.5268	24	0.0779	4894.5	0.0514		TFAP2C	0.0685714	0.096544	0.710261	0.973316
RORg(NR)/Liver-Rorc-ChIP-Seq(GSE101115)/Homer	WAABTAGGTCAV	0.01	-6.691	0.0216	34	0.0198	1162.4	0.0111		DREB2(AP2EREBP)/col-DREB2-DAP-Seq(GSE60143)/Homer	TMACCGACATWA	0.01	-5.516	0.0698	17	0.0291	1397.8	0.0139		BATF	0.0376506	0.0647662	0.581331	1		PBX3	0.0302158	0.0399649	0.75606	0.925216		Twist2(bHLH)/Myoblast-Twist2.Ty1-ChIP-Seq(GSE127998)/Homer	MCAGCTGBYH	0.1	-3.513	0.5268	95	0.3084	24686.3	0.2592		USF2	0.0628571	0.0910263	0.690538	0.977539
Sox9(HMG)/Limb-SOX9-ChIP-Seq(GSE73225)/Homer	AGGVNCCTTTGT	0.01	-6.686	0.0216	183	0.1067	8902.4	0.0854		WRKY8(WRKY)/colamp-WRKY8-DAP-Seq(GSE60143)/Homer	CGTTGACTTT	0.01	-5.496	0.07	15	0.0256	1167.8	0.0116		MEF2A	0.0341365	0.0597277	0.571536	1		ZKSCAN1	0.0143885	0.0217591	0.661263	0.935731		DLX1(Homeobox)/BasalGanglia-Dlx1-ChIP-seq(GSE124936)/Homer	NSNNTAATTA	0.1	-3.494	0.5268	60	0.1948	14645.7	0.1538		IKZF1	0.00571429	0.0164195	0.348019	0.979101
MyoG(bHLH)/C2C12-MyoG-ChIP-Seq(GSE36024)/Homer	AACAGCTG	0.01	-6.568	0.0236	303	0.1767	15650.9	0.1501		WRKY47(WRKY)/colamp-WRKY47-DAP-Seq(GSE60143)/Homer	WAAGTCAACGBT	0.01	-5.475	0.0703	24	0.041	2266.1	0.0225		JUNB	0.0301205	0.0540664	0.557102	1		EBF1	0.103597	0.122474	0.845872	0.944734		Pax8(Paired,Homeobox)/Thyroid-Pax8-ChIP-Seq(GSE26938)/Homer	GTCATGCHTGRCTGS	0.1	-3.478	0.5268	19	0.0617	3664.4	0.0385		SMARCC1	0.0228571	0.0423967	0.539126	0.982016
LHX9(Homeobox)/Hct116-LHX9.V5-ChIP-Seq(GSE116822)/Homer	NGCTAATTAG	0.01	-6.401	0.0274	353	0.2058	18555.5	0.178		PSE(SNAPc)/K562-mStart-Seq/Homer	WAVTCACCMTAASYDAAAAG	0.01	-5.44	0.0716	48	0.0821	5540.8	0.0551		TRIM28	0.0165663	0.0357807	0.462994	1		NR2F2	0.0359712	0.0483731	0.743621	0.951437		Adof1(C2C2dof)/col-Adof1-DAP-Seq(GSE60143)/Homer	NRWAAAGYDV	0.1	-3.346	0.5809	90	0.2922	23396	0.2456		SMARCB1	0.0285714	0.0503745	0.56718	0.983295
FOXP1(Forkhead)/H9-FOXP1-ChIP-Seq(GSE31006)/Homer	NYYTGTTTACHN	0.01	-6.335	0.0288	145	0.0845	6897.1	0.0661		At1g72010(TCP)/colamp-At1g72010-DAP-Seq(GSE60143)/Homer	GGDCCCAC	0.01	-5.384	0.0745	26	0.0444	2541.1	0.0252		POLR2A	0.266566	0.377043	0.706991	1		HNF4G	0.0388489	0.0520781	0.745974	0.955754		ZNF416(Zf)/HEK293-ZNF416.GFP-ChIP-Seq(GSE58341)/Homer	WDNCTGGGCA	0.1	-3.315	0.5898	63	0.2045	15647.5	0.1643		TRIM28	0.0171429	0.0354799	0.483171	0.985599
E2A(bHLH)/proBcell-E2A-ChIP-Seq(GSE21978)/Homer	DNRCAGCTGY	0.01	-6.318	0.0288	384	0.2239	20366	0.1953		WRKY45(WRKY)/col-WRKY45-DAP-Seq(GSE60143)/Homer	HNNNKTTGACTWWNH	0.01	-5.361	0.075	37	0.0632	4021.4	0.04		MYC	0.251506	0.356418	0.705649	1		ESRRA	0.00143885	0.00448756	0.32063	0.955965		AT2G01818(PLATZ)/col-AT2G01818-DAP-Seq(GSE60143)/Homer	TCTAGAABSTTC	0.1	-3.311	0.5898	7	0.0227	950.9	0.01		NR2F2	0.0257143	0.0480716	0.534917	0.987651
Tcf12(bHLH)/GM12878-Tcf12-ChIP-Seq(GSE32465)/Homer	VCAGCTGYTG	0.01	-6.249	0.0304	289	0.1685	14940.8	0.1433		Pax7(Paired,Homeobox)/Myoblast-Pax7-ChIP-Seq(GSE25064)/Homer	TAATCAATTA	0.01	-5.277	0.0803	15	0.0256	1196.4	0.0119		HDAC2	0.0808233	0.119807	0.674614	1		TCF3	0.0517986	0.0671617	0.771251	0.958808		NeuroG2(bHLH)/Fibroblast-NeuroG2-ChIP-Seq(GSE75910)/Homer	ACCATCTGTT	0.1	-3.193	0.6452	87	0.2825	22680.6	0.2381		GTF3C2	0.00285714	0.0126624	0.22564	0.9884
ZBTB12(Zf)/HEK293-ZBTB12.GFP-ChIP-Seq(GSE58341)/Homer	NGNTCTAGAACCNGV	0.01	-6.246	0.0304	68	0.0397	2851	0.0273		WRKY25(WRKY)/colamp-WRKY25-DAP-Seq(GSE60143)/Homer	NNNNHRGTCAAMNNN	0.01	-5.267	0.0803	84	0.1436	10926.2	0.1086		SP1	0.10743	0.165313	0.649856	1		GATA1	0.0402878	0.0552721	0.728899	0.969514		Zac1(Zf)/Neuro2A-Plagl1-ChIP-Seq(GSE75942)/Homer	HAWGRGGCCM	0.1	-3.177	0.6453	102	0.3312	27108.1	0.2846		SUZ12	0.00285714	0.0130633	0.218716	0.989935
ATHB34(ZFHD)/colamp-ATHB34-DAP-Seq(GSE60143)/Homer	TRATTARS	0.01	-6.155	0.0324	201	0.1172	10012.4	0.096		PAX6(Paired,Homeobox)/Forebrain-Pax6-ChIP-Seq(GSE66961)/Homer	NGTGTTCAVTSAAGCGKAAA	0.01	-5.251	0.0803	17	0.0291	1436.3	0.0143		JUND	0.208333	0.320877	0.649263	1		TBL1XR1	0.0647482	0.0832914	0.777369	0.970287		AT2G28920(ND)/col-AT2G28920-DAP-Seq(GSE60143)/Homer	WAGATATTTWTW	0.1	-3.176	0.6453	10	0.0325	1633.7	0.0172		JUND	0.26	0.319115	0.814754	0.993161
bcd(Homeobox)/Embryo-Bcd-ChIP-Seq(GSE86966)/Homer	VNNGGATTADNN	0.01	-6.088	0.0341	205	0.1195	10251	0.0983		FoxL2(Forkhead)/Ovary-FoxL2-ChIP-Seq(GSE60858)/Homer	WWTRTAAACAVG	0.01	-5.222	0.081	96	0.1641	12785.9	0.127		TEAD4	0.0953815	0.148992	0.640179	1		GTF3C2	0.0057554	0.0128079	0.449362	0.977679		TATA-box/Drosophila-Promoters/Homer	CTATAAAAGCSV	0.1	-3.168	0.6453	4	0.013	400.1	0.0042		SMARCC2	0.00285714	0.0148632	0.192229	0.994682
bZIP69(bZIP)/col-bZIP69-DAP-Seq(GSE60143)/Homer	GACAGCTGKCAW	0.01	-5.797	0.0449	46	0.0268	1805.6	0.0173		ARF2(ARF)/col-ARF2-DAP-Seq(GSE60143)/Homer	TTGTCGGMWN	0.01	-5.16	0.085	171	0.2923	24730.8	0.2457		TCF7L2	0.105924	0.165896	0.638494	1		FOXM1	0.0633094	0.0833952	0.759148	0.979485		At5g52660(MYBrelated)/colamp-At5g52660-DAP-Seq(GSE60143)/Homer	HAAAAATATCTW	0.1	-3.143	0.6453	15	0.0487	2822.9	0.0296		STAT2	0.00285714	0.0151933	0.188053	0.99527
Ptf1a(bHLH)/Panc1-Ptf1a-ChIP-Seq(GSE47459)/Homer	ACAGCTGTTN	0.01	-5.747	0.0465	663	0.3866	36975.4	0.3546		WRKY3(WRKY)/col-WRKY3-DAP-Seq(GSE60143)/Homer	NCKTTGACYDDN	0.01	-5.152	0.085	48	0.0821	5629.4	0.0559		TFAP2C	0.061747	0.0970975	0.635928	1		TFAP2C	0.0748201	0.0970975	0.770567	0.982356		TR4(NR),DR1/Hela-TR4-ChIP-Seq(GSE24685)/Homer	GAGGTCAAAGGTCA	0.1	-3.125	0.6453	6	0.0195	785.8	0.0082		ZKSCAN1	0.00571429	0.0215206	0.265526	0.995685
NF1:FOXA1(CTF,Forkhead)/LNCAP-FOXA1-ChIP-Seq(GSE27824)/Homer	WNTGTTTRYTTTGGCA	0.01	-5.646	0.0508	24	0.014	785.1	0.0075		COUP-TFII(NR)/K562-NR2F1-ChIP-Seq(Encode)/Homer	GKBCARAGGTCA	0.01	-5.008	0.0961	97	0.1658	13041.1	0.1296		TCF12	0.106928	0.169082	0.632401	1		MYBL2	0.0532374	0.0732623	0.726669	0.985225		Foxf1(Forkhead)/Lung-Foxf1-ChIP-Seq(GSE77951)/Homer	WWATRTAAACAN	0.1	-3.123	0.6453	45	0.1461	10760.7	0.113		NFATC1	0.00857143	0.0273841	0.313007	0.99641
En1(Homeobox)/SUM149-EN1-ChIP-Seq(GSE120957)/Homer	NDCTAATTAS	0.01	-5.634	0.0508	455	0.2653	24720.1	0.2371		WRKY18(WRKY)/col-WRKY18-DAP-Seq(GSE60143)/Homer	NNNTTGACYWNNNNN	0.01	-4.978	0.0976	111	0.1897	15240.3	0.1514		BHLHE40	0.0878514	0.153	0.574191	1		SETDB1	0.0143885	0.0263505	0.546043	0.987756		ATHB33(ZFHD)/col-ATHB33-DAP-Seq(GSE60143)/Homer	NGTRATTAAK	0.1	-3.11	0.6453	57	0.1851	14130.4	0.1483		FOXP2	0.0942857	0.141141	0.668023	0.996719
Bcl6(Zf)/Liver-Bcl6-ChIP-Seq(GSE31578)/Homer	NNNCTTTCCAGGAAA	0.01	-5.484	0.058	281	0.1638	14699.3	0.141		Barx1(Homeobox)/Stomach-Barx1.3xFlag-ChIP-Seq(GSE69483)/Homer	AAACMATTAN	0.01	-4.963	0.0977	56	0.0957	6854.3	0.0681		USF2	0.0522088	0.0916437	0.569694	1		RPC155	0.00143885	0.00737014	0.195227	0.994098		ATHB5(HB)/colamp-ATHB5-DAP-Seq(GSE60143)/Homer	AATGATTG	0.1	-3.106	0.6453	35	0.1136	8034.5	0.0844		BRCA1	0.0257143	0.0550433	0.467164	0.997278
Hoxc9(Homeobox)/Ainv15-Hoxc9-ChIP-Seq(GSE21812)/Homer	GGCCATAAATCA	0.01	-5.334	0.0665	116	0.0676	5514.2	0.0529		BATF(bZIP)/Th17-BATF-ChIP-Seq(GSE39756)/Homer	DATGASTCAT	0.01	-4.826	0.1105	182	0.3111	26738.4	0.2657		BCL3	0.0401606	0.0721364	0.556732	1		USF1	0.141007	0.176484	0.798979	0.994762		Brachyury(T-box)/Mesoendoderm-Brachyury-ChIP-exo(GSE54963)/Homer	ANTTMRCASBNNNGTGYKAAN	0.1	-3.098	0.6453	14	0.0455	2597.9	0.0273		MXI1	0.131429	0.186541	0.704557	0.9976
Zac1(Zf)/Neuro2A-Plagl1-ChIP-Seq(GSE75942)/Homer	HAWGRGGCCM	0.01	-5.324	0.0665	487	0.284	26710.5	0.2562		TCP20(TCP)/col-TCP20-DAP-Seq(GSE60143)/Homer	GGDCCCAC	0.01	-4.79	0.1115	19	0.0325	1758.4	0.0175		ZBTB33	0.0351406	0.0661876	0.530924	1		HSF1	0.00143885	0.00757775	0.189878	0.994895		AT3G12130(C3H)/colamp-AT3G12130-DAP-Seq(GSE60143)/Homer	TMACTTTTTV	0.1	-3.075	0.6453	80	0.2597	20764.9	0.218		ATF3	0.0714286	0.115573	0.618039	0.997645
Dlx3(Homeobox)/Kerainocytes-Dlx3-ChIP-Seq(GSE89884)/Homer	NDGTAATTAC	0.01	-5.301	0.0669	168	0.098	8374.4	0.0803		WRKY30(WRKY)/colamp-WRKY30-DAP-Seq(GSE60143)/Homer	CGTTGACTTN	0.01	-4.677	0.1232	23	0.0393	2295.4	0.0228		RCOR1	0.0983936	0.187823	0.523864	1		RELA	0.094964	0.128822	0.737174	0.99758		GTL1(Trihelix)/colamp-GTL1-DAP-Seq(GSE60143)/Homer	WWTTTACCKY	0.1	-3.069	0.6453	40	0.1299	9423.3	0.0989		BCL11A	0.0142857	0.0401251	0.356029	0.998488
Foxo1(Forkhead)/RAW-Foxo1-ChIP-Seq(Fan_et_al.)/Homer	CTGTTTAC	0.01	-5.19	0.0738	485	0.2828	26643.3	0.2555		Atf3(bZIP)/GBM-ATF3-ChIP-Seq(GSE33912)/Homer	DATGASTCATHN	0.01	-4.633	0.127	184	0.3145	27195.9	0.2702		REST	0.115462	0.224298	0.514769	1		RUNX3	0.145324	0.187024	0.777031	0.998377		TGA6(bZIP)/colamp-TGA6-DAP-Seq(GSE60143)/Homer	TGACGTCABC	0.1	-3.009	0.6453	26	0.0844	5690.6	0.0597		SETDB1	0.00571429	0.0260558	0.21931	0.998986
SCL(bHLH)/HPC7-Scl-ChIP-Seq(GSE13511)/Homer	AVCAGCTG	0.01	-5.171	0.0742	1011	0.5895	58278.8	0.5589		At1g69690(TCP)/colamp-At1g69690-DAP-Seq(GSE60143)/Homer	NHGTGGGGCCCACHW	0.01	-4.633	0.127	14	0.0239	1169.8	0.0116		EBF1	0.061747	0.122474	0.504165	1		BRCA1	0.0316547	0.0556474	0.568844	0.998879		AtGRF6(GRF)/col-AtGRF6-DAP-Seq(GSE60143)/Homer	NTGTCAGADNNNNNN	0.1	-2.987	0.6504	50	0.1623	12265.6	0.1288		RCOR1	0.125714	0.186423	0.674351	0.999089
Atf4(bZIP)/MEF-Atf4-ChIP-Seq(GSE35681)/Homer	MTGATGCAAT	0.01	-5.109	0.0779	84	0.049	3839.9	0.0368		WRKY20(WRKY)/col-WRKY20-DAP-Seq(GSE60143)/Homer	CKTTGACYWD	0.01	-4.626	0.127	53	0.0906	6534.4	0.0649		MAX	0.159137	0.3232	0.492377	1		TEAD4	0.109353	0.148992	0.733949	0.999014		At3g11280(MYBrelated)/col-At3g11280-DAP-Seq(GSE60143)/Homer	GATAAGRT	0.1	-2.937	0.675	29	0.0942	6531.3	0.0686		ATF1	0.0257143	0.0598222	0.429845	0.999104
SF1(NR)/H295R-Nr5a1-ChIP-Seq(GSE44220)/Homer	CAAGGHCANV	0.01	-5.1	0.0779	93	0.0542	4319.2	0.0414		Nur77(NR)/K562-NR4A1-ChIP-Seq(GSE31363)/Homer	TGACCTTTNCNT	0.1	-4.594	0.1272	24	0.041	2445.7	0.0243		RFX5	0.063755	0.131489	0.48487	1		SP1	0.123741	0.165313	0.748525	0.999027		ATHB34(ZFHD)/colamp-ATHB34-DAP-Seq(GSE60143)/Homer	TRATTARS	0.1	-2.89	0.6991	36	0.1169	8459.9	0.0888		ZNF263	0.0628571	0.110582	0.568422	0.999166
ABF1/SacCer-Promoters/Homer	CGTRNAAARTGA	0.01	-4.982	0.0862	32	0.0187	1205.7	0.0116		WRKY29(WRKY)/colamp-WRKY29-DAP-Seq(GSE60143)/Homer	MGTTGACTTT	0.1	-4.515	0.1359	78	0.1333	10344.7	0.1028		SPI1	0.0557229	0.116062	0.480114	1		POU2F2	0.0705036	0.106735	0.660546	0.99955		dof24(C2C2dof)/col-dof24-DAP-Seq(GSE60143)/Homer	TWMCTTTTTG	0.1	-2.858	0.7127	67	0.2175	17225.6	0.1808		STAT1	0.04	0.080997	0.493846	0.999266
HSFA1E(HSF)/col-HSFA1E-DAP-Seq(GSE60143)/Homer	TTCTAGAAGCTTCTA	0.01	-4.981	0.0862	17	0.0099	520.7	0.005		ANAC011(NAC)/col-ANAC011-DAP-Seq(GSE60143)/Homer	TDCTTGYRNNDCAAG	0.1	-4.495	0.137	23	0.0393	2334.3	0.0232		ATF3	0.0542169	0.116549	0.465186	1		GABPA	0.100719	0.142859	0.705025	0.999615		Gata6(Zf)/HUG1N-GATA6-ChIP-Seq(GSE51936)/Homer	YCTTATCTBN	0.1	-2.855	0.7127	32	0.1039	7394.3	0.0776		ZEB1	0.00571429	0.0271798	0.21024	0.999296
AIL7(AP2EREBP)/colamp-AIL7-DAP-Seq(GSE60143)/Homer	KCACRAWTYYCGAGG	0.01	-4.898	0.0916	72	0.042	3239.7	0.0311		RBFox2(?)/Heart-RBFox2-CLIP-Seq(GSE57926)/Homer	TGCATGCA	0.1	-4.457	0.1405	154	0.2632	22414.5	0.2227		STAT1	0.0376506	0.0816864	0.460916	1		BCLAF1	0.0230216	0.047335	0.486354	0.999681		Olig2(bHLH)/Neuron-Olig2-ChIP-Seq(GSE30882)/Homer	RCCATMTGTT	0.1	-2.843	0.7127	97	0.3149	26015.4	0.2731		PBX3	0.0114286	0.0395199	0.289185	0.999541
Tcfcp2l1(CP2)/mES-Tcfcp2l1-ChIP-Seq(GSE11431)/Homer	NRAACCRGTTYRAACCRGYT	0.01	-4.89	0.0916	35	0.0204	1358.1	0.013		WRKY46(WRKY)/colamp-WRKY46-DAP-Seq(GSE60143)/Homer	AAAGTCAACGSN	0.1	-4.411	0.1454	7	0.012	418.3	0.0042		RAD21	0.169177	0.369952	0.457293	1		SMARCB1	0.0244604	0.0508644	0.480895	0.999829		HNF6(Homeobox)/Liver-Hnf6-ChIP-Seq(ERP000394)/Homer	NTATYGATCH	0.1	-2.841	0.7127	18	0.0584	3704.1	0.0389		SRF	0.0257143	0.0641059	0.401122	0.999683
bZIP18(bZIP)/colamp-bZIP18-DAP-Seq(GSE60143)/Homer	KGMCAGCTND	0.01	-4.881	0.0916	1063	0.6198	61601.9	0.5908		AT3G42860(zfGRF)/col-AT3G42860-DAP-Seq(GSE60143)/Homer	CGTTGACTTN	0.1	-4.377	0.1486	22	0.0376	2227	0.0221		MXI1	0.0858434	0.188142	0.456268	1		REST	0.168345	0.224298	0.750542	0.999886		CDF3(C2C2dof)/colamp-CDF3-DAP-Seq(GSE60143)/Homer	AAAAGTRM	0.1	-2.822	0.7127	59	0.1916	14965.3	0.1571		RFX5	0.0742857	0.130428	0.569552	0.999692
MyoD(bHLH)/Myotube-MyoD-ChIP-Seq(GSE21614)/Homer	RRCAGCTGYTSY	0.01	-4.747	0.1027	217	0.1265	11267.3	0.1081		AP-1(bZIP)/ThioMac-PU.1-ChIP-Seq(GSE21512)/Homer	VTGACTCATC	0.1	-4.36	0.1494	188	0.3214	28043.5	0.2787		ZNF263	0.0496988	0.11155	0.445528	1		SUZ12	0.00143885	0.0132231	0.108813	0.999902		At5g05790(MYBrelated)/col-At5g05790-DAP-Seq(GSE60143)/Homer	AYCTTATC	0.1	-2.814	0.7127	30	0.0974	6881.9	0.0723		BATF	0.0257143	0.0643417	0.399652	0.999701
CEBP(bZIP)/ThioMac-CEBPb-ChIP-Seq(GSE21512)/Homer	ATTGCGCAAC	0.01	-4.741	0.1027	145	0.0845	7226.8	0.0693		AT3G25990(Trihelix)/colamp-AT3G25990-DAP-Seq(GSE60143)/Homer	TTAACCATAG	0.1	-4.357	0.1494	60	0.1026	7679.2	0.0763		CTCF	0.182229	0.427876	0.425892	1		BACH1	0.0330935	0.0655647	0.504746	0.999944		Lhx3(Homeobox)/Neuron-Lhx3-ChIP-Seq(GSE31456)/Homer	ADBTAATTAR	0.1	-2.808	0.7127	71	0.2305	18433.4	0.1935		BACH1	0.0257143	0.0647661	0.397033	0.999731
ZNF322(Zf)/HEK293-ZNF322.GFP-ChIP-Seq(GSE58341)/Homer	GAGCCTGGTACTGWGCCTGR	0.01	-4.694	0.1058	63	0.0367	2798.5	0.0268		Egr1(Zf)/K562-Egr1-ChIP-Seq(GSE32465)/Homer	TGCGTGGGYG	0.1	-4.342	0.1494	34	0.0581	3882.3	0.0386		ATF1	0.0256024	0.0603665	0.424116	1		ELK4	0.0143885	0.0390785	0.368194	0.999958		At1g19210(AP2EREBP)/colamp-At1g19210-DAP-Seq(GSE60143)/Homer	HCACCGACCAHN	0.1	-2.808	0.7127	26	0.0844	5812.9	0.061		IRF4	0.0171429	0.0523395	0.327532	0.999802
HLH-1(bHLH)/cElegans-Embryo-HLH1-ChIP-Seq(modEncode)/Homer	RACAGCTGTTBH	0.01	-4.65	0.1093	229	0.1335	11977	0.1149		At1g36060(AP2EREBP)/colamp-At1g36060-DAP-Seq(GSE60143)/Homer	NNWWKGTCGGTG	0.1	-4.336	0.1494	19	0.0325	1843.9	0.0183		SMC3	0.10241	0.262786	0.389707	1		BHLHE40	0.102158	0.153	0.6677	0.999962		PTF1(TCP)/colamp-PTF1-DAP-Seq(GSE60143)/Homer	RDDGGGACCACA	0.1	-2.802	0.7127	5	0.0162	647.3	0.0068		THAP1	0.00285714	0.0244445	0.116883	0.999825
Isl1(Homeobox)/Neuron-Isl1-ChIP-Seq(GSE31456)/Homer	CTAATKGV	0.01	-4.606	0.1129	433	0.2525	23813	0.2284		Dlx3(Homeobox)/Kerainocytes-Dlx3-ChIP-Seq(GSE89884)/Homer	NDGTAATTAC	0.1	-4.315	0.1494	82	0.1402	11055.5	0.1099		ATF2	0.0321285	0.0829241	0.387445	1		USF2	0.0517986	0.0916437	0.565217	0.999966		ARF16(ARF)/col-ARF16-DAP-Seq(GSE60143)/Homer	ATTTTACGAT	0.1	-2.781	0.7127	5	0.0162	651.2	0.0068		CBX3	0.0257143	0.0672027	0.382638	0.999854
RORa(NR)/Liver-Rora-ChIP-Seq(GSE101115)/Homer	AAWCTAGGTCARDNN	0.1	-4.536	0.1198	40	0.0233	1641.7	0.0157		MYB116(MYB)/colamp-MYB116-DAP-Seq(GSE60143)/Homer	AGTTAGGCAN	0.1	-4.269	0.1547	52	0.0889	6519.4	0.0648		SMARCB1	0.0195783	0.0508644	0.384912	1		NR2C2	0.00431655	0.021791	0.198088	0.999969		JGL(C2H2)/col-JGL-DAP-Seq(GSE60143)/Homer	ACYTTCAGTT	0.1	-2.781	0.7127	58	0.1883	14719.7	0.1545		SIN3AK20	0.125714	0.197961	0.635045	0.999862
Foxa3(Forkhead)/Liver-Foxa3-ChIP-Seq(GSE77670)/Homer	BSNTGTTTACWYWGN	0.1	-4.483	0.1249	138	0.0805	6897.3	0.0661		EAR2(NR)/K562-NR2F6-ChIP-Seq(Encode)/Homer	NRBCARRGGTCA	0.1	-4.253	0.1555	85	0.1453	11552	0.1148		FOXP2	0.0547189	0.142516	0.383949	1		WRNIP1	0.0258993	0.0571805	0.452939	0.999972		caudal(Homeobox)/Drosophila-Embryos-ChIP-Chip(modEncode)/Homer	GGYCATAAAW	0.1	-2.753	0.7127	27	0.0877	6114.4	0.0642		GTF2F1	0.04	0.0897294	0.445785	0.999896
Tal1	CATCTG	0.1	-4.463	0.1261	370	0.2157	20179.4	0.1935		WRKY22(WRKY)/colamp-WRKY22-DAP-Seq(GSE60143)/Homer	WWAAAGTCAACK	0.1	-4.232	0.1571	47	0.0803	5794.2	0.0576		GTF2F1	0.0336345	0.0906216	0.371154	1		HDAC2	0.0733813	0.119807	0.612497	0.999976		Atf1(bZIP)/K562-ATF1-ChIP-Seq(GSE31477)/Homer	GATGACGTCA	0.1	-2.738	0.7127	33	0.1071	7749.8	0.0814		REST	0.142857	0.222594	0.641783	0.999935
AGL63(MADS)/col-AGL63-DAP-Seq(GSE60143)/Homer	TTCCAAWWWTGG	0.1	-4.456	0.1261	152	0.0886	7684	0.0737		Fos(bZIP)/TSC-Fos-ChIP-Seq(GSE110950)/Homer	NDATGASTCAYN	0.1	-4.169	0.1655	176	0.3009	26204.4	0.2604		TBL1XR1	0.0301205	0.0832914	0.361628	1		CTBP2	0.00863309	0.0309977	0.278507	0.999982		Rbpj1(?)/Panc1-Rbpj1-ChIP-Seq(GSE47459)/Homer	HTTTCCCASG	0.1	-2.728	0.7127	56	0.1818	14199.3	0.1491		SIX5	0.0114286	0.0471048	0.24262	0.999952
HAT2(Homeobox)/colamp-HAT2-DAP-Seq(GSE60143)/Homer	CYAATSATTR	0.1	-4.399	0.1315	176	0.1026	9044.9	0.0867		DEAR3(AP2EREBP)/colamp-DEAR3-DAP-Seq(GSE60143)/Homer	BCACCGACAWNNNNN	0.1	-4.168	0.1655	11	0.0188	881	0.0088		SIN3AK20	0.0722892	0.19996	0.361518	1		NFYB	0.0258993	0.0600232	0.431488	0.999992		ZML2(C2C2gata)/col-ZML2-DAP-Seq(GSE60143)/Homer	CATCATCATC	0.1	-2.711	0.7127	10	0.0325	1781.4	0.0187		UBTF	0.0314286	0.0816258	0.385033	0.999965
Nkx6.1(Homeobox)/Islet-Nkx6.1-ChIP-Seq(GSE40975)/Homer	GKTAATGR	0.1	-4.376	0.1331	604	0.3522	34035	0.3264		WRKY6(WRKY)/colamp-WRKY6-DAP-Seq(GSE60143)/Homer	NCGTTGACTWWD	0.1	-4.128	0.1689	63	0.1077	8229.8	0.0818		TBP	0.0742972	0.208488	0.356362	1		PAX5	0.0791367	0.130539	0.606232	0.999993		TRPS1(Zf)/MCF7-TRPS1-ChIP-Seq(GSE107013)/Homer	AGATAAGANN	0.1	-2.681	0.718	65	0.211	16831.8	0.1767		SPI1	0.0542857	0.115117	0.47157	0.999969
AT3G51470(DBP)/col-AT3G51470-DAP-Seq(GSE60143)/Homer	TTWHGGTGCACC	0.1	-4.357	0.1343	259	0.151	13784.8	0.1322		Ets1-distal(ETS)/CD4+-PolII-ChIP-Seq(Barski_et_al.)/Homer	MACAGGAAGT	0.1	-4.065	0.1781	31	0.053	3539.9	0.0352		CHD2	0.0567269	0.164762	0.344296	1		RCOR1	0.126619	0.187823	0.674139	0.999994		Atoh1(bHLH)/Cerebellum-Atoh1-ChIP-Seq(GSE22111)/Homer	VNRVCAGCTGGY	0.1	-2.672	0.718	67	0.2175	17419.1	0.1829		MTA3	0.00571429	0.0376885	0.151619	0.999978
AT3G09735(S1Falike)/col-AT3G09735-DAP-Seq(GSE60143)/Homer	TTCTAGAANMTTCTA	0.1	-4.354	0.1343	69	0.0402	3165.6	0.0304		TCP7(TCP)/col-TCP7-DAP-Seq(GSE60143)/Homer	GTGGGSCCCACHHNN	0.1	-3.885	0.211	25	0.0427	2750.5	0.0273		RUNX3	0.063253	0.187024	0.338207	1		SRF	0.028777	0.0647902	0.444156	0.999994		ANAC092(NAC)/colamp-ANAC092-DAP-Seq(GSE60143)/Homer	WRCKTGWNNNWCAMG	0.1	-2.667	0.718	11	0.0357	2036.7	0.0214		CTBP2	0.00285714	0.0306067	0.0933502	0.999981
RAR:RXR(NR),DR0/ES-RAR-ChIP-Seq(GSE56893)/Homer	AGGTCAAGGTCA	0.1	-4.351	0.1343	24	0.014	879.2	0.0084		NTM2(NAC)/col-NTM2-DAP-Seq(GSE60143)/Homer	CTTRTNNNAYAAGBH	0.1	-3.863	0.2135	32	0.0547	3741.6	0.0372		TCF3	0.0220884	0.0671617	0.328883	1		ZEB1	0.0057554	0.0275482	0.208921	0.999994		HY5(bZIP)/colamp-HY5-DAP-Seq(GSE60143)/Homer	RRTSACGTSD	0.1	-2.64	0.7254	26	0.0844	5919.7	0.0621		ELK4	0.00571429	0.0385453	0.148249	0.999984
RORgt(NR)/EL4-RORgt.Flag-ChIP-Seq(GSE56019)/Homer	AAYTAGGTCA	0.1	-4.321	0.1343	39	0.0227	1615	0.0155		ANL2(HB)/col-ANL2-DAP-Seq(GSE60143)/Homer	CATTAATTGC	0.1	-3.858	0.2135	62	0.106	8197.8	0.0815		SRF	0.0210843	0.0647902	0.325425	1		ZNF263	0.0633094	0.11155	0.567541	0.999995		Hoxa9(Homeobox)/ChickenMSG-Hoxa9.Flag-ChIP-Seq(GSE86088)/Homer	RGCAATNAAA	0.1	-2.632	0.7254	96	0.3117	25976.3	0.2727		TCF3	0.02	0.066456	0.300951	0.999985
RORgt(NR)/EL4-RORgt.Flag-ChIP-Seq(GSE56019)/Homer	AAYTAGGTCA	0.1	-4.321	0.1343	39	0.0227	1615	0.0155		WRKY33(WRKY)/col-WRKY33-DAP-Seq(GSE60143)/Homer	CGTTGACYAW	0.1	-3.832	0.2158	54	0.0923	6994.9	0.0695		ELF1	0.065261	0.201429	0.32399	1		SREBP1	0.00143885	0.0174951	0.0822429	0.999995		Foxo1(Forkhead)/RAW-Foxo1-ChIP-Seq(Fan_et_al.)/Homer	CTGTTTAC	0.1	-2.63	0.7254	90	0.2922	24201.8	0.2541		WRNIP1	0.0142857	0.0564267	0.253173	0.999985
ATHB23(ZFHD)/col-ATHB23-DAP-Seq(GSE60143)/Homer	HTAATTARNN	0.1	-4.224	0.1458	219	0.1277	11534.8	0.1106		HOXB13(Homeobox)/ProstateTumor-HOXB13-ChIP-Seq(GSE56288)/Homer	TTTTATKRGG	0.1	-3.822	0.2158	89	0.1521	12404.3	0.1233		FOXM1	0.0266064	0.0833952	0.31904	1		PML	0.0532374	0.0996846	0.534059	0.999996		CRE(bZIP)/Promoter/Homer	CSGTGACGTCAC	0.1	-2.591	0.7395	12	0.039	2310.9	0.0243		BCLAF1	0.00857143	0.0467432	0.183373	0.999991
Rbpj1(?)/Panc1-Rbpj1-ChIP-Seq(GSE47459)/Homer	HTTTCCCASG	0.1	-4.177	0.1499	283	0.165	15228.5	0.1461		AT3G57600(AP2EREBP)/col-AT3G57600-DAP-Seq(GSE60143)/Homer	GGCGGTGG	0.1	-3.806	0.2173	20	0.0342	2087.2	0.0207		CBX3	0.0215863	0.0679283	0.317781	1		GTF2B	0.00143885	0.0182537	0.0788251	0.999997		NF1:FOXA1(CTF,Forkhead)/LNCAP-FOXA1-ChIP-Seq(GSE27824)/Homer	WNTGTTTRYTTTGGCA	0.1	-2.583	0.7395	5	0.0162	692	0.0073		TBL1XR1	0.0285714	0.0824589	0.346493	0.999991
TATA-box/SacCer-Promoters/Homer	BBHWTATATA	0.1	-4.159	0.1512	70	0.0408	3250.1	0.0312		ELF3(ETS)/PDAC-ELF3-ChIP-Seq(GSE64557)/Homer	ANCAGGAAGT	0.1	-3.768	0.2235	64	0.1094	8545.4	0.0849		BRCA1	0.0170683	0.0556474	0.306722	1		SIX5	0.0158273	0.0477023	0.331794	0.999998		RAR:RXR(NR),DR5/ES-RAR-ChIP-Seq(GSE56893)/Homer	RGGTCADNNAGAGGTCAV	0.1	-2.58	0.7395	3	0.0097	302.3	0.0032		NFYB	0.0142857	0.0593192	0.240828	0.999994
Mouse_Recombination_Hotspot(Zf)/Testis-DMC1-ChIP-Seq(GSE24438)/Homer	ACTYKNATTCGTGNTACTTC	0.1	-4.128	0.1536	15	0.0087	483.1	0.0046		Foxf1(Forkhead)/Lung-Foxf1-ChIP-Seq(GSE77951)/Homer	WWATRTAAACAN	0.1	-3.753	0.2247	95	0.1624	13390	0.133		MTA3	0.0115462	0.0381044	0.303015	1		SIN3AK20	0.132374	0.19996	0.662003	0.999999		Tcfcp2l1(CP2)/mES-Tcfcp2l1-ChIP-Seq(GSE11431)/Homer	NRAACCRGTTYRAACCRGYT	0.1	-2.571	0.7395	8	0.026	1359	0.0143		CTCFL	0.0142857	0.0624946	0.228591	0.999998
HSF6(HSF)/col-HSF6-DAP-Seq(GSE60143)/Homer	TTYTAGAAGCTTCTA	0.1	-4.096	0.1565	37	0.0216	1540.7	0.0148		ANAC004(NAC)/colamp-ANAC004-DAP-Seq(GSE60143)/Homer	WNCTTVYNNNRBAAG	0.1	-3.71	0.2323	23	0.0393	2520	0.025		MAZ	0.0677711	0.224514	0.301857	1		FOXP2	0.0834532	0.142516	0.585571	0.999999		bcd(Homeobox)/Embryo-Bcd-ChIP-Seq(GSE86966)/Homer	VNNGGATTADNN	0.1	-2.568	0.7395	37	0.1201	8983.5	0.0943		TBP	0.114286	0.206387	0.553745	0.999998
Phox2a(Homeobox)/Neuron-Phox2a-ChIP-Seq(GSE31456)/Homer	YTAATYNRATTA	0.1	-4.073	0.1586	77	0.0449	3640.6	0.0349		DREB19(AP2EREBP)/colamp-DREB19-DAP-Seq(GSE60143)/Homer	AATGTCGGTK	0.1	-3.705	0.2323	16	0.0274	1579	0.0157		ZKSCAN1	0.0065261	0.0217591	0.299925	1		GTF2F1	0.0431655	0.0906216	0.476326	0.999999		OBP1(C2C2dof)/col-OBP1-DAP-Seq(GSE60143)/Homer	NHHACTTTWT	0.1	-2.563	0.7395	89	0.289	23987.2	0.2518		SP4	0.00285714	0.0375471	0.076095	0.999999
BPC6(BBRBPC)/col-BPC6-DAP-Seq(GSE60143)/Homer	YTYTCTCTCTCTCTA	0.1	-4.006	0.1681	11	0.0064	318.3	0.0031		AGL6(MADS)/col-AGL6-DAP-Seq(GSE60143)/Homer	TTWCCWWAWWDGGWA	0.1	-3.688	0.2331	14	0.0239	1323.8	0.0132		PBX3	0.0115462	0.0399649	0.288908	1		THAP1	0.0028777	0.0248173	0.115955	1		ZNF341(Zf)/EBV-ZNF341-ChIP-Seq(GSE113194)/Homer	GGAACAGCCG	0.1	-2.557	0.7395	32	0.1039	7609.3	0.0799		ELK1	0.00857143	0.0536836	0.159666	0.999999
Prop1(Homeobox)/GHFT1-PROP1.biotin-ChIP-Seq(GSE77302)/Homer	NTAATBNAATTA	0.1	-3.978	0.1713	120	0.07	6015.6	0.0577		bZIP48(bZIP)/colamp-bZIP48-DAP-Seq(GSE60143)/Homer	DDWWKVTSACGTGGC	0.1	-3.688	0.2331	22	0.0376	2387.5	0.0237		GABPA	0.0411647	0.142859	0.288148	1		CEBPD	0.0201439	0.0582185	0.346005	1		Tlx?(NR)/NPC-H3K4me1-ChIP-Seq(GSE16256)/Homer	CTGGCAGSCTGCCA	0.1	-2.555	0.7395	28	0.0909	6517.5	0.0684		ATF2	0.0228571	0.0821288	0.278309	0.999999
AT2G01818(PLATZ)/col-AT2G01818-DAP-Seq(GSE60143)/Homer	TCTAGAABSTTC	0.1	-3.915	0.1807	28	0.0163	1111.5	0.0107		Unknown4/Arabidopsis-Promoters/Homer	CKTCKTCTTY	0.1	-3.667	0.2336	52	0.0889	6762.1	0.0672		SETDB1	0.00753012	0.0263505	0.285768	1		CBX3	0.0258993	0.0679283	0.381274	1		TGA10(bZIP)/colamp-TGA10-DAP-Seq(GSE60143)/Homer	ATGACGTC	0.1	-2.533	0.7395	24	0.0779	5451.2	0.0572		CHD1	0.0285714	0.0917415	0.311434	0.999999
ATHB25(ZFHD)/colamp-ATHB25-DAP-Seq(GSE60143)/Homer	TAATTAVB	0.1	-3.777	0.2055	264	0.1539	14270.1	0.1369		Elf4(ETS)/BMDM-Elf4-ChIP-Seq(GSE88699)/Homer	ACTTCCKGKT	0.1	-3.663	0.2336	75	0.1282	10298.7	0.1023		EGR1	0.0532129	0.186298	0.285633	1		CHD2	0.0964029	0.164762	0.585103	1		BHLHA15(bHLH)/NIH3T3-BHLHB8.HA-ChIP-Seq(GSE119782)/Homer	NAMCAGCTGK	0.1	-2.533	0.7395	78	0.2532	20782.1	0.2182		E2F4	0.0428571	0.115211	0.371987	1
ANAC045(NAC)/col-ANAC045-DAP-Seq(GSE60143)/Homer	DNCKTVNNNNNNAMG	0.1	-3.719	0.2159	284	0.1656	15451.8	0.1482		At5g08330(TCP)/col-At5g08330-DAP-Seq(GSE60143)/Homer	GGRCCCAC	0.1	-3.662	0.2336	30	0.0513	3517.5	0.035		YY1	0.0793173	0.279035	0.284255	1		BDP1	0	0.00258714	0	1		bZIP28(bZIP)/col-bZIP28-DAP-Seq(GSE60143)/Homer	TGCCACGTSABH	0.1	-2.526	0.7395	11	0.0357	2090.7	0.0219		NFYA	0.00285714	0.0416264	0.0686378	1
PBX2(Homeobox)/K562-PBX2-ChIP-Seq(Encode)/Homer	RTGATTKATRGN	0.1	-3.677	0.2233	187	0.109	9875.8	0.0947		FOXP1(Forkhead)/H9-FOXP1-ChIP-Seq(GSE31006)/Homer	NYYTGTTTACHN	0.1	-3.651	0.2336	51	0.0872	6618.1	0.0658		E2F4	0.0326305	0.116525	0.28003	1		BRF1	0	0.00150916	0	1		ANAC087(NAC)/col-ANAC087-DAP-Seq(GSE60143)/Homer	WVCKTGHNNNWCAMG	0.1	-2.513	0.7395	8	0.026	1376.8	0.0145		CCNT2	0.0285714	0.0984304	0.29027	1
THRb(NR)/HepG2-THRb.Flag-ChIP-Seq(Encode)/Homer	GGTCACCTGAGGTCA	0.1	-3.562	0.2483	127	0.0741	6508.7	0.0624		Hnf6b(Homeobox)/LNCaP-Hnf6b-ChIP-Seq(GSE106305)/Homer	TATTGAYY	0.1	-3.642	0.2336	73	0.1248	9998.3	0.0993		IRF4	0.0145582	0.0529405	0.274993	1		BRF2	0	0.00155707	0	1		At4g38000(C2C2dof)/col-At4g38000-DAP-Seq(GSE60143)/Homer	WWWTWACTTTTT	0.1	-2.488	0.7395	33	0.1071	7938.2	0.0833		CHD2	0.0714286	0.163071	0.438022	1
DLX1(Homeobox)/BasalGanglia-Dlx1-ChIP-seq(GSE124936)/Homer	NSNNTAATTA	0.1	-3.557	0.2483	312	0.1819	17145.9	0.1644		Fra1(bZIP)/BT549-Fra1-ChIP-Seq(GSE46166)/Homer	NNATGASTCATH	0.1	-3.626	0.2336	169	0.2889	25455.4	0.2529		PML	0.0266064	0.0996846	0.266906	1		CCNT2	0.0359712	0.0996127	0.361111	1		CUC2(NAC)/colamp-CUC2-DAP-Seq(GSE60143)/Homer	TRCKTGTNNNWCAMG	0.1	-2.483	0.7395	9	0.0292	1622.8	0.017		ETS1	0.02	0.0837479	0.238812	1
GRHL2(CP2)/HBE-GRHL2-ChIP-Seq(GSE46194)/Homer	AAACYKGTTWDACMRGTTTB	0.1	-3.553	0.2483	76	0.0443	3684	0.0353		ATAF1(NAC)/col-ATAF1-DAP-Seq(GSE60143)/Homer	YACGTMAY	0.1	-3.622	0.2336	102	0.1744	14580.6	0.1449		ZBTB7A	0.0331325	0.129956	0.254953	1		CHD1	0.0143885	0.0929852	0.15474	1		AT5G02460(C2C2dof)/col-AT5G02460-DAP-Seq(GSE60143)/Homer	CHCCTTTT	0.1	-2.46	0.7409	66	0.2143	17360.4	0.1823		EZH2	0.00857143	0.0596178	0.143773	1
HSF7(HSF)/colamp-HSF7-DAP-Seq(GSE60143)/Homer	TTCTAGAAGCTTCTA	0.1	-3.489	0.2603	30	0.0175	1257	0.0121		ANAC062(NAC)/colamp-ANAC062-DAP-Seq(GSE60143)/Homer	TACTTANTNWNYAAG	0.1	-3.609	0.2336	25	0.0427	2824.3	0.0281		NFYB	0.0150602	0.0600232	0.250907	1		CREB1	0.0129496	0.110113	0.117603	1		MYB41(MYB)/col-MYB41-DAP-Seq(GSE60143)/Homer	BYTYACCTAA	0.1	-2.458	0.7409	14	0.0455	2870.2	0.0301		FOXM1	0.02	0.0825061	0.242406	1
IDD7(C2H2)/col-IDD7-DAP-Seq(GSE60143)/Homer	TTTGTCKTTTTN	0.1	-3.469	0.2634	73	0.0426	3536.5	0.0339		At2g33710(AP2EREBP)/colamp-At2g33710-DAP-Seq(GSE60143)/Homer	WTKGCGGCKR	0.1	-3.581	0.2354	57	0.0974	7560.4	0.0751		CCNT2	0.0240964	0.0996127	0.241901	1		CTCF	0.166906	0.427876	0.390082	1		EPR1(MYBrelated)/colamp-EPR1-DAP-Seq(GSE60143)/Homer	AAATATCT	0.1	-2.457	0.7409	12	0.039	2366.1	0.0248		HDAC1	0.0114286	0.0666368	0.171505	1
LXRE(NR),DR4/RAW-LXRb.biotin-ChIP-Seq(GSE21512)/Homer	RGGTTACTANAGGTCA	0.1	-3.408	0.2775	15	0.0087	531.8	0.0051		CUC3(NAC)/col-CUC3-DAP-Seq(GSE60143)/Homer	TRCKTGWNNNACAMG	0.1	-3.568	0.2365	18	0.0308	1872.9	0.0186		E2F6	0.0341365	0.143003	0.238712	1		CTCFL	0.0028777	0.0633449	0.045429	1		LHY1(MYBrelated)/col-LHY1-DAP-Seq(GSE60143)/Homer	AAATATCT	0.1	-2.457	0.7409	12	0.039	2366.1	0.0248		NRF1	0.00571429	0.0534321	0.106945	1
REF6(Zf)/Arabidopsis-REF6-ChIP-Seq(GSE106942)/Homer	TVCTCTGTTT	0.1	-3.343	0.2936	132	0.077	6848.7	0.0657		CBF3(AP2EREBP)/colamp-CBF3-DAP-Seq(GSE60143)/Homer	YNRCCGACATNN	0.1	-3.53	0.2436	13	0.0222	1224.6	0.0122		TAF1	0.0491968	0.206667	0.238048	1		E2F1	0.0230216	0.119831	0.192118	1		SPL15(SBP)/colamp-SPL15-DAP-Seq(GSE60143)/Homer	WDWMMGTACADW	0.1	-2.441	0.7409	43	0.1396	10776.2	0.1131		RUNX3	0.0857143	0.185086	0.463104	1
ATHB13(Homeobox)/col-ATHB13-DAP-Seq(GSE60143)/Homer	CAATAATT	0.1	-3.333	0.2944	217	0.1265	11712.8	0.1123		ANAC005(NAC)/col-ANAC005-DAP-Seq(GSE60143)/Homer	WVCTTVTWNHABAAG	0.1	-3.527	0.2436	32	0.0547	3848.1	0.0382		RELA	0.0306225	0.128822	0.237712	1		E2F4	0.0460432	0.116525	0.395136	1		CUC3(NAC)/col-CUC3-DAP-Seq(GSE60143)/Homer	TRCKTGWNNNACAMG	0.1	-2.432	0.7409	9	0.0292	1640.8	0.0172		ZBTB7A	0.0457143	0.12844	0.35592	1
ZNF416(Zf)/HEK293-ZNF416.GFP-ChIP-Seq(GSE58341)/Homer	WDNCTGGGCA	0.1	-3.32	0.2957	280	0.1633	15373.3	0.1474		HNF6(Homeobox)/Liver-Hnf6-ChIP-Seq(ERP000394)/Homer	NTATYGATCH	0.1	-3.475	0.2532	43	0.0735	5488.3	0.0545		BACH1	0.0145582	0.0655647	0.222044	1		E2F6	0.0258993	0.143003	0.18111	1		CRC(C2C2YABBY)/col-CRC-DAP-Seq(GSE60143)/Homer	TWATSATA	0.1	-2.421	0.7409	44	0.1429	11078.1	0.1163		BDP1	0	0.00256235	0	1
Tlx?(NR)/NPC-H3K4me1-ChIP-Seq(GSE16256)/Homer	CTGGCAGSCTGCCA	0.1	-3.305	0.2977	124	0.0723	6407.6	0.0615		At1g19210(AP2EREBP)/colamp-At1g19210-DAP-Seq(GSE60143)/Homer	HCACCGACCAHN	0.1	-3.386	0.2746	36	0.0615	4482.9	0.0445		PAX5	0.0286145	0.130539	0.219203	1		EGR1	0.0820144	0.186298	0.440233	1		AT3G16280(AP2EREBP)/colamp-AT3G16280-DAP-Seq(GSE60143)/Homer	HCACCGACAHHDHHN	0.1	-2.42	0.7409	7	0.0227	1173.6	0.0123		BRF1	0	0.00148553	0	1
ATHB24(ZFHD)/colamp-ATHB24-DAP-Seq(GSE60143)/Homer	TAATTAAS	0.1	-3.304	0.2977	177	0.1032	9421.1	0.0904		WRKY15(WRKY)/col-WRKY15-DAP-Seq(GSE60143)/Homer	VGTTGACTWW	0.1	-3.368	0.2773	67	0.1145	9207.9	0.0915		ETS1	0.0180723	0.0847926	0.213135	1		ELF1	0.11223	0.201429	0.557169	1		ATHB6(Homeobox)/col-ATHB6-DAP-Seq(GSE60143)/Homer	AATGATTG	0.1	-2.417	0.7409	45	0.1461	11365.8	0.1193		BRF2	0	0.00155627	0	1
AtGRF6(GRF)/col-AtGRF6-DAP-Seq(GSE60143)/Homer	NTGTCAGADNNNNNN	0.1	-3.297	0.2977	241	0.1405	13114.7	0.1258		ANAC092(NAC)/colamp-ANAC092-DAP-Seq(GSE60143)/Homer	WRCKTGWNNNWCAMG	0.1	-3.276	0.3017	20	0.0342	2217	0.022		UBTF	0.0175703	0.0826446	0.2126	1		ELK1	0.0100719	0.0544337	0.185031	1		TCP20(TCP)/col-TCP20-DAP-Seq(GSE60143)/Homer	GGDCCCAC	0.1	-2.4	0.7409	13	0.0422	2643.2	0.0277		CTCF	0.188571	0.424029	0.444713	1
ATHB6(Homeobox)/Arabidopsis-HB6-ChIP-Seq(GSE80564)/Homer	CAATNATTBN	0.1	-3.285	0.2977	156	0.091	8227.9	0.0789		bZIP28(bZIP)/col-bZIP28-DAP-Seq(GSE60143)/Homer	TGCCACGTSABH	0.1	-3.275	0.3017	15	0.0256	1535.9	0.0153		E2F1	0.0245984	0.119831	0.205276	1		ETS1	0.0258993	0.0847926	0.305443	1		ATHB23(ZFHD)/col-ATHB23-DAP-Seq(GSE60143)/Homer	HTAATTARNN	0.1	-2.378	0.7409	39	0.1266	9704.3	0.1019		E2F1	0.0257143	0.11834	0.217292	1
AGL95(ND)/col-AGL95-DAP-Seq(GSE60143)/Homer	TTCTAGAAGCTTCTA	0.1	-3.269	0.299	18	0.0105	684.3	0.0066		Elk4(ETS)/Hela-Elk4-ChIP-Seq(GSE31477)/Homer	NRYTTCCGGY	0.1	-3.243	0.3068	35	0.0598	4387.8	0.0436		POU2F2	0.0215863	0.106735	0.202242	1		EZH2	0.018705	0.0604144	0.309612	1		PAX5(Paired,Homeobox)/GM12878-PAX5-ChIP-Seq(GSE32465)/Homer	GCAGCCAAGCRTGACH	0.1	-2.378	0.7409	17	0.0552	3686.7	0.0387		E2F6	0.0371429	0.141299	0.262868	1
JKD(C2H2)/col-JKD-DAP-Seq(GSE60143)/Homer	TTTTGTCGTTTT	0.1	-3.236	0.3067	33	0.0192	1440	0.0138		DEAR2(AP2EREBP)/colamp-DEAR2-DAP-Seq(GSE60143)/Homer	HCACCGACAWHD	0.1	-3.222	0.311	27	0.0462	3224.5	0.032		BCLAF1	0.00953815	0.047335	0.201503	1		GRp20	0	0.00465525	0	1		NF1-halfsite(CTF)/LNCaP-NF1-ChIP-Seq(Unpublished)/Homer	YTGCCAAG	0.1	-2.366	0.7409	85	0.276	23051.8	0.242		EGR1	0.0685714	0.184214	0.372238	1
PLT1(AP2EREBP)/colamp-PLT1-DAP-Seq(GSE60143)/Homer	GCACGAWTYCCGAGG	0.1	-3.224	0.308	12	0.007	406	0.0039		AT2G15740(C2H2)/col-AT2G15740-DAP-Seq(GSE60143)/Homer	DHNDWATCGATD	0.1	-3.192	0.318	38	0.065	4853.2	0.0482		SIX5	0.00953815	0.0477023	0.199952	1		HDAC1	0.0172662	0.067529	0.255685	1		ANL2(HB)/col-ANL2-DAP-Seq(GSE60143)/Homer	CATTAATTGC	0.1	-2.362	0.7409	21	0.0682	4756.5	0.0499		ELF1	0.0828571	0.199297	0.415746	1
Znf263(Zf)/K562-Znf263-ChIP-Seq(GSE31477)/Homer	CVGTSCTCCC	0.1	-3.223	0.308	331	0.193	18398.7	0.1765		Brn1(POU,Homeobox)/NPC-Brn1-ChIP-Seq(GSE35496)/Homer	TATGCWAATBAV	0.1	-3.188	0.318	29	0.0496	3525.3	0.035		CTBP2	0.0060241	0.0309977	0.19434	1		HDAC6	0	0.00491875	0	1		ANAC047(NAC)/colamp-ANAC047-DAP-Seq(GSE60143)/Homer	WACACGTAACTT	0.1	-2.318	0.762	19	0.0617	4249.1	0.0446		FAM48A	0	0.00312827	0	1
HAT1(Homeobox)/col-HAT1-DAP-Seq(GSE60143)/Homer	SCAATCATTGNN	0.1	-3.207	0.3085	40	0.0233	1809.3	0.0174		ERF13(AP2EREBP)/colamp-ERF13-DAP-Seq(GSE60143)/Homer	TYAGCCGCCATT	0.1	-3.177	0.318	40	0.0684	5159.7	0.0513		ZNF143	0.0391566	0.211379	0.185244	1		HMGN3	0.0201439	0.082437	0.244355	1		AT1G19040(NAC)/col-AT1G19040-DAP-Seq(GSE60143)/Homer	CTTGNDNHNCAAGYW	0.1	-2.316	0.762	4	0.013	538.6	0.0057		GABPA	0.0457143	0.141267	0.323602	1
NFAT(RHD)/Jurkat-NFATC1-ChIP-Seq(Jolma_et_al.)/Homer	ATTTTCCATT	0.1	-3.196	0.3095	193	0.1125	10376.6	0.0995		Hoxa13(Homeobox)/ChickenMSG-Hoxa13.Flag-ChIP-Seq(GSE86088)/Homer	CYHATAAAAN	0.1	-3.175	0.318	203	0.347	31479.4	0.3128		SIN3A	0.0251004	0.136982	0.183238	1		IRF1	0.0345324	0.107773	0.320417	1		AT1G69570(C2C2dof)/col-AT1G69570-DAP-Seq(GSE60143)/Homer	WAAAAGTGHH	0.1	-2.307	0.762	42	0.1364	10617.3	0.1115		GRp20	0	0.00458236	0	1
Otx2(Homeobox)/EpiLC-Otx2-ChIP-Seq(GSE56098)/Homer	NYTAATCCYB	0.1	-3.191	0.3095	131	0.0764	6834.4	0.0655		p73(p53)/Trachea-p73-ChIP-Seq(PRJNA310161)/Homer	NRRRCAWGTCCDGRCATGYY	0.1	-3.148	0.3223	5	0.0085	325.6	0.0032		HMGN3	0.0150602	0.082437	0.182688	1		IRF3	0	0.0125284	0	1		TGA9(bZIP)/colamp-TGA9-DAP-Seq(GSE60143)/Homer	VTGACGTC	1	-2.288	0.7674	44	0.1429	11204.6	0.1176		GTF2B	0	0.0179836	0	1
Bapx1(Homeobox)/VertebralCol-Bapx1-ChIP-Seq(GSE36672)/Homer	TTRAGTGSYK	0.1	-3.18	0.3098	407	0.2373	22897.8	0.2196		AT1G71450(AP2EREBP)/col-AT1G71450-DAP-Seq(GSE60143)/Homer	DHDWTGTCGGTG	0.1	-3.147	0.3223	39	0.0667	5022	0.0499		IRF1	0.0190763	0.107773	0.177004	1		KDM5A	0	0.0123448	0	1		Foxa3(Forkhead)/Liver-Foxa3-ChIP-Seq(GSE77670)/Homer	BSNTGTTTACWYWGN	1	-2.284	0.7674	25	0.0812	5891.1	0.0618		HDAC6	0	0.00486532	0	1
ERE(NR),IR3/MCF7-ERa-ChIP-Seq(Unpublished)/Homer	VAGGTCACNSTGACC	0.1	-3.037	0.3549	55	0.0321	2639.1	0.0253		At1g22810(AP2EREBP)/colamp-At1g22810-DAP-Seq(GSE60143)/Homer	BCACCGACANNN	0.1	-3.142	0.3223	12	0.0205	1167	0.0116		RBBP5	0.0205823	0.118282	0.174011	1		KDM5B	0.0129496	0.0869326	0.148962	1		CUC1(NAC)/col-CUC1-DAP-Seq(GSE60143)/Homer	TACTTGTNNNACAAG	1	-2.279	0.7674	11	0.0357	2192.8	0.023		HMGN3	0.0142857	0.0813821	0.175539	1
CEBP:AP1(bZIP)/ThioMac-CEBPb-ChIP-Seq(GSE21512)/Homer	DRTGTTGCAA	0.1	-2.997	0.3668	168	0.098	9006.5	0.0864		Oct4(POU,Homeobox)/mES-Oct4-ChIP-Seq(GSE11431)/Homer	ATTTGCATAW	0.1	-3.137	0.3223	42	0.0718	5477.3	0.0544		WRNIP1	0.00903614	0.0571805	0.158028	1		MAX	0.176978	0.3232	0.547581	1		Unknown5/Drosophila-Promoters/Homer	GCTGATAASV	1	-2.27	0.7674	22	0.0714	5085.2	0.0534		IRF1	0.0142857	0.106385	0.134284	1
HDG1(Homeobox)/col100-HDG1-DAP-Seq(GSE60143)/Homer	DDYAATTAATGH	0.1	-2.989	0.3671	101	0.0589	5196.5	0.0498		ASHR1(ND)/col-ASHR1-DAP-Seq(GSE60143)/Homer	NTGGTGAN	0.1	-3.125	0.3223	99	0.1692	14420.6	0.1433		EZH2	0.00953815	0.0604144	0.157879	1		MAZ	0.0935252	0.224514	0.416567	1		CArG(MADS)/PUER-Srf-ChIP-Seq(Sullivan_et_al.)/Homer	CCATATATGGNM	1	-2.251	0.7728	11	0.0357	2204.4	0.0231		IRF3	0	0.0123401	0	1
HOXA9(Homeobox)/HSC-Hoxa9-ChIP-Seq(GSE33509)/Homer	GGCCATAAATCA	0.1	-2.98	0.3675	139	0.081	7351.6	0.0705		AT1G20910(ARID)/col-AT1G20910-DAP-Seq(GSE60143)/Homer	THAATTRAWN	0.1	-3.121	0.3223	133	0.2274	19936.8	0.1981		HDAC1	0.0105422	0.067529	0.156113	1		MXI1	0.076259	0.188142	0.405326	1		ATHB53(HB)/col-ATHB53-DAP-Seq(GSE60143)/Homer	CAATAATT	1	-2.251	0.7728	17	0.0552	3758	0.0395		KDM5A	0	0.0121594	0	1
Pax7(Paired,Homeobox)/Myoblast-Pax7-ChIP-Seq(GSE25064)/Homer	TAATCAATTA	0.1	-2.968	0.3695	20	0.0117	810.2	0.0078		AT1G77200(AP2EREBP)/colamp-AT1G77200-DAP-Seq(GSE60143)/Homer	ACCGACAHWD	0.1	-3.092	0.3264	19	0.0325	2125.6	0.0211		ZEB1	0.00401606	0.0275482	0.145783	1		MYC	0.260432	0.356418	0.730692	1		ETV1(ETS)/GIST48-ETV1-ChIP-Seq(GSE22441)/Homer	AACCGGAAGT	1	-2.213	0.7912	57	0.1851	15023.1	0.1577		KDM5B	0.0142857	0.0857287	0.166639	1
E-box/Drosophila-Promoters/Homer	AACAGCTGTTHN	0.1	-2.96	0.3698	80	0.0466	4029.9	0.0386		DEL1(E2FDP)/colamp-DEL1-DAP-Seq(GSE60143)/Homer	TTCCCGCCAA	0.1	-3.091	0.3264	1	0.0017	8.7	0.0001		CHD1	0.0135542	0.0929852	0.145767	1		NFYA	0.00719424	0.0422246	0.17038	1		RAP211(AP2EREBP)/colamp-RAP211-DAP-Seq(GSE60143)/Homer	RGCCGGCYWW	1	-2.206	0.7915	64	0.2078	17071.6	0.1792		MAX	0.194286	0.320632	0.605947	1
GT1(Trihelix)/col-GT1-DAP-Seq(GSE60143)/Homer	TTAACCATGGTTAAD	0.1	-2.929	0.3786	4	0.0023	85.8	0.0008		Rfx5(HTH)/GM12878-Rfx5-ChIP-Seq(GSE31477)/Homer	SCCTAGCAACAG	0.1	-3.09	0.3264	42	0.0718	5497.9	0.0546		SREBP1	0.00251004	0.0174951	0.143471	1		NRF1	0.0057554	0.05425	0.10609	1		FOXK2(Forkhead)/U2OS-FOXK2-ChIP-Seq(E-MTAB-2204)/Homer	SCHTGTTTACAT	1	-2.205	0.7915	34	0.1104	8451	0.0887		MAZ	0.0857143	0.22206	0.385996	1
SCRT1(Zf)/HEK293-SCRT1.eGFP-ChIP-Seq(Encode)/Homer	GCAACAGGTG	0.1	-2.897	0.3884	66	0.0385	3268.9	0.0314		MYB56(MYB)/colamp-MYB56-DAP-Seq(GSE60143)/Homer	HTAACGRMHY	0.1	-3.069	0.3269	56	0.0957	7653.5	0.076		CTCFL	0.00903614	0.0633449	0.14265	1		PHF8	0.0129496	0.122689	0.105548	1		FoxL2(Forkhead)/Ovary-FoxL2-ChIP-Seq(GSE60858)/Homer	WWTRTAAACAVG	1	-2.197	0.7915	41	0.1331	10438.2	0.1096		NR2C2	0	0.021497	0	1
HOXA1(Homeobox)/mES-Hoxa1-ChIP-Seq(SRP084292)/Homer	TGATKGATGR	0.1	-2.887	0.3893	57	0.0332	2776.9	0.0266		GABPA(ETS)/Jurkat-GABPa-ChIP-Seq(GSE17954)/Homer	RACCGGAAGT	0.1	-3.063	0.3269	64	0.1094	8902.3	0.0885		NR2C2	0.00301205	0.021791	0.138224	1		POLR3G	0	0.00133349	0	1		SCL(bHLH)/HPC7-Scl-ChIP-Seq(GSE13511)/Homer	AVCAGCTG	1	-2.191	0.7915	192	0.6234	55975	0.5877		PAX5	0.0371429	0.128943	0.288057	1
IDD4(C2H2)/col-IDD4-DAP-Seq(GSE60143)/Homer	TTTGTCTTTWTB	0.1	-2.881	0.3893	155	0.0904	8298.2	0.0796		WRKY28(WRKY)/col-WRKY28-DAP-Seq(GSE60143)/Homer	BGTTGACTWH	0.1	-3.05	0.3284	87	0.1487	12547.2	0.1247		ELK4	0.00502008	0.0390785	0.128461	1		RAD21	0.230216	0.369952	0.622285	1		Ets1-distal(ETS)/CD4+-PolII-ChIP-Seq(Barski_et_al.)/Homer	MACAGGAAGT	1	-2.174	0.7945	17	0.0552	3803.1	0.0399		PHF8	0.0171429	0.120941	0.141745	1
AT3G52440(C2C2dof)/colamp-AT3G52440-DAP-Seq(GSE60143)/Homer	DTHACTTTTT	0.1	-2.809	0.4152	423	0.2466	24033.7	0.2305		HOXA9(Homeobox)/HSC-Hoxa9-ChIP-Seq(GSE33509)/Homer	GGCCATAAATCA	0.1	-3.012	0.3391	65	0.1111	9087.8	0.0903		ELK1	0.0065261	0.0544337	0.119891	1		RBBP5	0.0244604	0.118282	0.206798	1		Hoxd12(Homeobox)/ChickenMSG-Hoxd12.Flag-ChIP-Seq(GSE86088)/Homer	HDGYAATGAAAN	1	-2.165	0.7964	60	0.1948	15952.7	0.1675		PML	0.02	0.0985404	0.202962	1
LIN-39(Homeobox)/cElegans.L3-LIN39-ChIP-Seq(modEncode)/Homer	ATGATTRATG	0.1	-2.765	0.431	257	0.1499	14261.7	0.1368		TCP3(TCP)/colamp-TCP3-DAP-Seq(GSE60143)/Homer	WGTGGTCCCAAHWWW	0.1	-2.995	0.3425	14	0.0239	1462.5	0.0145		KDM5B	0.0100402	0.0869326	0.115494	1		RDBP	0	0.00293049	0	1		DREF/Drosophila-Promoters/Homer	AVYTATCGATAD	1	-2.157	0.7969	1	0.0032	38.8	0.0004		POLR3G	0	0.00131261	0	1
AtIDD11(C2H2)/colamp-AtIDD11-DAP-Seq(GSE60143)/Homer	TTTGTCGTTT	0.1	-2.762	0.431	67	0.0391	3352.8	0.0322		Prop1(Homeobox)/GHFT1-PROP1.biotin-ChIP-Seq(GSE77302)/Homer	NTAATBNAATTA	0.1	-2.977	0.3462	62	0.106	8636.3	0.0858		SP2	0.00301205	0.0286022	0.105308	1		RFX5	0.0661871	0.131489	0.503366	1		MyoG(bHLH)/C2C12-MyoG-ChIP-Seq(GSE36024)/Homer	AACAGCTG	1	-2.157	0.7969	60	0.1948	15961.6	0.1676		POU2F2	0.0171429	0.105402	0.162642	1
At5g66730(C2H2)/colamp-At5g66730-DAP-Seq(GSE60143)/Homer	TTTGTCKTTTTK	0.1	-2.747	0.4328	48	0.028	2312.2	0.0222		WRKY31(WRKY)/colamp-WRKY31-DAP-Seq(GSE60143)/Homer	NCGTTGACTWWK	0.1	-2.947	0.3544	49	0.0838	6632.2	0.0659		TAF7	0.00702811	0.0714736	0.0983315	1		SAP30	0.0057554	0.0603825	0.0953157	1		ATHB24(ZFHD)/colamp-ATHB24-DAP-Seq(GSE60143)/Homer	TAATTAAS	1	-2.149	0.7969	32	0.1039	7938.9	0.0833		RAD21	0.208571	0.366809	0.568611	1
Pho4(bHLH)/Yeast-Pho4-ChIP-Seq(GSE29506)/Homer	AAGCACGTGBGD	0.1	-2.72	0.442	34	0.0198	1564.8	0.015		NTM1(NAC)/col-NTM1-DAP-Seq(GSE60143)/Homer	ACTTRTARAASAAGT	0.1	-2.927	0.3593	30	0.0513	3764.1	0.0374		NFYA	0.00401606	0.0422246	0.0951119	1		SIN3A	0.0244604	0.136982	0.178566	1		AGL95(ND)/col-AGL95-DAP-Seq(GSE60143)/Homer	TTCTAGAAGCTTCTA	1	-2.148	0.7969	4	0.013	573.4	0.006		RBBP5	0.0142857	0.116752	0.12236	1
RIN(MADS)/Tomato-RIN-ChIP-Seq(GSE116581)/Homer	CYAAAAWWGG	0.1	-2.624	0.4829	198	0.1155	10877.9	0.1043		Hoxc9(Homeobox)/Ainv15-Hoxc9-ChIP-Seq(GSE21812)/Homer	GGCCATAAATCA	0.1	-2.902	0.3657	51	0.0872	6963.4	0.0692		SP4	0.00351406	0.0380884	0.0922606	1		SMC3	0.094964	0.262786	0.361374	1		SPL11(SBP)/col100-SPL11-DAP-Seq(GSE60143)/Homer	YTGTACTTBH	1	-2.123	0.8027	22	0.0714	5186	0.0544		RDBP	0	0.00288461	0	1
HSF3(HSF)/colamp-HSF3-DAP-Seq(GSE60143)/Homer	NTTCTAGAAKCTTCT	0.1	-2.589	0.497	145	0.0845	7822.7	0.075		NFkB-p65(RHD)/GM12787-p65-ChIP-Seq(GSE19485)/Homer	WGGGGATTTCCC	0.1	-2.898	0.3657	32	0.0547	4072.6	0.0405		PHF8	0.0110442	0.122689	0.0900174	1		SP2	0.00143885	0.0286022	0.0503055	1		AT1G47655(C2C2dof)/colamp-AT1G47655-DAP-Seq(GSE60143)/Homer	YHACTTTTTS	1	-2.122	0.8027	108	0.3506	30266.2	0.3178		RELA	0.0342857	0.127284	0.269363	1
Six4(Homeobox)/MCF7-SIX4-ChIP-Seq(Encode)/Homer	TGWAAYCTGABACCB	0.1	-2.57	0.5032	14	0.0082	551.3	0.0053		ANAC053(NAC)/colamp-ANAC053-DAP-Seq(GSE60143)/Homer	TDCTTGNNNNNCAAG	0.1	-2.882	0.3684	26	0.0444	3191.5	0.0317		GTF2B	0.00100402	0.0182537	0.0550035	1		SP4	0.0028777	0.0380884	0.0755531	1		Egr1(Zf)/K562-Egr1-ChIP-Seq(GSE32465)/Homer	TGCGTGGGYG	1	-2.117	0.8027	22	0.0714	5190.6	0.0545		SAP30	0.00285714	0.0594685	0.0480446	1
HLF(bZIP)/HSC-HLF.Flag-ChIP-Seq(GSE69817)/Homer	RTTATGYAAB	0.1	-2.532	0.5191	177	0.1032	9693.2	0.093		WRKY42(WRKY)/colamp-WRKY42-DAP-Seq(GSE60143)/Homer	NAAAGTCAACGN	0.1	-2.879	0.3684	26	0.0444	3192	0.0317		KDM5A	0.000502008	0.0123448	0.0406656	1		TAF1	0.0805755	0.206667	0.38988	1		NFAT(RHD)/Jurkat-NFATC1-ChIP-Seq(Jolma_et_al.)/Homer	ATTTTCCATT	1	-2.116	0.8027	35	0.1136	8812.6	0.0925		SIN3A	0.0314286	0.135231	0.232407	1
CRC(C2C2YABBY)/col-CRC-DAP-Seq(GSE60143)/Homer	TWATSATA	0.1	-2.518	0.5231	249	0.1452	13902	0.1333		LBD19(LOBAS2)/colamp-LBD19-DAP-Seq(GSE60143)/Homer	CCKGAAWTTCMGGAW	0.1	-2.875	0.3684	114	0.1949	17025.1	0.1692		THAP1	0.00100402	0.0248173	0.0404562	1		TAF7	0.00431655	0.0714736	0.0603936	1		NAP(NAC)/col-NAP-DAP-Seq(GSE60143)/Homer	ARGTTACGTRTN	1	-2.111	0.8027	24	0.0779	5743.6	0.0603		SMC3	0.125714	0.260275	0.483006	1
At1g14580(C2H2)/colamp-At1g14580-DAP-Seq(GSE60143)/Homer	CASAAAAMGACAAAA	0.1	-2.497	0.5309	31	0.0181	1438.4	0.0138		ANAC050(NAC)/colamp-ANAC050-DAP-Seq(GSE60143)/Homer	WNCTTGNNNNNCAAG	0.1	-2.867	0.3684	27	0.0462	3343.1	0.0332		IRF3	0.000502008	0.0125284	0.0400695	1		TBP	0.102158	0.208488	0.489996	1		p63(p53)/Keratinocyte-p63-ChIP-Seq(GSE17611)/Homer	NNDRCATGYCYNRRCATGYH	1	-2.109	0.8027	15	0.0487	3310.8	0.0348		SP2	0	0.0282016	0	1
AT1G20910(ARID)/col-AT1G20910-DAP-Seq(GSE60143)/Homer	THAATTRAWN	0.1	-2.493	0.5309	267	0.1557	14971.6	0.1436		MYB27(MYB)/colamp-MYB27-DAP-Seq(GSE60143)/Homer	TACCTAACWT	0.1	-2.866	0.3684	16	0.0274	1766.1	0.0175		NRF1	0.00200803	0.05425	0.0370144	1		UBTF	0.0158273	0.0826446	0.191511	1		Zfp809(Zf)/ES-Zfp809-ChIP-Seq(GSE70799)/Homer	GGGGCTYGKCTGGGA	1	-2.097	0.8027	10	0.0325	2019.8	0.0212		TAF1	0.0742857	0.204202	0.363786	1
HRE(HSF)/Striatum-HSF1-ChIP-Seq(GSE38000)/Homer	TTCTAGAABNTTCTA	0.1	-2.49	0.5309	33	0.0192	1546.4	0.0148		CUC2(NAC)/colamp-CUC2-DAP-Seq(GSE60143)/Homer	TRCKTGTNNNWCAMG	0.1	-2.842	0.3712	16	0.0274	1772.8	0.0176		SAP30	0.00200803	0.0603825	0.0332552	1		YY1	0.129496	0.279035	0.464086	1		HSF7(HSF)/colamp-HSF7-DAP-Seq(GSE60143)/Homer	TTCTAGAAGCTTCTA	1	-2.083	0.8027	6	0.0195	1042.9	0.0109		TAF7	0.00857143	0.0704646	0.121642	1
ZBTB18(Zf)/HEK293-ZBTB18.GFP-ChIP-Seq(GSE58341)/Homer	AACATCTGGA	0.1	-2.435	0.5544	123	0.0717	6609.7	0.0634		MYB49(MYB)/col-MYB49-DAP-Seq(GSE60143)/Homer	ARKTAGGTRR	0.1	-2.839	0.3712	67	0.1145	9501.6	0.0944		BRF1	0	0.00150916	0	1		ZBTB7A	0.0374101	0.129956	0.287868	1		Hoxa13(Homeobox)/ChickenMSG-Hoxa13.Flag-ChIP-Seq(GSE86088)/Homer	CYHATAAAAN	1	-2.083	0.8027	81	0.263	22241.8	0.2335		YY1	0.102857	0.275908	0.372795	1
GATA3(Zf),DR4/iTreg-Gata3-ChIP-Seq(GSE20898)/Homer	AGATGKDGAGATAAG	0.1	-2.429	0.5544	15	0.0087	614.4	0.0059		ERF115(AP2EREBP)/colamp-ERF115-DAP-Seq(GSE60143)/Homer	WTKRCGGCGB	0.1	-2.816	0.3762	36	0.0615	4706.2	0.0468		GRp20	0	0.00465525	0	1		ZNF143	0.0201439	0.211379	0.0952977	1		Foxo3(Forkhead)/U2OS-Foxo3-ChIP-Seq(E-MTAB-2701)/Homer	DGTAAACA	1	-2.068	0.8027	39	0.1266	9994	0.1049		ZNF143	0.0342857	0.208682	0.164296	1
IDD5(C2H2)/colamp-IDD5-DAP-Seq(GSE60143)/Homer	TTTTGTCTTTTTBTK	0.1	-2.428	0.5544	117	0.0682	6267.1	0.0601		Unknown1/Arabidopsis-Promoters/Homer	RGGGTAWWWTHGTAA	0.1	-2.815	0.3762	9	0.0154	840.3	0.0083		POLR3G	0	0.00133349	0	1		ZNF274	0	0.00301833	0	1		FXR(NR),IR1/Liver-FXR-ChIP-Seq(Chong_et_al.)/Homer	AGGTCANTGACCTB	1	-2.064	0.8027	16	0.0519	3602.3	0.0378		ZNF274	0	0.00299465	0	1
Hand2(bHLH)/Mesoderm-Hand2-ChIP-Seq(GSE61475)/Homer	TGACANARRCCAGRC	0.1	-2.364	0.5841	96	0.056	5086.3	0.0488		MYB57(MYB)/col-MYB57-DAP-Seq(GSE60143)/Homer	TTACCTAACT	0.1	-2.793	0.3804	36	0.0615	4716.3	0.0469		RDBP	0	0.00293049	0	1		ZZZ3	0	0.00256318	0	1		Eomes(T-box)/H9-Eomes-ChIP-Seq(GSE26097)/Homer	ATTAACACCT	1	-2.062	0.8027	77	0.25	21082.5	0.2213		ZZZ3	0	0.00253877	0	1
PRDM10(Zf)/HEK293-PRDM10.eGFP-ChIP-Seq(Encode)/Homer	TGGTACATTCCA	0.1	-2.325	0.6037	104	0.0606	5556	0.0533		Oct6(POU,Homeobox)/NPC-Pou3f1-ChIP-Seq(GSE35496)/Homer	WATGCAAATGAG	0.1	-2.792	0.3804	39	0.0667	5172	0.0514														At5g58900(MYBrelated)/colamp-At5g58900-DAP-Seq(GSE60143)/Homer	WWWTYTTATCTWWWW	1	-2.049	0.8027	42	0.1364	10871.3	0.1141
EGL-5(Homeobox)/cElegans-L3-EGL5-ChIP-Seq(modEncode)/Homer	ATTTAATGGG	0.1	-2.314	0.6066	267	0.1557	15058.8	0.1444		WRKY43(WRKY)/colamp-WRKY43-DAP-Seq(GSE60143)/Homer	NCGTTGACTTTT	0.1	-2.791	0.3804	27	0.0462	3370.7	0.0335														LMI1(HB)/colamp-LMI1-DAP-Seq(GSE60143)/Homer	AATTATTG	1	-2.046	0.8027	24	0.0779	5792.2	0.0608
GT2(Trihelix)/colamp-GT2-DAP-Seq(GSE60143)/Homer	AMGGTAAAWWWN	1	-2.289	0.6183	198	0.1155	11017.2	0.1057		STOP1(C2H2)/colamp-STOP1-DAP-Seq(GSE60143)/Homer	DTATCTGGKGRAGGT	0.1	-2.752	0.3891	27	0.0462	3384	0.0336														At3g09600(MYBrelated)/colamp-At3g09600-DAP-Seq(GSE60143)/Homer	AAAATATCTT	1	-2.046	0.8027	13	0.0422	2818.5	0.0296
PIF5ox(bHLH)/Arabidopsis-PIF5ox-ChIP-Seq(GSE35062)/Homer	BCACGTGVDN	1	-2.273	0.6245	196	0.1143	10907.7	0.1046		ZNF165(Zf)/WHIM12-ZNF165-ChIP-Seq(GSE65937)/Homer	AAGGKGRCGCAGGCA	0.1	-2.733	0.3941	8	0.0137	727	0.0072														TGA4(bZIP)/colamp-TGA4-DAP-Seq(GSE60143)/Homer	RTGACGTCAKCW	1	-2.041	0.8027	14	0.0455	3084.4	0.0324
GRF9(GRF)/colamp-GRF9-DAP-Seq(GSE60143)/Homer	NWCTGACANNNNNNN	1	-2.246	0.6376	207	0.1207	11563.9	0.1109		Phox2a(Homeobox)/Neuron-Phox2a-ChIP-Seq(GSE31456)/Homer	YTAATYNRATTA	0.1	-2.705	0.4027	40	0.0684	5364.6	0.0533														SUT1?/SacCer-Promoters/Homer	CCCCGCGC	1	-2.034	0.8027	178	0.5779	51860.7	0.5445
ATHB6(Homeobox)/col-ATHB6-DAP-Seq(GSE60143)/Homer	AATGATTG	1	-2.235	0.6404	250	0.1458	14095.4	0.1352		Fra2(bZIP)/Striatum-Fra2-ChIP-Seq(GSE43429)/Homer	GGATGACTCATC	0.1	-2.697	0.4037	148	0.253	22754	0.2261														Sp5(Zf)/mES-Sp5.Flag-ChIP-Seq(GSE72989)/Homer	RGKGGGCGGAGC	1	-2.031	0.8027	32	0.1039	8042.1	0.0844
Zic(Zf)/Cerebellum-ZIC1.2-ChIP-Seq(GSE60731)/Homer	CCTGCTGAGH	1	-2.208	0.6541	174	0.1015	9649.7	0.0925		FXR(NR),IR1/Liver-FXR-ChIP-Seq(Chong_et_al.)/Homer	AGGTCANTGACCTB	0.1	-2.686	0.4058	26	0.0444	3260	0.0324														RAR:RXR(NR),DR0/ES-RAR-ChIP-Seq(GSE56893)/Homer	AGGTCAAGGTCA	1	-2.025	0.8027	5	0.0162	826.6	0.0087
Unknown5/Drosophila-Promoters/Homer	GCTGATAASV	1	-2.207	0.6541	105	0.0612	5650.4	0.0542		Tlx?(NR)/NPC-H3K4me1-ChIP-Seq(GSE16256)/Homer	CTGGCAGSCTGCCA	0.1	-2.679	0.4061	39	0.0667	5223.3	0.0519														Maz(Zf)/HepG2-Maz-ChIP-Seq(GSE31477)/Homer	GGGGGGGG	1	-2.019	0.8027	41	0.1331	10616.1	0.1115
ATHB7(Homeobox)/col-ATHB7-DAP-Seq(GSE60143)/Homer	AATGATTG	1	-2.207	0.6541	139	0.081	7613.8	0.073		MYB93(MYB)/colamp-MYB93-DAP-Seq(GSE60143)/Homer	GGTAGGTGRD	0.1	-2.676	0.4061	66	0.1128	9441.7	0.0938														AT1G76880(Trihelix)/col-AT1G76880-DAP-Seq(GSE60143)/Homer	ACGGTAAAAW	1	-2.014	0.8027	12	0.039	2573.6	0.027
RBFox2(?)/Heart-RBFox2-CLIP-Seq(GSE57926)/Homer	TGCATGCA	1	-2.198	0.6541	389	0.2268	22355.4	0.2144		ANAC071(NAC)/col-ANAC071-DAP-Seq(GSE60143)/Homer	DNCKTNDNNNHNAAG	0.1	-2.637	0.4186	40	0.0684	5396.4	0.0536														TCF4(bHLH)/SHSY5Y-TCF4-ChIP-Seq(GSE96915)/Homer	SMCATCTGKH	1	-2.009	0.8027	80	0.2597	22046.9	0.2315
Meis1(Homeobox)/MastCells-Meis1-ChIP-Seq(GSE48085)/Homer	VGCTGWCAVB	1	-2.197	0.6541	371	0.2163	21284.2	0.2041		AT1G49560(G2like)/colamp-AT1G49560-DAP-Seq(GSE60143)/Homer	GAWTCTNWDA	0.1	-2.601	0.4316	93	0.159	13822.9	0.1373														bZIP18(bZIP)/colamp-bZIP18-DAP-Seq(GSE60143)/Homer	KGMCAGCTND	1	-1.998	0.8027	198	0.6429	58168.8	0.6107
ERF73(AP2EREBP)/col-ERF73-DAP-Seq(GSE60143)/Homer	CCGCCGCC	1	-2.187	0.6541	46	0.0268	2312.8	0.0222		ZNF692(Zf)/HEK293-ZNF692.GFP-ChIP-Seq(GSE58341)/Homer	GTGGGCCCCA	0.1	-2.594	0.432	8	0.0137	750.9	0.0075														PLT1(AP2EREBP)/colamp-PLT1-DAP-Seq(GSE60143)/Homer	GCACGAWTYCCGAGG	1	-1.98	0.8029	3	0.0097	396.4	0.0042
RAV1(RAV)/colamp-RAV1-DAP-Seq(GSE60143)/Homer	TWWTTTCTGTTG	1	-2.186	0.6541	137	0.0799	7506	0.072		WRKY40(WRKY)/colamp-WRKY40-DAP-Seq(GSE60143)/Homer	AHWAGTCAAC	0.1	-2.593	0.432	39	0.0667	5263.7	0.0523														FOXK1(Forkhead)/HEK293-FOXK1-ChIP-Seq(GSE51673)/Homer	NVWTGTTTAC	1	-1.977	0.8029	49	0.1591	12970.3	0.1362
TATA-Box(TBP)/Promoter/Homer	CCTTTTAWAGSC	1	-2.161	0.6587	214	0.1248	12013.9	0.1152		At1g49010(MYBrelated)/col-At1g49010-DAP-Seq(GSE60143)/Homer	RGATAASNTT	0.1	-2.587	0.432	125	0.2137	19056.3	0.1894														ANAC045(NAC)/col-ANAC045-DAP-Seq(GSE60143)/Homer	DNCKTVNNNNNNAMG	1	-1.975	0.8029	53	0.1721	14136.8	0.1484
Pdx1(Homeobox)/Islet-Pdx1-ChIP-Seq(SRA008281)/Homer	YCATYAATCA	1	-2.155	0.659	229	0.1335	12898.5	0.1237		LBD18(LOBAS2)/colamp-LBD18-DAP-Seq(GSE60143)/Homer	CKGAWWTTCHGS	0.1	-2.567	0.4362	163	0.2786	25363.3	0.252														bZIP50(bZIP)/colamp-bZIP50-DAP-Seq(GSE60143)/Homer	GATGACGTCA	1	-1.951	0.8123	36	0.1169	9253.4	0.0971
O2(bZIP)/Corn-O2-ChIP-Seq(GSE63991)/Homer	GCTGACGTGGCA	1	-2.148	0.6599	30	0.0175	1440.5	0.0138		Hoxa11(Homeobox)/ChickenMSG-Hoxa11.Flag-ChIP-Seq(GSE86088)/Homer	TTTTATGGCM	0.1	-2.557	0.4384	188	0.3214	29551.7	0.2936														E2A(bHLH)/proBcell-E2A-ChIP-Seq(GSE21978)/Homer	DNRCAGCTGY	1	-1.946	0.8123	76	0.2468	20946	0.2199
CDX4(Homeobox)/ZebrafishEmbryos-Cdx4.Myc-ChIP-Seq(GSE48254)/Homer	NGYCATAAAWCH	1	-2.144	0.6599	153	0.0892	8451.6	0.0811		At5g08750(C3H)/col-At5g08750-DAP-Seq(GSE60143)/Homer	NWDTTGCGGCTR	0.1	-2.55	0.439	18	0.0308	2136.6	0.0212														AT5G47660(Trihelix)/colamp-AT5G47660-DAP-Seq(GSE60143)/Homer	AWTTTTACCG	1	-1.944	0.8123	47	0.1526	12427.8	0.1305
TAGL1(MADS)/Tomato-TAGL1-ChIP-Seq(GSE116581)/Homer	CCAAAAATRG	1	-2.143	0.6599	188	0.1096	10496.4	0.1007		FOXK2(Forkhead)/U2OS-FOXK2-ChIP-Seq(E-MTAB-2204)/Homer	SCHTGTTTACAT	0.1	-2.546	0.439	64	0.1094	9204.8	0.0915														FoxD3(forkhead)/ZebrafishEmbryo-Foxd3.biotin-ChIP-seq(GSE106676)/Homer	TGTTTAYTTAGC	1	-1.931	0.8151	42	0.1364	10996.4	0.1154
Mef2a(MADS)/HL1-Mef2a.biotin-ChIP-Seq(GSE21529)/Homer	CYAAAAATAG	1	-2.123	0.665	84	0.049	4473.2	0.0429		Oct2(POU,Homeobox)/Bcell-Oct2-ChIP-Seq(GSE21512)/Homer	ATATGCAAAT	0.1	-2.532	0.4419	26	0.0444	3317.6	0.033														CDX4(Homeobox)/ZebrafishEmbryos-Cdx4.Myc-ChIP-Seq(GSE48254)/Homer	NGYCATAAAWCH	1	-1.931	0.8151	28	0.0909	7003.4	0.0735
Knotted(Homeobox)/Corn-KN1-ChIP-Seq(GSE39161)/Homer	GAYGNGACRGGN	1	-2.115	0.6671	219	0.1277	12329.3	0.1182		WRKY27(WRKY)/colamp-WRKY27-DAP-Seq(GSE60143)/Homer	NHGTTGACYTWD	0.1	-2.531	0.4419	63	0.1077	9054.7	0.09														GATA12(C2C2gata)/col-GATA12-DAP-Seq(GSE60143)/Homer	YAGATCTRAW	1	-1.928	0.8151	16	0.0519	3686.2	0.0387
bHLH18(bHLH)/col-bHLH18-DAP-Seq(GSE60143)/Homer	CACGTGTTYCACGTG	1	-2.112	0.6671	4	0.0023	114.7	0.0011		Oct11(POU,Homeobox)/NCIH1048-POU2F3-ChIP-seq(GSE115123)/Homer	GATTTGCATA	0.1	-2.523	0.4419	27	0.0462	3470.8	0.0345														JunD(bZIP)/K562-JunD-ChIP-Seq/Homer	ATGACGTCATCN	1	-1.916	0.8151	7	0.0227	1341.3	0.0141
Tbox:Smad(T-box,MAD)/ESCd5-Smad2_3-ChIP-Seq(GSE29422)/Homer	AGGTGHCAGACA	1	-2.106	0.6671	40	0.0233	1996.6	0.0191		Zfp809(Zf)/ES-Zfp809-ChIP-Seq(GSE70799)/Homer	GGGGCTYGKCTGGGA	0.1	-2.519	0.4419	12	0.0205	1299	0.0129														Phox2a(Homeobox)/Neuron-Phox2a-ChIP-Seq(GSE31456)/Homer	YTAATYNRATTA	1	-1.916	0.8151	13	0.0422	2889.1	0.0303
AT2G28810(C2C2dof)/colamp-AT2G28810-DAP-Seq(GSE60143)/Homer	VAAAAAGTWA	1	-2.069	0.6868	413	0.2408	23867.2	0.2289		MYB70(MYB)/col-MYB70-DAP-Seq(GSE60143)/Homer	WTAACNGTTA	0.1	-2.513	0.4419	111	0.1897	16822.2	0.1672														Tcf21(bHLH)/ArterySmoothMuscle-Tcf21-ChIP-Seq(GSE61369)/Homer	NAACAGCTGG	1	-1.913	0.8151	55	0.1786	14794.9	0.1553
EMB1789(C3H)/col-EMB1789-DAP-Seq(GSE60143)/Homer	TWTTTACCGYND	1	-2.065	0.6868	69	0.0402	3635.4	0.0349		STZ(C2H2)/colamp-STZ-DAP-Seq(GSE60143)/Homer	HNBTCACT	0.1	-2.509	0.4419	398	0.6803	65625.4	0.6521														FEA4(bZIP)/Corn-FEA4-ChIP-Seq(GSE61954)/Homer	TGACGTCACS	1	-1.909	0.8151	42	0.1364	11020.7	0.1157
ZNF317(Zf)/HEK293-ZNF317.GFP-ChIP-Seq(GSE58341)/Homer	GTCWGCTGTYYCTCT	1	-2.061	0.6868	21	0.0122	969.8	0.0093		ELF1(ETS)/Jurkat-ELF1-ChIP-Seq(SRA014231)/Homer	AVCCGGAAGT	0.1	-2.504	0.4419	31	0.053	4081.2	0.0406														WRKY27(WRKY)/colamp-WRKY27-DAP-Seq(GSE60143)/Homer	NHGTTGACYTWD	1	-1.904	0.8151	28	0.0909	7026.2	0.0738
Cdx2(Homeobox)/mES-Cdx2-ChIP-Seq(GSE14586)/Homer	GYMATAAAAH	1	-2.057	0.6868	115	0.0671	6278.9	0.0602		PRDM14(Zf)/H1-PRDM14-ChIP-Seq(GSE22767)/Homer	RGGTCTCTAACY	0.1	-2.503	0.4419	19	0.0325	2295.2	0.0228														ANAC079(NAC)/colamp-ANAC079-DAP-Seq(GSE60143)/Homer	TACACGCAACCT	1	-1.902	0.8151	13	0.0422	2897.4	0.0304
Esrrb(NR)/mES-Esrrb-ChIP-Seq(GSE11431)/Homer	KTGACCTTGA	1	-2.056	0.6868	118	0.0688	6452.4	0.0619		ANAC087(NAC)/col-ANAC087-DAP-Seq(GSE60143)/Homer	WVCKTGHNNNWCAMG	0.1	-2.491	0.4419	13	0.0222	1443.5	0.0143														Ptf1a(bHLH)/Panc1-Ptf1a-ChIP-Seq(GSE47459)/Homer	ACAGCTGTTN	1	-1.883	0.8151	127	0.4123	36410.4	0.3823
AT5G25475(ABI3VP1)/col-AT5G25475-DAP-Seq(GSE60143)/Homer	RNNRNCAAGCADNDB	1	-2.042	0.6874	233	0.1359	13191	0.1265		HIF-1b(HLH)/T47D-HIF1b-ChIP-Seq(GSE59937)/Homer	RTACGTGC	0.1	-2.491	0.4419	52	0.0889	7339	0.0729														At1g69690(TCP)/colamp-At1g69690-DAP-Seq(GSE60143)/Homer	NHGTGGGGCCCACHW	1	-1.875	0.816	8	0.026	1608.8	0.0169
At3g09600(MYBrelated)/colamp-At3g09600-DAP-Seq(GSE60143)/Homer	AAAATATCTT	1	-2.039	0.6874	69	0.0402	3642.4	0.0349		WRKY26(WRKY)/colamp-WRKY26-DAP-Seq(GSE60143)/Homer	CGTTGACTWDKN	0.1	-2.481	0.4419	34	0.0581	4548.5	0.0452														AT1G04880(ARID)/colamp-AT1G04880-DAP-Seq(GSE60143)/Homer	AAACTATATADTATA	1	-1.872	0.816	3	0.0097	417.1	0.0044
ERF2(AP2EREBP)/colamp-ERF2-DAP-Seq(GSE60143)/Homer	GGCGGCTG	1	-2.022	0.6935	44	0.0257	2236.5	0.0214		At1g25550(G2like)/colamp-At1g25550-DAP-Seq(GSE60143)/Homer	NAGATTCY	0.1	-2.48	0.4419	73	0.1248	10684.2	0.1062														bZIP68(bZIP)/col-bZIP68-DAP-Seq(GSE60143)/Homer	WGCCACGTGK	1	-1.862	0.8186	12	0.039	2654.9	0.0279
LMI1(HB)/colamp-LMI1-DAP-Seq(GSE60143)/Homer	AATTATTG	1	-2.021	0.6935	133	0.0776	7336	0.0704		ANAC013(NAC)/col-ANAC013-DAP-Seq(GSE60143)/Homer	CTTGNNNNNCAAGNA	0.1	-2.477	0.4419	21	0.0359	2596.4	0.0258														AT3G09735(S1Falike)/col-AT3G09735-DAP-Seq(GSE60143)/Homer	TTCTAGAANMTTCTA	1	-1.856	0.8187	12	0.039	2657.3	0.0279
TATA-box/Drosophila-Promoters/Homer	CTATAAAAGCSV	1	-2.014	0.6935	12	0.007	504.8	0.0048		TCP1(TCP)/col-TCP1-DAP-Seq(GSE60143)/Homer	GGGGGCCCMMCN	0.1	-2.472	0.4419	14	0.0239	1588.5	0.0158														MYB62(MYB)/colamp-MYB62-DAP-Seq(GSE60143)/Homer	NTACCTAACT	1	-1.853	0.8187	39	0.1266	10215.3	0.1072
ATHB53(HB)/col-ATHB53-DAP-Seq(GSE60143)/Homer	CAATAATT	1	-2.006	0.6943	89	0.0519	4796.3	0.046		CDX4(Homeobox)/ZebrafishEmbryos-Cdx4.Myc-ChIP-Seq(GSE48254)/Homer	NGYCATAAAWCH	0.1	-2.454	0.4434	71	0.1214	10381.2	0.1032														CCA(Myb)/Arabidopsis-CCA.GFP-ChIP-Seq(GSE70533)/Homer	AGATATYTTT	1	-1.847	0.8187	21	0.0682	5114.9	0.0537
Hoxd12(Homeobox)/ChickenMSG-Hoxd12.Flag-ChIP-Seq(GSE86088)/Homer	HDGYAATGAAAN	1	-2	0.6945	335	0.1953	19259.9	0.1847		MYB62(MYB)/colamp-MYB62-DAP-Seq(GSE60143)/Homer	NTACCTAACT	0.1	-2.453	0.4434	80	0.1368	11829.6	0.1175														bZIP52(bZIP)/colamp-bZIP52-DAP-Seq(GSE60143)/Homer	NDNHCAGCTGTCANN	1	-1.847	0.8187	63	0.2045	17232.9	0.1809
TR4(NR),DR1/Hela-TR4-ChIP-Seq(GSE24685)/Homer	GAGGTCAAAGGTCA	1	-2	0.6945	18	0.0105	818.2	0.0078		GBF5(bZIP)/colamp-GBF5-DAP-Seq(GSE60143)/Homer	WKNWSACGTGGCAWN	0.1	-2.438	0.4462	19	0.0325	2316.2	0.023														PU.1-IRF(ETS:IRF)/Bcell-PU.1-ChIP-Seq(GSE21512)/Homer	MGGAAGTGAAAC	1	-1.844	0.8187	46	0.1494	12252.3	0.1286
RAR:RXR(NR),DR5/ES-RAR-ChIP-Seq(GSE56893)/Homer	RGGTCADNNAGAGGTCAV	1	-1.991	0.6945	8	0.0047	306.3	0.0029		MYB3(MYB)/Arabidopsis-MYB3-ChIP-Seq(GSE80564)/Homer	GKTAGGTRGG	0.1	-2.407	0.4575	91	0.1556	13644.2	0.1356														AT3G10580(MYBrelated)/colamp-AT3G10580-DAP-Seq(GSE60143)/Homer	TACCTAACWNHW	1	-1.841	0.8187	13	0.0422	2932.3	0.0308
Egr1(Zf)/K562-Egr1-ChIP-Seq(GSE32465)/Homer	TGCGTGGGYG	1	-1.989	0.6945	90	0.0525	4859.7	0.0466		ISRE(IRF)/ThioMac-LPS-Expression(GSE23622)/Homer	AGTTTCASTTTC	0.1	-2.383	0.4642	11	0.0188	1192.8	0.0119														Zfp281(Zf)/ES-Zfp281-ChIP-Seq(GSE81042)/Homer	CCCCTCCCCCAC	1	-1.836	0.8187	7	0.0227	1372.5	0.0144
ATHB18(Homeobox)/colamp-ATHB18-DAP-Seq(GSE60143)/Homer	YCAATSATTG	1	-1.981	0.6945	37	0.0216	1855.3	0.0178		CBF4(AP2EREBP)/colamp-CBF4-DAP-Seq(GSE60143)/Homer	NRCCGACDWNNNNNN	0.1	-2.381	0.4642	15	0.0256	1755.7	0.0174														Hoxd10(Homeobox)/ChickenMSG-Hoxd10.Flag-ChIP-Seq(GSE86088)/Homer	GGCMATGAAA	1	-1.835	0.8187	39	0.1266	10234.9	0.1075
ATHB5(HB)/colamp-ATHB5-DAP-Seq(GSE60143)/Homer	AATGATTG	1	-1.977	0.6945	180	0.105	10102.6	0.0969		ERF105(AP2EREBP)/colamp-ERF105-DAP-Seq(GSE60143)/Homer	TGGCGGCT	0.1	-2.37	0.4657	39	0.0667	5372.2	0.0534														Ascl1(bHLH)/NeuralTubes-Ascl1-ChIP-Seq(GSE55840)/Homer	NNVVCAGCTGBN	1	-1.833	0.8187	85	0.276	23796.2	0.2498
RAP211(AP2EREBP)/colamp-RAP211-DAP-Seq(GSE60143)/Homer	RGCCGGCYWW	1	-1.968	0.6959	280	0.1633	16010.7	0.1536		TAGL1(MADS)/Tomato-TAGL1-ChIP-Seq(GSE116581)/Homer	CCAAAAATRG	0.1	-2.362	0.4672	82	0.1402	12219.4	0.1214														Mef2b(MADS)/HEK293-Mef2b.V5-ChIP-Seq(GSE67450)/Homer	GCTATTTTTGGM	1	-1.831	0.8187	28	0.0909	7092.3	0.0745
ATHB21(HB)/colamp-ATHB21-DAP-Seq(GSE60143)/Homer	YCAATWAT	1	-1.936	0.7149	88	0.0513	4761.3	0.0457		WRKY11(WRKY)/col-WRKY11-DAP-Seq(GSE60143)/Homer	SCGTTGACTTTN	0.1	-2.36	0.4672	10	0.0171	1061	0.0105														MyoD(bHLH)/Myotube-MyoD-ChIP-Seq(GSE21614)/Homer	RRCAGCTGYTSY	1	-1.815	0.8187	44	0.1429	11704.7	0.1229
ATHB40(HB)/col-ATHB40-DAP-Seq(GSE60143)/Homer	HCAATWATTG	1	-1.926	0.7183	142	0.0828	7899.5	0.0758		CDF3(C2C2dof)/colamp-CDF3-DAP-Seq(GSE60143)/Homer	AAAAGTRM	0.1	-2.349	0.4684	129	0.2205	19926.5	0.198														Ap4(bHLH)/AML-Tfap4-ChIP-Seq(GSE45738)/Homer	NAHCAGCTGD	1	-1.805	0.8187	66	0.2143	18176.3	0.1908
WIP5(C2H2)/colamp-WIP5-DAP-Seq(GSE60143)/Homer	TDTTCTCMAGGT	1	-1.924	0.7183	204	0.119	11539.7	0.1107		ATHB24(ZFHD)/colamp-ATHB24-DAP-Seq(GSE60143)/Homer	TAATTAAS	0.1	-2.348	0.4684	83	0.1419	12391.8	0.1231														LBD2(LOBAS2)/colamp-LBD2-DAP-Seq(GSE60143)/Homer	TCCGAWTTTTTCGGN	1	-1.805	0.8187	6	0.0195	1135.3	0.0119
SGR5(C2H2)/colamp-SGR5-DAP-Seq(GSE60143)/Homer	TTTGTCTTTTTT	1	-1.895	0.7339	125	0.0729	6920.8	0.0664		ANAC103(NAC)/col-ANAC103-DAP-Seq(GSE60143)/Homer	AACTTGNWNWNCAAG	0.1	-2.34	0.4684	19	0.0325	2348.2	0.0233														TGA1(bZIP)/colamp-TGA1-DAP-Seq(GSE60143)/Homer	TGACGTCAKC	1	-1.802	0.8187	18	0.0584	4317.1	0.0453
NFAT:AP1(RHD,bZIP)/Jurkat-NFATC1-ChIP-Seq(Jolma_et_al.)/Homer	SARTGGAAAAWRTGAGTCAB	1	-1.881	0.7396	48	0.028	2493.6	0.0239		Six1(Homeobox)/Myoblast-Six1-ChIP-Chip(GSE20150)/Homer	GKVTCADRTTWC	0.1	-2.319	0.4759	22	0.0376	2800.3	0.0278														AT2G15740(C2H2)/col-AT2G15740-DAP-Seq(GSE60143)/Homer	DHNDWATCGATD	1	-1.801	0.8187	17	0.0552	4043.1	0.0424
MGP(C2H2)/colamp-MGP-DAP-Seq(GSE60143)/Homer	TTTTGTCGTTTW	1	-1.87	0.7419	37	0.0216	1878.9	0.018		AT2G31460(REMB3)/col-AT2G31460-DAP-Seq(GSE60143)/Homer	WNWARWDGAAATGAT	0.1	-2.311	0.4772	36	0.0615	4936.4	0.049														REF6(Zf)/Arabidopsis-REF6-ChIP-Seq(GSE106942)/Homer	TVCTCTGTTT	1	-1.789	0.8187	25	0.0812	6281	0.0659
At1g76110(ARID)/colamp-At1g76110-DAP-Seq(GSE60143)/Homer	ATTTAATG	1	-1.869	0.7419	123	0.0717	6814.1	0.0654		Rbpj1(?)/Panc1-Rbpj1-ChIP-Seq(GSE47459)/Homer	HTTTCCCASG	0.1	-2.311	0.4772	93	0.159	14046.4	0.1396														PABPC1(?)/MEL-PABC1-CLIP-Seq(GSE69755)/Homer	HAATAAAGNN	1	-1.788	0.8187	55	0.1786	14953.4	0.157
STAT5(Stat)/mCD4+-Stat5-ChIP-Seq(GSE12346)/Homer	RTTTCTNAGAAA	1	-1.866	0.7419	65	0.0379	3463.4	0.0332		SVP(MADS)/col-SVP-DAP-Seq(GSE60143)/Homer	ANTTWCCHAATTTGG	0.1	-2.307	0.4772	42	0.0718	5872.9	0.0584														Nkx2.2(Homeobox)/NPC-Nkx2.2-ChIP-Seq(GSE61673)/Homer	BTBRAGTGSN	1	-1.787	0.8187	68	0.2208	18795.3	0.1973
AT2G40260(G2like)/colamp-AT2G40260-DAP-Seq(GSE60143)/Homer	WAAAYATTCTTT	1	-1.86	0.7419	269	0.1569	15419	0.1479		Eomes(T-box)/H9-Eomes-ChIP-Seq(GSE26097)/Homer	ATTAACACCT	0.1	-2.307	0.4772	155	0.265	24284.5	0.2413														bZIP53(bZIP)/colamp-bZIP53-DAP-Seq(GSE60143)/Homer	NDNHSACGTGKMNNN	1	-1.777	0.8187	11	0.0357	2435.1	0.0256
TRPS1(Zf)/MCF7-TRPS1-ChIP-Seq(GSE107013)/Homer	AGATAAGANN	1	-1.849	0.7433	345	0.2012	19949.2	0.1913		bZIP44(bZIP)/colamp-bZIP44-DAP-Seq(GSE60143)/Homer	NDTGCCACGTCAGCH	1	-2.3	0.4772	3	0.0051	190.6	0.0019														ERF38(AP2EREBP)/col-ERF38-DAP-Seq(GSE60143)/Homer	CACCGACA	1	-1.776	0.8187	8	0.026	1651.9	0.0173
MYB27(MYB)/colamp-MYB27-DAP-Seq(GSE60143)/Homer	TACCTAACWT	1	-1.833	0.7521	29	0.0169	1441.4	0.0138		ATHB23(ZFHD)/col-ATHB23-DAP-Seq(GSE60143)/Homer	HTAATTARNN	1	-2.286	0.4778	99	0.1692	15046.1	0.1495														WRKY42(WRKY)/colamp-WRKY42-DAP-Seq(GSE60143)/Homer	NAAAGTCAACGN	1	-1.767	0.8187	13	0.0422	2977	0.0313
Tcf7(HMG)/GM12878-TCF7-ChIP-Seq(Encode)/Homer	CTTTGATGTGSB	1	-1.832	0.7521	56	0.0327	2959.6	0.0284		ANAC083(NAC)/col-ANAC083-DAP-Seq(GSE60143)/Homer	CKTRWNNNWYAMGTA	1	-2.285	0.4778	35	0.0598	4794.8	0.0476														RORgt(NR)/EL4-RORgt.Flag-ChIP-Seq(GSE56019)/Homer	AAYTAGGTCA	1	-1.766	0.8187	7	0.0227	1400.8	0.0147
Cux2(Homeobox)/Liver-Cux2-ChIP-Seq(GSE35985)/Homer	HNRAATCAAT	1	-1.829	0.7521	62	0.0362	3302.5	0.0317		TGA2(bZIP)/colamp-TGA2-DAP-Seq(GSE60143)/Homer	ACGTCAYCHH	1	-2.279	0.4778	33	0.0564	4488.5	0.0446														RORgt(NR)/EL4-RORgt.Flag-ChIP-Seq(GSE56019)/Homer	AAYTAGGTCA	1	-1.766	0.8187	7	0.0227	1400.8	0.0147
GATA:SCL(Zf,bHLH)/Ter119-SCL-ChIP-Seq(GSE18720)/Homer	CRGCTGBNGNSNNSAGATAA	1	-1.821	0.7521	24	0.014	1168.2	0.0112		Nkx2.5(Homeobox)/HL1-Nkx2.5.biotin-ChIP-Seq(GSE21529)/Homer	RRSCACTYAA	1	-2.271	0.4784	147	0.2513	22987	0.2284														Zelda(Zf)/Embryo-zld-ChIP-Seq(GSE65441)/Homer	KBCTACCTGW	1	-1.762	0.8187	17	0.0552	4070.1	0.0427
Gata1(Zf)/K562-GATA1-ChIP-Seq(GSE18829)/Homer	SAGATAAGRV	1	-1.809	0.7553	101	0.0589	5557.8	0.0533		ANAC070(NAC)/colamp-ANAC070-DAP-Seq(GSE60143)/Homer	CTTRHDNHNBAAGHW	1	-2.269	0.4784	60	0.1026	8744.8	0.0869														HSFA1E(HSF)/col-HSFA1E-DAP-Seq(GSE60143)/Homer	TTCTAGAAGCTTCTA	1	-1.762	0.8187	3	0.0097	440.8	0.0046
BBX31(Orphan)/col-BBX31-DAP-Seq(GSE60143)/Homer	NAAAAAGTDA	1	-1.797	0.7583	269	0.1569	15456.7	0.1482		PBX2(Homeobox)/K562-PBX2-ChIP-Seq(Encode)/Homer	RTGATTKATRGN	1	-2.266	0.4784	81	0.1385	12129	0.1205														LRF(Zf)/Erythroblasts-ZBTB7A-ChIP-Seq(GSE74977)/Homer	AAGACCCYYN	1	-1.761	0.8187	36	0.1169	9448.8	0.0992
bHLH122(bHLH)/col100-bHLH122-DAP-Seq(GSE60143)/Homer	NDDCAASTTGHHNWW	1	-1.789	0.7609	133	0.0776	7432	0.0713		At1g76110(ARID)/colamp-At1g76110-DAP-Seq(GSE60143)/Homer	ATTTAATG	1	-2.259	0.4784	66	0.1128	9712	0.0965														ATAF1(NAC)/col-ATAF1-DAP-Seq(GSE60143)/Homer	YACGTMAY	1	-1.755	0.8187	63	0.2045	17357.1	0.1822
ANAC070(NAC)/colamp-ANAC070-DAP-Seq(GSE60143)/Homer	CTTRHDNHNBAAGHW	1	-1.752	0.7856	143	0.0834	8034	0.0771		At4g32800(AP2EREBP)/colamp-At4g32800-DAP-Seq(GSE60143)/Homer	DYCACCGACAHWWWH	1	-2.236	0.4865	4	0.0068	308.5	0.0031														dof45(C2C2dof)/col-dof45-DAP-Seq(GSE60143)/Homer	NVAWAAAGTN	1	-1.748	0.8187	74	0.2403	20637.6	0.2167
BIM2(bHLH)/col-BIM2-DAP-Seq(GSE60143)/Homer	NNNNCACGTGNN	1	-1.745	0.7878	162	0.0945	9153.5	0.0878		p53(p53)/Saos-p53-ChIP-Seq(GSE15780)/Homer	RRCATGYCYRGRCATGYYYN	1	-2.219	0.4902	7	0.012	686	0.0068														dof42(C2C2dof)/col-dof42-DAP-Seq(GSE60143)/Homer	AAAAAGGC	1	-1.747	0.8187	22	0.0714	5473.3	0.0575
TBP3(MYBrelated)/col-TBP3-DAP-Seq(GSE60143)/Homer	VYTAGGGCAN	1	-1.741	0.7878	123	0.0717	6866.9	0.0659		p53(p53)/Saos-p53-ChIP-Seq/Homer	RRCATGYCYRGRCATGYYYN	1	-2.219	0.4902	7	0.012	686	0.0068														Unknown6/Drosophila-Promoters/Homer	AATTTTAAAA	1	-1.746	0.8187	22	0.0714	5474	0.0575
ARF16(ARF)/col-ARF16-DAP-Seq(GSE60143)/Homer	ATTTTACGAT	1	-1.731	0.7919	15	0.0087	694.7	0.0067		bHLH157(bHLH)/col-bHLH157-DAP-Seq(GSE60143)/Homer	KACACGTCTCTY	1	-2.18	0.5077	11	0.0188	1241.9	0.0123														AT2G31460(REMB3)/col-AT2G31460-DAP-Seq(GSE60143)/Homer	WNWARWDGAAATGAT	1	-1.741	0.8187	14	0.0455	3263.9	0.0343
VND4(NAC)/colamp-VND4-DAP-Seq(GSE60143)/Homer	WRCTTGWANWWCAAG	1	-1.72	0.7968	82	0.0478	4487.7	0.043		Unknown(Homeobox)/Limb-p300-ChIP-Seq/Homer	SSCMATWAAA	1	-2.161	0.5149	58	0.0991	8495	0.0844														Esrrb(NR)/mES-Esrrb-ChIP-Seq(GSE11431)/Homer	KTGACCTTGA	1	-1.73	0.8187	23	0.0747	5768.6	0.0606
Maz(Zf)/HepG2-Maz-ChIP-Seq(GSE31477)/Homer	GGGGGGGG	1	-1.717	0.7968	167	0.0974	9461.3	0.0907		MYB92(MYB)/colamp-MYB92-DAP-Seq(GSE60143)/Homer	GGTAGGTR	1	-2.157	0.5151	53	0.0906	7699.7	0.0765														AT5G66940(C2C2dof)/col-AT5G66940-DAP-Seq(GSE60143)/Homer	NNHACTTTWT	1	-1.722	0.8187	60	0.1948	16516.7	0.1734
HSFC1(HSF)/col-HSFC1-DAP-Seq(GSE60143)/Homer	HTTCTAGAADCTTCT	1	-1.712	0.7968	30	0.0175	1520.5	0.0146		PU.1:IRF8(ETS:IRF)/pDC-Irf8-ChIP-Seq(GSE66899)/Homer	GGAAGTGAAAST	1	-2.145	0.5189	19	0.0325	2416.9	0.024														ANAC058(NAC)/col-ANAC058-DAP-Seq(GSE60143)/Homer	TWCTTGTDNNACAAG	1	-1.715	0.8187	13	0.0422	3008.2	0.0316
Trl(Zf)/S2-GAGAfactor-ChIP-Seq(GSE40646)/Homer	RGAGAGAG	1	-1.709	0.7968	466	0.2717	27293.9	0.2618		ETS:RUNX(ETS,Runt)/Jurkat-RUNX1-ChIP-Seq(GSE17954)/Homer	RCAGGATGTGGT	1	-2.122	0.5285	7	0.012	704.3	0.007														At5g62940(C2C2dof)/col-At5g62940-DAP-Seq(GSE60143)/Homer	WHWHHACTTTTT	1	-1.708	0.8187	103	0.3344	29418.4	0.3089
PBX1(Homeobox)/MCF7-PBX1-ChIP-Seq(GSE28007)/Homer	GSCTGTCACTCA	1	-1.701	0.7981	15	0.0087	698.6	0.0067		E2F(E2F)/Hela-CellCycle-Expression/Homer	TTSGCGCGAAAA	1	-2.122	0.5285	3	0.0051	206.6	0.0021														BBX31(Orphan)/col-BBX31-DAP-Seq(GSE60143)/Homer	NAAAAAGTDA	1	-1.703	0.8187	47	0.1526	12713.7	0.1335
caudal(Homeobox)/Drosophila-Embryos-ChIP-Chip(modEncode)/Homer	GGYCATAAAW	1	-1.691	0.8029	132	0.077	7415.2	0.0711		O2(bZIP)/Corn-O2-ChIP-Seq(GSE63991)/Homer	GCTGACGTGGCA	1	-2.117	0.5285	11	0.0188	1257.5	0.0125														ANAC046(NAC)/colamp-ANAC046-DAP-Seq(GSE60143)/Homer	ACACGYWAYC	1	-1.701	0.8187	56	0.1818	15362.6	0.1613
At2g41835(C2H2)/col-At2g41835-DAP-Seq(GSE60143)/Homer	TTTGAAAA	1	-1.689	0.8029	86	0.0501	4730.9	0.0454		At1g74840(MYBrelated)/col100-At1g74840-DAP-Seq(GSE60143)/Homer	YHTTATCCAWWT	1	-2.106	0.5302	52	0.0889	7572.9	0.0752														Ascl2(bHLH)/ESC-Ascl2-ChIP-Seq(GSE97712)/Homer	SSRGCAGCTGCH	1	-1.697	0.8187	60	0.1948	16550.6	0.1738
Usf2(bHLH)/C2C12-Usf2-ChIP-Seq(GSE36030)/Homer	GTCACGTGGT	1	-1.686	0.8029	64	0.0373	3459.1	0.0332		SND2(NAC)/colamp-SND2-DAP-Seq(GSE60143)/Homer	CTTVWNNNWBAAGNW	1	-2.105	0.5302	24	0.041	3186.3	0.0317														ZNF189(Zf)/HEK293-ZNF189.GFP-ChIP-Seq(GSE58341)/Homer	TGGAACAGMA	1	-1.694	0.8187	29	0.0942	7506.5	0.0788
NLP7(RWPRK)/col-NLP7-DAP-Seq(GSE60143)/Homer	TGRCCYTTCR	1	-1.681	0.8029	334	0.1948	19403.8	0.1861		OCT:OCT-short(POU,Homeobox)/NPC-OCT6-ChIP-Seq(GSE43916)/Homer	ATGCATWATGCATRW	1	-2.096	0.5308	69	0.1179	10313.6	0.1025														ZNF322(Zf)/HEK293-ZNF322.GFP-ChIP-Seq(GSE58341)/Homer	GAGCCTGGTACTGWGCCTGR	1	-1.689	0.8187	13	0.0422	3024.9	0.0318
PAX5(Paired,Homeobox)/GM12878-PAX5-ChIP-Seq(GSE32465)/Homer	GCAGCCAAGCRTGACH	1	-1.681	0.8029	68	0.0397	3691.4	0.0354		AT1G69570(C2C2dof)/col-AT1G69570-DAP-Seq(GSE60143)/Homer	WAAAAGTGHH	1	-2.093	0.5308	95	0.1624	14555.3	0.1446														dof43(C2C2dof)/colamp-dof43-DAP-Seq(GSE60143)/Homer	NAAAAAGTDA	1	-1.689	0.8187	43	0.1396	11562	0.1214
Rfx6(HTH)/Min6b1-Rfx6.HA-ChIP-Seq(GSE62844)/Homer	TGTTKCCTAGCAACM	1	-1.654	0.8155	256	0.1493	14769.3	0.1416		VND4(NAC)/colamp-VND4-DAP-Seq(GSE60143)/Homer	WRCTTGWANWWCAAG	1	-2.093	0.5308	33	0.0564	4579.2	0.0455														HEB(bHLH)/mES-Heb-ChIP-Seq(GSE53233)/Homer	VCAGCTGBNN	1	-1.682	0.8187	95	0.3084	27044.3	0.2839
Zfp281(Zf)/ES-Zfp281-ChIP-Seq(GSE81042)/Homer	CCCCTCCCCCAC	1	-1.65	0.8155	24	0.014	1198.3	0.0115		BPC1(BBRBPC)/colamp-BPC1-DAP-Seq(GSE60143)/Homer	GARGAGAGAGAA	1	-2.092	0.5308	42	0.0718	5992.8	0.0595														WRKY6(WRKY)/colamp-WRKY6-DAP-Seq(GSE60143)/Homer	NCGTTGACTWWD	1	-1.682	0.8187	26	0.0844	6661.9	0.0699
REB1/SacCer-Promoters/Homer	KCCGGGTAAYRR	1	-1.643	0.8174	29	0.0169	1478.7	0.0142		PTF1(TCP)/colamp-PTF1-DAP-Seq(GSE60143)/Homer	RDDGGGACCACA	1	-2.084	0.5308	5	0.0085	450.2	0.0045														At4g01280(MYBrelated)/colamp-At4g01280-DAP-Seq(GSE60143)/Homer	AAATATCT	1	-1.679	0.8187	15	0.0487	3578.9	0.0376
AGL15(MADS)/col-AGL15-DAP-Seq(GSE60143)/Homer	TTTCCHWATWDGGAA	1	-1.637	0.819	25	0.0146	1256.6	0.0121		WRKY55(WRKY)/col-WRKY55-DAP-Seq(GSE60143)/Homer	NCGTTGACTT	1	-2.073	0.5317	73	0.1248	10979.9	0.1091														RBPJ:Ebox(?,bHLH)/Panc1-Rbpj1-ChIP-Seq(GSE47459)/Homer	GGGRAARRGRMCAGMTG	1	-1.676	0.8187	16	0.0519	3856.7	0.0405
WRKY40(WRKY)/colamp-WRKY40-DAP-Seq(GSE60143)/Homer	AHWAGTCAAC	1	-1.626	0.8244	92	0.0536	5102	0.0489		At4g16750(AP2EREBP)/col-At4g16750-DAP-Seq(GSE60143)/Homer	HACCGACAHA	1	-2.069	0.5317	17	0.0291	2145	0.0213														TATA-box/SacCer-Promoters/Homer	BBHWTATATA	1	-1.673	0.8187	11	0.0357	2493.2	0.0262
DDF2(AP2EREBP)/col-DDF2-DAP-Seq(GSE60143)/Homer	GATGTCGRCR	1	-1.621	0.8256	4	0.0023	139.3	0.0013		RAV1(RAV)/colamp-RAV1-DAP-Seq(GSE60143)/Homer	TWWTTTCTGTTG	1	-2.068	0.5317	51	0.0872	7437.2	0.0739														RORa(NR)/Liver-Rora-ChIP-Seq(GSE101115)/Homer	AAWCTAGGTCARDNN	1	-1.673	0.8187	7	0.0227	1439.2	0.0151
Hoxb4(Homeobox)/ES-Hoxb4-ChIP-Seq(GSE34014)/Homer	TGATTRATGGCY	1	-1.617	0.8256	52	0.0303	2790.7	0.0268		CEJ1(AP2EREBP)/col-CEJ1-DAP-Seq(GSE60143)/Homer	WWTGTCGGTG	1	-2.051	0.5367	23	0.0393	3056.1	0.0304														TGA5(bZIP)/col-TGA5-DAP-Seq(GSE60143)/Homer	NNGATGACGTCATCN	1	-1.671	0.8187	6	0.0195	1185.3	0.0124
Tgif1(Homeobox)/mES-Tgif1-ChIP-Seq(GSE55404)/Homer	YTGWCADY	1	-1.61	0.8274	666	0.3883	39433.3	0.3782		RORg(NR)/Liver-Rorc-ChIP-Seq(GSE101115)/Homer	WAABTAGGTCAV	1	-2.045	0.5378	11	0.0188	1276.5	0.0127														Tbx20(T-box)/Heart-Tbx20-ChIP-Seq(GSE29636)/Homer	GGTGYTGACAGS	1	-1.667	0.8187	13	0.0422	3038.8	0.0319
GLIS3(Zf)/Thyroid-Glis3.GFP-ChIP-Seq(GSE103297)/Homer	CTCCCTGGGAGGCCN	1	-1.594	0.8377	252	0.1469	14568.7	0.1397		SMB(NAC)/colamp-SMB-DAP-Seq(GSE60143)/Homer	CTTVNNNNDBAAGHW	1	-2.036	0.5403	43	0.0735	6183.8	0.0614														WRKY47(WRKY)/colamp-WRKY47-DAP-Seq(GSE60143)/Homer	WAAGTCAACGBT	1	-1.662	0.8187	9	0.0292	1966.7	0.0206
Pax7(Paired,Homeobox),longest/Myoblast-Pax7-ChIP-Seq(GSE25064)/Homer	NTAATTDGCYAATTANNWWD	1	-1.58	0.8461	5	0.0029	190.5	0.0018		MYB83(MYB)/colamp-MYB83-DAP-Seq(GSE60143)/Homer	CACCAACCWH	1	-2.032	0.5404	95	0.1624	14609.3	0.1452														NeuroD1(bHLH)/Islet-NeuroD1-ChIP-Seq(GSE30298)/Homer	GCCATCTGTT	1	-1.661	0.8187	52	0.1688	14237.8	0.1495
ATHB20(Homeobox)/colamp-ATHB20-DAP-Seq(GSE60143)/Homer	CAATHATT	1	-1.573	0.848	81	0.0472	4481.2	0.043		ZNF317(Zf)/HEK293-ZNF317.GFP-ChIP-Seq(GSE58341)/Homer	GTCWGCTGTYYCTCT	1	-2.031	0.5404	8	0.0137	858.8	0.0085														STAT1(Stat)/HelaS3-STAT1-ChIP-Seq(GSE12782)/Homer	NATTTCCNGGAAAT	1	-1.645	0.8187	12	0.039	2780.7	0.0292
HOXA2(Homeobox)/mES-Hoxa2-ChIP-Seq(Donaldson_et_al.)/Homer	GYCATCMATCAT	1	-1.562	0.8539	22	0.0128	1103.7	0.0106		HDG7(HB)/col-HDG7-DAP-Seq(GSE60143)/Homer	WGCATTTAATGC	1	-2.025	0.5404	18	0.0308	2310.1	0.023														TATA-Box(TBP)/Promoter/Homer	CCTTTTAWAGSC	1	-1.638	0.8187	38	0.1234	10165	0.1067
Twist(bHLH)/HMLE-TWIST1-ChIP-Seq(Chang_et_al)/Homer	VCAKCTGGNNNCCAGMTGBN	1	-1.561	0.8539	36	0.021	1891.5	0.0181		GAGA-repeat/Arabidopsis-Promoters/Homer	CTCTCTCTCY	1	-2.023	0.5404	71	0.1214	10693.5	0.1063														TSO1(CPP)/col-TSO1-DAP-Seq(GSE60143)/Homer	RAATTTRAAW	1	-1.633	0.8187	4	0.013	704.1	0.0074
At5g52660(MYBrelated)/colamp-At5g52660-DAP-Seq(GSE60143)/Homer	HAAAAATATCTW	1	-1.552	0.8555	67	0.0391	3675	0.0352		GATA3(Zf),DR4/iTreg-Gata3-ChIP-Seq(GSE20898)/Homer	AGATGKDGAGATAAG	1	-2.004	0.5467	7	0.012	727.9	0.0072														HNF1b(Homeobox)/PDAC-HNF1B-ChIP-Seq(GSE64557)/Homer	GTTAATNATTAA	1	-1.631	0.8187	8	0.026	1718.9	0.018
PTF1(TCP)/colamp-PTF1-DAP-Seq(GSE60143)/Homer	RDDGGGACCACA	1	-1.548	0.8557	13	0.0076	611.9	0.0059		ERF15(AP2EREBP)/colamp-ERF15-DAP-Seq(GSE60143)/Homer	WDHAGCMGCCAT	1	-1.999	0.5473	96	0.1641	14803.6	0.1471														CEBP(bZIP)/ThioMac-CEBPb-ChIP-Seq(GSE21512)/Homer	ATTGCGCAAC	1	-1.629	0.8187	24	0.0779	6141.2	0.0645
LBD13(LOBAS2)/colamp-LBD13-DAP-Seq(GSE60143)/Homer	KCCGTNWTTTBCGGC	1	-1.546	0.8557	67	0.0391	3677.1	0.0353		ANAC096(NAC)/colamp-ANAC096-DAP-Seq(GSE60143)/Homer	TACTTGWNNNWCAAG	1	-1.989	0.5505	31	0.053	4320.8	0.0429														WRKY22(WRKY)/colamp-WRKY22-DAP-Seq(GSE60143)/Homer	WWAAAGTCAACK	1	-1.624	0.8187	18	0.0584	4451.3	0.0467
EBF2(EBF)/BrownAdipose-EBF2-ChIP-Seq(GSE97114)/Homer	NABTCCCWDGGGAVH	1	-1.545	0.8557	157	0.0915	8957.2	0.0859		AT4G18450(AP2EREBP)/col-AT4G18450-DAP-Seq(GSE60143)/Homer	ATGGCGGCKG	1	-1.98	0.5535	9	0.0154	1009.4	0.01														NLP7(RWPRK)/col-NLP7-DAP-Seq(GSE60143)/Homer	TGRCCYTTCR	1	-1.621	0.8187	64	0.2078	17847.8	0.1874
HSFA6B(HSF)/colamp-HSFA6B-DAP-Seq(GSE60143)/Homer	NTTCTAGAANHTTCT	1	-1.539	0.8557	73	0.0426	4028.5	0.0386		AT5G59990(C2C2COlike)/colamp-AT5G59990-DAP-Seq(GSE60143)/Homer	TCTCAACCGTTCATT	1	-1.974	0.5545	2	0.0034	112.4	0.0011														Unknown(Homeobox)/Limb-p300-ChIP-Seq/Homer	SSCMATWAAA	1	-1.616	0.8187	22	0.0714	5585.1	0.0586
dof43(C2C2dof)/colamp-dof43-DAP-Seq(GSE60143)/Homer	NAAAAAGTDA	1	-1.528	0.8593	243	0.1417	14073.2	0.135		NAP(NAC)/col-NAP-DAP-Seq(GSE60143)/Homer	ARGTTACGTRTN	1	-1.972	0.5545	38	0.065	5429.4	0.0539														Smad3(MAD)/NPC-Smad3-ChIP-Seq(GSE36673)/Homer	TWGTCTGV	1	-1.615	0.8187	105	0.3409	30188	0.3169
PAX6(Paired,Homeobox)/Forebrain-Pax6-ChIP-Seq(GSE66961)/Homer	NGTGTTCAVTSAAGCGKAAA	1	-1.52	0.8625	27	0.0157	1391	0.0133		bHLH34(bHLH)/colamp-bHLH34-DAP-Seq(GSE60143)/Homer	HGWGRHWGACACGTG	1	-1.967	0.5545	14	0.0239	1735.6	0.0172														ANAC050(NAC)/colamp-ANAC050-DAP-Seq(GSE60143)/Homer	WNCTTGNNNNNCAAG	1	-1.614	0.8187	13	0.0422	3072.3	0.0323
Max(bHLH)/K562-Max-ChIP-Seq(GSE31477)/Homer	RCCACGTGGYYN	1	-1.52	0.8625	117	0.0682	6610.1	0.0634		LBD13(LOBAS2)/colamp-LBD13-DAP-Seq(GSE60143)/Homer	KCCGTNWTTTBCGGC	1	-1.964	0.5545	23	0.0393	3093.2	0.0307														COG1(C2C2dof)/col-COG1-DAP-Seq(GSE60143)/Homer	DAAAAAGTGA	1	-1.603	0.8187	43	0.1396	11666	0.1225
AT2G33550(Trihelix)/colamp-AT2G33550-DAP-Seq(GSE60143)/Homer	TTTAAGGGCAYTTTT	1	-1.516	0.8625	341	0.1988	19938.2	0.1912		HIF2a(bHLH)/785_O-HIF2a-ChIP-Seq(GSE34871)/Homer	GCACGTACCC	1	-1.962	0.5545	17	0.0291	2183.6	0.0217														Smad2(MAD)/ES-SMAD2-ChIP-Seq(GSE29422)/Homer	CTGTCTGG	1	-1.602	0.8187	59	0.1916	16389.1	0.1721
CRX(Homeobox)/Retina-Crx-ChIP-Seq(GSE20012)/Homer	GCTAATCC	1	-1.488	0.8802	387	0.2257	22719	0.2179		Srebp1a(bHLH)/HepG2-Srebp1a-ChIP-Seq(GSE31477)/Homer	RTCACSCCAY	1	-1.958	0.5545	15	0.0256	1886.8	0.0187														OBP3(C2C2dof)/col-OBP3-DAP-Seq(GSE60143)/Homer	NYWACTTTTT	1	-1.593	0.8187	94	0.3052	26894.6	0.2824
AT5G63260(C3H)/col-AT5G63260-DAP-Seq(GSE60143)/Homer	RAAAAAGTRA	1	-1.483	0.882	417	0.2431	24525.3	0.2352		Foxh1(Forkhead)/hESC-FOXH1-ChIP-Seq(GSE29422)/Homer	NNTGTGGATTSS	1	-1.95	0.5549	46	0.0786	6714.6	0.0667														HLH-1(bHLH)/cElegans-Embryo-HLH1-ChIP-Seq(modEncode)/Homer	RACAGCTGTTBH	1	-1.592	0.8187	42	0.1364	11387	0.1195
ANAC016(NAC)/col-ANAC016-DAP-Seq(GSE60143)/Homer	WNCTTGNNNNNCAMG	1	-1.475	0.8852	96	0.056	5396.2	0.0518		Maz(Zf)/HepG2-Maz-ChIP-Seq(GSE31477)/Homer	GGGGGGGG	1	-1.949	0.5549	52	0.0889	7676.1	0.0763														ANAC083(NAC)/col-ANAC083-DAP-Seq(GSE60143)/Homer	CKTRWNNNWYAMGTA	1	-1.589	0.8187	16	0.0519	3919.8	0.0412
ANAC096(NAC)/colamp-ANAC096-DAP-Seq(GSE60143)/Homer	TACTTGWNNNWCAAG	1	-1.471	0.8852	76	0.0443	4227.7	0.0405		DDF1(AP2EREBP)/col-DDF1-DAP-Seq(GSE60143)/Homer	GCCGACAT	1	-1.944	0.5549	10	0.0171	1160.4	0.0115														Prop1(Homeobox)/GHFT1-PROP1.biotin-ChIP-Seq(GSE77302)/Homer	NTAATBNAATTA	1	-1.587	0.8187	19	0.0617	4762.8	0.05
PABPC1(?)/MEL-PABC1-CLIP-Seq(GSE69755)/Homer	HAATAAAGNN	1	-1.456	0.8951	316	0.1843	18484.6	0.1773		GFY(?)/Promoter/Homer	ACTACAATTCCC	1	-1.931	0.5588	5	0.0085	474.9	0.0047														WRKY65(WRKY)/colamp-WRKY65-DAP-Seq(GSE60143)/Homer	AWWWAGTCAACG	1	-1.587	0.8187	15	0.0487	3643.5	0.0383
SVP(MADS)/col-SVP-DAP-Seq(GSE60143)/Homer	ANTTWCCHAATTTGG	1	-1.452	0.8954	82	0.0478	4585.1	0.044		MYB98(MYB)/col-MYB98-DAP-Seq(GSE60143)/Homer	NWDCCGTTAC	1	-1.926	0.5595	18	0.0308	2347.8	0.0233														c-Jun-CRE(bZIP)/K562-cJun-ChIP-Seq(GSE31477)/Homer	ATGACGTCATCY	1	-1.582	0.8187	17	0.0552	4204.2	0.0441
Unknown6/Drosophila-Promoters/Homer	AATTTTAAAA	1	-1.45	0.8954	125	0.0729	7114.4	0.0682		ATHB34(ZFHD)/colamp-ATHB34-DAP-Seq(GSE60143)/Homer	TRATTARS	1	-1.919	0.5611	86	0.147	13230.1	0.1315														E-box/Drosophila-Promoters/Homer	AACAGCTGTTHN	1	-1.581	0.8187	16	0.0519	3925.8	0.0412
Oct2(POU,Homeobox)/Bcell-Oct2-ChIP-Seq(GSE21512)/Homer	ATATGCAAAT	1	-1.446	0.8954	49	0.0286	2667.4	0.0256		PRDM1(Zf)/Hela-PRDM1-ChIP-Seq(GSE31477)/Homer	ACTTTCACTTTC	1	-1.91	0.564	43	0.0735	6260.7	0.0622														BPC6(BBRBPC)/col-BPC6-DAP-Seq(GSE60143)/Homer	YTYTCTCTCTCTCTA	1	-1.581	0.8187	2	0.0065	260.1	0.0027
GSC(Homeobox)/FrogEmbryos-GSC-ChIP-Seq(DRA000576)/Homer	RGGATTAR	1	-1.44	0.8963	186	0.1085	10734.5	0.103		REB1/SacCer-Promoters/Homer	KCCGGGTAAYRR	1	-1.91	0.564	12	0.0205	1459.8	0.0145														At1g64620(C2C2dof)/colamp-At1g64620-DAP-Seq(GSE60143)/Homer	CACTTTTT	1	-1.575	0.8187	46	0.1494	12583.3	0.1321
AGL16(MADS)/col-AGL16-DAP-Seq(GSE60143)/Homer	TWCCHWATWDGGAAA	1	-1.44	0.8963	15	0.0087	736.9	0.0071		AT4G37180(G2like)/col-AT4G37180-DAP-Seq(GSE60143)/Homer	AGAATCTTNN	1	-1.909	0.564	81	0.1385	12419.9	0.1234														AT2G33550(Trihelix)/colamp-AT2G33550-DAP-Seq(GSE60143)/Homer	TTTAAGGGCAYTTTT	1	-1.575	0.8187	59	0.1916	16428.8	0.1725
CELF2(RRM)/JSL1-CELF2-CLIP-Seq(GSE71264)/Homer	RGTGTCAG	1	-1.425	0.9026	73	0.0426	4069.4	0.039		bZIP42(bZIP)/colamp-bZIP42-DAP-Seq(GSE60143)/Homer	GCCACGTCAGCA	1	-1.896	0.566	1	0.0017	28.4	0.0003														ANAC011(NAC)/col-ANAC011-DAP-Seq(GSE60143)/Homer	TDCTTGYRNNDCAAG	1	-1.563	0.8187	9	0.0292	2018.2	0.0212
FoxD3(forkhead)/ZebrafishEmbryo-Foxd3.biotin-ChIP-seq(GSE106676)/Homer	TGTTTAYTTAGC	1	-1.423	0.9026	221	0.1289	12828.1	0.123		ETS(ETS)/Promoter/Homer	AACCGGAAGT	1	-1.879	0.5735	20	0.0342	2670.5	0.0265														ZEB1(Zf)/PDAC-ZEB1-ChIP-Seq(GSE64557)/Homer	VCAGGTRDRY	1	-1.561	0.8187	72	0.2338	20328.1	0.2134
Nanog(Homeobox)/mES-Nanog-ChIP-Seq(GSE11724)/Homer	RGCCATTAAC	1	-1.415	0.9054	828	0.4828	49434.9	0.4741		Pax7(Paired,Homeobox),long/Myoblast-Pax7-ChIP-Seq(GSE25064)/Homer	TAATCHGATTAC	1	-1.876	0.5735	4	0.0068	354.5	0.0035														Hand2(bHLH)/Mesoderm-Hand2-ChIP-Seq(GSE61475)/Homer	TGACANARRCCAGRC	1	-1.555	0.8187	19	0.0617	4788.3	0.0503
PRDM15(Zf)/ESC-Prdm15-ChIP-Seq(GSE73694)/Homer	YCCDNTCCAGGTTTT	1	-1.414	0.9054	157	0.0915	9026.2	0.0866		DEAR5(AP2EREBP)/col-DEAR5-DAP-Seq(GSE60143)/Homer	NDWTGTCGGTGRWDN	1	-1.855	0.5827	4	0.0068	357.7	0.0036														WRKY50(WRKY)/col-WRKY50-DAP-Seq(GSE60143)/Homer	NNTTGACTWNNGNNN	1	-1.539	0.8187	27	0.0877	7087.5	0.0744
MYB62(MYB)/colamp-MYB62-DAP-Seq(GSE60143)/Homer	NTACCTAACT	1	-1.41	0.9054	200	0.1166	11585.1	0.1111		CBF1(AP2EREBP)/colamp-CBF1-DAP-Seq(GSE60143)/Homer	YRCCGACATN	1	-1.849	0.5844	14	0.0239	1774.3	0.0176														Gata4(Zf)/Heart-Gata4-ChIP-Seq(GSE35151)/Homer	NBWGATAAGR	1	-1.519	0.8187	31	0.1006	8265.8	0.0868
Six2(Homeobox)/NephronProgenitor-Six2-ChIP-Seq(GSE39837)/Homer	GWAAYHTGAKMC	1	-1.407	0.9054	173	0.1009	9980.5	0.0957		MYB55(MYB)/colamp-MYB55-DAP-Seq(GSE60143)/Homer	YACCWAMC	1	-1.846	0.5844	62	0.106	9368.2	0.0931														CBF4(AP2EREBP)/colamp-CBF4-DAP-Seq(GSE60143)/Homer	NRCCGACDWNNNNNN	1	-1.517	0.8187	10	0.0325	2314.1	0.0243
CDM1(C3H)/colamp-CDM1-DAP-Seq(GSE60143)/Homer	CCGAWAWTWTCGGAN	1	-1.397	0.9081	7	0.0041	308.5	0.003		ANAC058(NAC)/col-ANAC058-DAP-Seq(GSE60143)/Homer	TWCTTGTDNNACAAG	1	-1.84	0.5855	25	0.0427	3459.5	0.0344														HAT5(Homeobox)/colamp-HAT5-DAP-Seq(GSE60143)/Homer	DCAATWATTG	1	-1.509	0.8211	5	0.0162	994.3	0.0104
Oct6(POU,Homeobox)/NPC-Pou3f1-ChIP-Seq(GSE35496)/Homer	WATGCAAATGAG	1	-1.391	0.9107	73	0.0426	4082.5	0.0392		EBNA1(EBV-virus)/Raji-EBNA1-ChIP-Seq(GSE30709)/Homer	GGYAGCAYDTGCTDCCCNNN	1	-1.839	0.5855	2	0.0034	122.3	0.0012														ELT-3(Gata)/cElegans-L1-ELT3-ChIP-Seq(modEncode)/Homer	AWTGATAAGA	1	-1.505	0.8213	13	0.0422	3146.2	0.033
Srebp2(bHLH)/HepG2-Srebp2-ChIP-Seq(GSE31477)/Homer	CGGTCACSCCAC	1	-1.389	0.9107	22	0.0128	1136.4	0.0109		NST1(NAC)/colamp-NST1-DAP-Seq(GSE60143)/Homer	WRCTTRWWNWWYAAG	1	-1.833	0.5855	45	0.0769	6630.7	0.0659														VND3(NAC)/colamp-VND3-DAP-Seq(GSE60143)/Homer	TRCTTGWDNHWCAAG	1	-1.504	0.8213	15	0.0487	3704.2	0.0389
BIM1(bHLH)/colamp-BIM1-DAP-Seq(GSE60143)/Homer	NNNNNNVTCACGTGM	1	-1.381	0.9132	16	0.0093	801.6	0.0077		RUNX(Runt)/HPC7-Runx1-ChIP-Seq(GSE22178)/Homer	SAAACCACAG	1	-1.82	0.5905	44	0.0752	6478.4	0.0644														HSF3(HSF)/colamp-HSF3-DAP-Seq(GSE60143)/Homer	NTTCTAGAAKCTTCT	1	-1.498	0.8213	25	0.0812	6553.9	0.0688
TCX2(CPP)/colamp-TCX2-DAP-Seq(GSE60143)/Homer	NNWWTTYRAAHN	1	-1.379	0.9132	240	0.1399	13991	0.1342		CES-1(Homeobox)/cElegans-L1-CES1-ChIP-Seq(modEncode)/Homer	AAATTSAATTTN	1	-1.806	0.597	46	0.0786	6809.9	0.0677														ANAC016(NAC)/col-ANAC016-DAP-Seq(GSE60143)/Homer	WNCTTGNNNNNCAMG	1	-1.494	0.8213	19	0.0617	4840.3	0.0508
HSFB4(HSF)/col-HSFB4-DAP-Seq(GSE60143)/Homer	TTCTAGAAGCTTCTA	1	-1.372	0.9142	5	0.0029	206.9	0.002		M1BP(Zf)/S2R+-M1BP-ChIP-Seq(GSE49842)/Homer	CAGTGTGACCGT	1	-1.797	0.6002	14	0.0239	1792.9	0.0178														DDF1(AP2EREBP)/col-DDF1-DAP-Seq(GSE60143)/Homer	GCCGACAT	1	-1.493	0.8213	7	0.0227	1521.5	0.016
Tbx20(T-box)/Heart-Tbx20-ChIP-Seq(GSE29636)/Homer	GGTGYTGACAGS	1	-1.368	0.9151	57	0.0332	3156.4	0.0303		ANAC028(NAC)/col-ANAC028-DAP-Seq(GSE60143)/Homer	WRCTTGNNNNNCAAG	1	-1.791	0.6013	32	0.0547	4583.9	0.0455														Myf5(bHLH)/GM-Myf5-ChIP-Seq(GSE24852)/Homer	BAACAGCTGT	1	-1.492	0.8213	40	0.1299	10926.8	0.1147
SPL14(SBP)/col-SPL14-DAP-Seq(GSE60143)/Homer	NNWHTGTACGGAHNH	1	-1.366	0.9151	13	0.0076	637.7	0.0061		CBF2(AP2EREBP)/colamp-CBF2-DAP-Seq(GSE60143)/Homer	YBRCCGACATNNNNN	1	-1.79	0.6013	10	0.0171	1202.8	0.012														GATA(Zf),IR4/iTreg-Gata3-ChIP-Seq(GSE20898)/Homer	NAGATWNBNATCTNN	1	-1.492	0.8213	3	0.0097	505.4	0.0053
Hnf6b(Homeobox)/LNCaP-Hnf6b-ChIP-Seq(GSE106305)/Homer	TATTGAYY	1	-1.359	0.9163	142	0.0828	8166.8	0.0783		Hoxa9(Homeobox)/ChickenMSG-Hoxa9.Flag-ChIP-Seq(GSE86088)/Homer	RGCAATNAAA	1	-1.775	0.6069	211	0.3607	34328.5	0.3411														WRKY55(WRKY)/col-WRKY55-DAP-Seq(GSE60143)/Homer	NCGTTGACTT	1	-1.482	0.8213	33	0.1071	8889.9	0.0933
PAX3:FKHR-fusion(Paired,Homeobox)/Rh4-PAX3:FKHR-ChIP-Seq(GSE19063)/Homer	ACCRTGACTAATTNN	1	-1.348	0.9236	46	0.0268	2523.7	0.0242		TCP17(TCP)/col-TCP17-DAP-Seq(GSE60143)/Homer	GTGGTCCCCA	1	-1.767	0.6092	3	0.0051	244.9	0.0024														RORg(NR)/Liver-Rorc-ChIP-Seq(GSE101115)/Homer	WAABTAGGTCAV	1	-1.47	0.8231	5	0.0162	1009.9	0.0106
Unknown2/Drosophila-Promoters/Homer	CATCMCTA	1	-1.342	0.9259	248	0.1446	14495.6	0.139		HIF-1a(bHLH)/MCF7-HIF1a-ChIP-Seq(GSE28352)/Homer	TACGTGCV	1	-1.765	0.6092	12	0.0205	1504.5	0.0149														ERG(ETS)/VCaP-ERG-ChIP-Seq(GSE14097)/Homer	ACAGGAAGTG	1	-1.466	0.8238	66	0.2143	18685.2	0.1962
SOL1(CPP)/colamp-SOL1-DAP-Seq(GSE60143)/Homer	ATTTAAATHN	1	-1.333	0.9312	234	0.1364	13664.8	0.1311		ERF38(AP2EREBP)/col-ERF38-DAP-Seq(GSE60143)/Homer	CACCGACA	1	-1.759	0.6103	10	0.0171	1211.8	0.012														ANAC053(NAC)/colamp-ANAC053-DAP-Seq(GSE60143)/Homer	TDCTTGNNNNNCAAG	1	-1.464	0.8238	12	0.039	2897.9	0.0304
ZNF7(Zf)/HepG2-ZNF7.Flag-ChIP-Seq(Encode)/Homer	CTGCCWVCTTTTRTA	1	-1.325	0.9351	100	0.0583	5697.8	0.0546		NFkB-p65-Rel(RHD)/ThioMac-LPS-Expression(GSE23622)/Homer	GGAAATTCCC	1	-1.749	0.6138	6	0.0103	642.9	0.0064														Nur77(NR)/K562-NR4A1-ChIP-Seq(GSE31363)/Homer	TGACCTTTNCNT	1	-1.461	0.8238	8	0.026	1804.3	0.0189
ANAC038(NAC)/col-ANAC038-DAP-Seq(GSE60143)/Homer	ACACGTWAYC	1	-1.309	0.9466	331	0.193	19496.5	0.187		WRKY21(WRKY)/colamp-WRKY21-DAP-Seq(GSE60143)/Homer	DCGTTGACTTTT	1	-1.741	0.6169	8	0.0137	926.2	0.0092														At5g08520(MYBrelated)/colamp-At5g08520-DAP-Seq(GSE60143)/Homer	ADBSTTATCY	1	-1.461	0.8238	29	0.0942	7749.7	0.0814
ANAC017(NAC)/colamp-ANAC017-DAP-Seq(GSE60143)/Homer	TMCTTGNNNNNCAAG	1	-1.309	0.9466	11	0.0064	535.1	0.0051		Unknown1(NR/Ini-like)/Drosophila-Promoters/Homer	MYGGTCACACTG	1	-1.739	0.6169	13	0.0222	1663	0.0165														GT2(Trihelix)/colamp-GT2-DAP-Seq(GSE60143)/Homer	AMGGTAAAWWWN	1	-1.451	0.8246	33	0.1071	8926.2	0.0937
Phox2b(Homeobox)/CLBGA-PHOX2B-ChIP-Seq(GSE90683)/Homer	TTAATTNAATTA	1	-1.307	0.9466	33	0.0192	1784	0.0171		CUC1(NAC)/col-CUC1-DAP-Seq(GSE60143)/Homer	TACTTGTNNNACAAG	1	-1.736	0.6169	18	0.0308	2423.4	0.0241														VDR(NR),DR3/GM10855-VDR+vitD-ChIP-Seq(GSE22484)/Homer	ARAGGTCANWGAGTTCANNN	1	-1.45	0.8246	7	0.0227	1542.5	0.0162
LBD2(LOBAS2)/colamp-LBD2-DAP-Seq(GSE60143)/Homer	TCCGAWTTTTTCGGN	1	-1.306	0.9466	22	0.0128	1153.2	0.0111		PAX3:FKHR-fusion(Paired,Homeobox)/Rh4-PAX3:FKHR-ChIP-Seq(GSE19063)/Homer	ACCRTGACTAATTNN	1	-1.731	0.6169	22	0.0376	3044.2	0.0302														THRa(NR)/C17.2-THRa-ChIP-Seq(GSE38347)/Homer	GGTCANYTGAGGWCA	1	-1.448	0.8246	17	0.0552	4312.8	0.0453
ASL18(LOBAS2)/colamp-ASL18-DAP-Seq(GSE60143)/Homer	CCGGAAAWTCMGGAR	1	-1.304	0.9466	239	0.1394	13983.3	0.1341		p53(p53)/mES-cMyc-ChIP-Seq(GSE11431)/Homer	ACATGCCCGGGCAT	1	-1.718	0.6225	2	0.0034	132.3	0.0013														PPARa(NR),DR1/Liver-Ppara-ChIP-Seq(GSE47954)/Homer	VNAGGKCAAAGGTCA	1	-1.447	0.8246	35	0.1136	9516.7	0.0999
CHR(?)/Hela-CellCycle-Expression/Homer	SRGTTTCAAA	1	-1.302	0.9466	92	0.0536	5235.7	0.0502		PU.1-IRF(ETS:IRF)/Bcell-PU.1-ChIP-Seq(GSE21512)/Homer	MGGAAGTGAAAC	1	-1.709	0.626	87	0.1487	13589.7	0.135														HSFC1(HSF)/col-HSFC1-DAP-Seq(GSE60143)/Homer	HTTCTAGAADCTTCT	1	-1.446	0.8246	6	0.0195	1279.7	0.0134
Zelda(Zf)/Embryo-zld-ChIP-Seq(GSE65441)/Homer	KBCTACCTGW	1	-1.302	0.9466	79	0.0461	4469.9	0.0429		Mouse_Recombination_Hotspot(Zf)/Testis-DMC1-ChIP-Seq(GSE24438)/Homer	ACTYKNATTCGTGNTACTTC	1	-1.697	0.6313	5	0.0085	515.7	0.0051														ATHB6(Homeobox)/Arabidopsis-HB6-ChIP-Seq(GSE80564)/Homer	CAATNATTBN	1	-1.446	0.8246	25	0.0812	6606.5	0.0694
ERRg(NR)/Kidney-ESRRG-ChIP-Seq(GSE104905)/Homer	GTGACCTTGRVN	1	-1.3	0.9466	142	0.0828	8198.2	0.0786		Trl(Zf)/S2-GAGAfactor-ChIP-Seq(GSE40646)/Homer	RGAGAGAG	1	-1.694	0.6313	149	0.2547	23953.1	0.238														STOP1(C2H2)/colamp-STOP1-DAP-Seq(GSE60143)/Homer	DTATCTGGKGRAGGT	1	-1.445	0.8246	14	0.0455	3468.2	0.0364
GATA14(C2C2gata)/col-GATA14-DAP-Seq(GSE60143)/Homer	AYCAGATCTG	1	-1.3	0.9466	88	0.0513	5000.3	0.048		LIN-39(Homeobox)/cElegans.L3-LIN39-ChIP-Seq(modEncode)/Homer	ATGATTRATG	1	-1.694	0.6313	117	0.2	18591.1	0.1847														ZNF669(Zf)/HEK293-ZNF669.GFP-ChIP-Seq(GSE58341)/Homer	GARTGGTCATCGCCC	1	-1.444	0.8246	3	0.0097	518.4	0.0054
AT1G04880(ARID)/colamp-AT1G04880-DAP-Seq(GSE60143)/Homer	AAACTATATADTATA	1	-1.297	0.9466	12	0.007	592.2	0.0057		ZNF415(Zf)/HEK293-ZNF415.GFP-ChIP-Seq(GSE58341)/Homer	GRTGMTRGAGCC	1	-1.691	0.6313	28	0.0479	4006.9	0.0398														TGA3(bZIP)/colamp-TGA3-DAP-Seq(GSE60143)/Homer	WTGATGACGTCATCW	1	-1.442	0.8246	4	0.013	765.4	0.008
CES-1(Homeobox)/cElegans-L1-CES1-ChIP-Seq(modEncode)/Homer	AAATTSAATTTN	1	-1.287	0.9466	84	0.049	4770	0.0457		NFAT(RHD)/Jurkat-NFATC1-ChIP-Seq(Jolma_et_al.)/Homer	ATTTTCCATT	1	-1.691	0.6313	71	0.1214	10968.9	0.109														ANAC075(NAC)/col-ANAC075-DAP-Seq(GSE60143)/Homer	CTTSWWNWWSAAGYT	1	-1.424	0.8246	8	0.026	1824.1	0.0192
Zic2(Zf)/ESC-Zic2-ChIP-Seq(SRP197560)/Homer	CHCAGCRGGRGG	1	-1.287	0.9466	90	0.0525	5124.2	0.0491		ZFX(Zf)/mES-Zfx-ChIP-Seq(GSE11431)/Homer	AGGCCTRG	1	-1.687	0.6313	66	0.1128	10150.2	0.1009														STAT5(Stat)/mCD4+-Stat5-ChIP-Seq(GSE12346)/Homer	RTTTCTNAGAAA	1	-1.414	0.8261	12	0.039	2931.7	0.0308
HINFP(Zf)/K562-HINFP.eGFP-ChIP-Seq(Encode)/Homer	TWVGGTCCGC	1	-1.285	0.9466	19	0.0111	987.2	0.0095		RAR:RXR(NR),DR5/ES-RAR-ChIP-Seq(GSE56893)/Homer	RGGTCADNNAGAGGTCAV	1	-1.687	0.6313	3	0.0051	255	0.0025														NAM(NAC)/col-NAM-DAP-Seq(GSE60143)/Homer	RGTTRCGTRW	1	-1.413	0.8261	27	0.0877	7220	0.0758
ANL2(HB)/col-ANL2-DAP-Seq(GSE60143)/Homer	CATTAATTGC	1	-1.285	0.9466	103	0.0601	5893.9	0.0565		Replumless(BLH)/Arabidopsis-RPL.GFP-ChIP-Seq(GSE78727)/Homer	HGTCWHATCA	1	-1.68	0.6313	74	0.1265	11471.4	0.114														EGL-5(Homeobox)/cElegans-L3-EGL5-ChIP-Seq(modEncode)/Homer	ATTTAATGGG	1	-1.4	0.8327	45	0.1461	12526.6	0.1315
ANAC028(NAC)/col-ANAC028-DAP-Seq(GSE60143)/Homer	WRCTTGNNNNNCAAG	1	-1.276	0.9466	80	0.0466	4539.4	0.0435		ABR1(AP2EREBP)/colamp-ABR1-DAP-Seq(GSE60143)/Homer	AAATGGCGGCGG	1	-1.674	0.6313	22	0.0376	3071.9	0.0305														Hoxc9(Homeobox)/Ainv15-Hoxc9-ChIP-Seq(GSE21812)/Homer	GGCCATAAATCA	1	-1.395	0.8335	18	0.0584	4642.4	0.0487
AT5G02460(C2C2dof)/col-AT5G02460-DAP-Seq(GSE60143)/Homer	CHCCTTTT	1	-1.272	0.9466	354	0.2064	20909.1	0.2005		ZNF189(Zf)/HEK293-ZNF189.GFP-ChIP-Seq(GSE58341)/Homer	TGGAACAGMA	1	-1.673	0.6313	47	0.0803	7063.6	0.0702														PRDM15(Zf)/ESC-Prdm15-ChIP-Seq(GSE73694)/Homer	YCCDNTCCAGGTTTT	1	-1.389	0.836	31	0.1006	8414.9	0.0883
EBF1(EBF)/Near-E2A-ChIP-Seq(GSE21512)/Homer	GTCCCCWGGGGA	1	-1.271	0.9466	179	0.1044	10419.4	0.0999		SEP3(MADS)/Arabidoposis-Flower-Sep3-ChIP-Seq/Homer	CCAAAAAGGG	1	-1.661	0.6326	74	0.1265	11488.3	0.1142														ANAC071(NAC)/col-ANAC071-DAP-Seq(GSE60143)/Homer	DNCKTNDNNNHNAAG	1	-1.386	0.836	18	0.0584	4650.8	0.0488
PPARE(NR),DR1/3T3L1-Pparg-ChIP-Seq(GSE13511)/Homer	TGACCTTTGCCCCA	1	-1.269	0.9466	155	0.0904	8989.6	0.0862		COG1(C2C2dof)/col-COG1-DAP-Seq(GSE60143)/Homer	DAAAAAGTGA	1	-1.657	0.6333	101	0.1726	15964.7	0.1586														TCP7(TCP)/col-TCP7-DAP-Seq(GSE60143)/Homer	GTGGGSCCCACHHNN	1	-1.379	0.8391	15	0.0487	3802.3	0.0399
ERF1(AP2EREBP)/colamp-ERF1-DAP-Seq(GSE60143)/Homer	GGCGGCTR	1	-1.264	0.9466	37	0.0216	2026.1	0.0194		ZNF652/HepG2-ZNF652.Flag-ChIP-Seq(Encode)/Homer	TTAACCCTTTVNKKN	1	-1.653	0.6334	18	0.0308	2459	0.0244														SF1(NR)/H295R-Nr5a1-ChIP-Seq(GSE44220)/Homer	CAAGGHCANV	1	-1.376	0.8391	16	0.0519	4088.2	0.0429
Pax8(Paired,Homeobox)/Thyroid-Pax8-ChIP-Seq(GSE26938)/Homer	GTCATGCHTGRCTGS	1	-1.255	0.9466	63	0.0367	3547.7	0.034		Elk1(ETS)/Hela-Elk1-ChIP-Seq(GSE31477)/Homer	HACTTCCGGY	1	-1.646	0.6362	31	0.053	4509	0.0448														bZIP16(bZIP)/colamp-bZIP16-DAP-Seq(GSE60143)/Homer	TGCCACGTGD	1	-1.372	0.8391	9	0.0292	2127.9	0.0223
HRE(HSF)/HepG2-HSF1-ChIP-Seq(GSE31477)/Homer	BSTTCTRGAABVTTCYAGAA	1	-1.24	0.9485	20	0.0117	1053.6	0.0101		ABF2(bZIP)/col-ABF2-DAP-Seq(GSE60143)/Homer	KGMCACGTGDCMHHH	1	-1.644	0.6362	10	0.0171	1245.9	0.0124														ANAC038(NAC)/col-ANAC038-DAP-Seq(GSE60143)/Homer	ACACGTWAYC	1	-1.364	0.8429	61	0.1981	17352.4	0.1822
TCP20(TCP)/col-TCP20-DAP-Seq(GSE60143)/Homer	GGDCCCAC	1	-1.236	0.9485	43	0.0251	2383.1	0.0229		ZIM(C2C2gata)/col-ZIM-DAP-Seq(GSE60143)/Homer	ATCSRACGGTYRAGA	1	-1.642	0.6362	1	0.0017	37.2	0.0004														CBF2(AP2EREBP)/colamp-CBF2-DAP-Seq(GSE60143)/Homer	YBRCCGACATNNNNN	1	-1.362	0.8429	7	0.0227	1587.4	0.0167
Klf9(Zf)/GBM-Klf9-ChIP-Seq(GSE62211)/Homer	GCCACRCCCACY	1	-1.229	0.9524	42	0.0245	2327.3	0.0223		ANAC020(NAC)/col-ANAC020-DAP-Seq(GSE60143)/Homer	DVCKTGHNNNDCAAG	1	-1.637	0.6362	26	0.0444	3719.6	0.037														KANADI1(Myb)/Seedling-KAN1-ChIP-Seq(GSE48081)/Homer	ARGAATAWWN	1	-1.351	0.8486	33	0.1071	9047.5	0.095
WRKY18(WRKY)/col-WRKY18-DAP-Seq(GSE60143)/Homer	NNNTTGACYWNNNNN	1	-1.218	0.96	249	0.1452	14644.9	0.1405		AT5G47660(Trihelix)/colamp-AT5G47660-DAP-Seq(GSE60143)/Homer	AWTTTTACCG	1	-1.635	0.6362	113	0.1932	17988.5	0.1787														HRE(HSF)/Striatum-HSF1-ChIP-Seq(GSE38000)/Homer	TTCTAGAABNTTCTA	1	-1.349	0.8486	6	0.0195	1324.1	0.0139
AT1G76880(Trihelix)/col-AT1G76880-DAP-Seq(GSE60143)/Homer	ACGGTAAAAW	1	-1.209	0.9656	57	0.0332	3212.6	0.0308		At4g31060(AP2EREBP)/colamp-At4g31060-DAP-Seq(GSE60143)/Homer	CACCGACAAW	1	-1.635	0.6362	9	0.0154	1100	0.0109														CREB5(bZIP)/LNCaP-CREB5.V5-ChIP-Seq(GSE137775)/Homer	VVATGACGTCAT	1	-1.348	0.8486	19	0.0617	4972.8	0.0522
Tbx6(T-box)/ESC-Tbx6-ChIP-Seq(GSE93524)/Homer	DAGGTGTBAA	1	-1.202	0.9695	202	0.1178	11839.8	0.1136		Pdx1(Homeobox)/Islet-Pdx1-ChIP-Seq(SRA008281)/Homer	YCATYAATCA	1	-1.63	0.6362	102	0.1744	16159.6	0.1606														MYB118(MYB)/colamp-MYB118-DAP-Seq(GSE60143)/Homer	TAWCCGTTAC	1	-1.343	0.8486	9	0.0292	2145.4	0.0225
SOC1(MADS)/Seedling-SOC1-ChIP-Seq(GSE45846)/Homer	TWCCAWWTWTGG	1	-1.197	0.9712	60	0.035	3393.8	0.0325		bZIP3(bZIP)/col-bZIP3-DAP-Seq(GSE60143)/Homer	DWKNHSACGTGGCAD	1	-1.621	0.6377	28	0.0479	4045.6	0.0402														AT5G59990(C2C2COlike)/colamp-AT5G59990-DAP-Seq(GSE60143)/Homer	TCTCAACCGTTCATT	1	-1.339	0.8486	1	0.0032	94.2	0.001
Sp2(Zf)/HEK293-Sp2.eGFP-ChIP-Seq(Encode)/Homer	YGGCCCCGCCCC	1	-1.189	0.9756	200	0.1166	11728.7	0.1125		RRTF1(AP2EREBP)/colamp-RRTF1-DAP-Seq(GSE60143)/Homer	CCGCCGCHATTT	1	-1.615	0.6394	6	0.0103	671.2	0.0067														ATHB21(HB)/colamp-ATHB21-DAP-Seq(GSE60143)/Homer	YCAATWAT	1	-1.335	0.8486	15	0.0487	3838.9	0.0403
LHY(Myb)/Seedling-LHY-ChIP-Seq(GSE52175)/Homer	ADAAATATCT	1	-1.187	0.9756	138	0.0805	8024.4	0.077		PAX5(Paired,Homeobox),condensed/GM12878-PAX5-ChIP-Seq(GSE32465)/Homer	GTCACGCTCSCTGM	1	-1.6	0.6468	8	0.0137	963.1	0.0096														KLF14(Zf)/HEK293-KLF14.GFP-ChIP-Seq(GSE58341)/Homer	RGKGGGCGKGGC	1	-1.324	0.8549	50	0.1623	14125.6	0.1483
Nr5a2(NR)/Pancreas-LRH1-ChIP-Seq(GSE34295)/Homer	BTCAAGGTCA	1	-1.183	0.9756	112	0.0653	6478.7	0.0621		IRF3(IRF)/BMDM-Irf3-ChIP-Seq(GSE67343)/Homer	AGTTTCAKTTTC	1	-1.591	0.6508	28	0.0479	4062.9	0.0404														CDM1(C3H)/colamp-CDM1-DAP-Seq(GSE60143)/Homer	CCGAWAWTWTCGGAN	1	-1.323	0.8549	2	0.0065	312	0.0033
GAGA-repeat/Arabidopsis-Promoters/Homer	CTCTCTCTCY	1	-1.177	0.9781	219	0.1277	12875.2	0.1235		DREB26(AP2EREBP)/col-DREB26-DAP-Seq(GSE60143)/Homer	CCACCGACAH	1	-1.588	0.6508	6	0.0103	677.9	0.0067														Otx2(Homeobox)/EpiLC-Otx2-ChIP-Seq(GSE56098)/Homer	NYTAATCCYB	1	-1.315	0.8573	22	0.0714	5872.3	0.0617
AT3G10580(MYBrelated)/colamp-AT3G10580-DAP-Seq(GSE60143)/Homer	TACCTAACWNHW	1	-1.171	0.9813	62	0.0362	3521.8	0.0338		bZIP16(bZIP)/colamp-bZIP16-DAP-Seq(GSE60143)/Homer	TGCCACGTGD	1	-1.573	0.6559	12	0.0205	1569.8	0.0156														ARF2(ARF)/col-ARF2-DAP-Seq(GSE60143)/Homer	TTGTCGGMWN	1	-1.312	0.8573	95	0.3084	27721.7	0.291
ERF104(AP2EREBP)/col-ERF104-DAP-Seq(GSE60143)/Homer	GGCGGCGG	1	-1.171	0.9813	63	0.0367	3580.6	0.0343		STAT6(Stat)/Macrophage-Stat6-ChIP-Seq(GSE38377)/Homer	TTCCKNAGAA	1	-1.57	0.6561	36	0.0615	5357.3	0.0532														WRKY75(WRKY)/col-WRKY75-DAP-Seq(GSE60143)/Homer	CGTTGACTWW	1	-1.303	0.8623	27	0.0877	7344.3	0.0771
HIC1(Zf)/Treg-ZBTB29-ChIP-Seq(GSE99889)/Homer	TGCCAGCB	1	-1.169	0.9813	447	0.2606	26607.2	0.2552		ANAC057(NAC)/colamp-ANAC057-DAP-Seq(GSE60143)/Homer	DVCKTGNNNNNCAMG	1	-1.57	0.6561	32	0.0547	4714.4	0.0468														HOXA9(Homeobox)/HSC-Hoxa9-ChIP-Seq(GSE33509)/Homer	GGCCATAAATCA	1	-1.303	0.8623	23	0.0747	6176.7	0.0648
Chop(bZIP)/MEF-Chop-ChIP-Seq(GSE35681)/Homer	ATTGCATCAT	1	-1.165	0.9813	54	0.0315	3052.4	0.0293		AGL15(MADS)/col-AGL15-DAP-Seq(GSE60143)/Homer	TTTCCHWATWDGGAA	1	-1.565	0.6561	12	0.0205	1572.7	0.0156														MYB40(MYB)/col-MYB40-DAP-Seq(GSE60143)/Homer	TGGTAGGTRARA	1	-1.299	0.8623	10	0.0325	2452.5	0.0257
PPARa(NR),DR1/Liver-Ppara-ChIP-Seq(GSE47954)/Homer	VNAGGKCAAAGGTCA	1	-1.159	0.9813	173	0.1009	10132.5	0.0972		Srebp2(bHLH)/HepG2-Srebp2-ChIP-Seq(GSE31477)/Homer	CGGTCACSCCAC	1	-1.557	0.6586	8	0.0137	975.3	0.0097														PIF5ox(bHLH)/Arabidopsis-PIF5ox-ChIP-Seq(GSE35062)/Homer	BCACGTGVDN	1	-1.296	0.8623	37	0.1201	10300.5	0.1081
Cbf1(bHLH)/Yeast-Cbf1-ChIP-Seq(GSE29506)/Homer	TCACGTGAYH	1	-1.145	0.9912	45	0.0262	2530.3	0.0243		SUT1?/SacCer-Promoters/Homer	CCCCGCGC	1	-1.554	0.6586	255	0.4359	42139.5	0.4187														EMB1789(C3H)/col-EMB1789-DAP-Seq(GSE60143)/Homer	TWTTTACCGYND	1	-1.294	0.8623	12	0.039	3019.7	0.0317
RARa(NR)/K562-RARa-ChIP-Seq(Encode)/Homer	TTGAMCTTTG	1	-1.143	0.9912	463	0.27	27599.2	0.2647		Cdx2(Homeobox)/mES-Cdx2-ChIP-Seq(GSE14586)/Homer	GYMATAAAAH	1	-1.546	0.6618	52	0.0889	7975.5	0.0792														CELF2(RRM)/JSL1-CELF2-CLIP-Seq(GSE71264)/Homer	RGTGTCAG	1	-1.29	0.8623	15	0.0487	3876.1	0.0407
Rfx5(HTH)/GM12878-Rfx5-ChIP-Seq(GSE31477)/Homer	SCCTAGCAACAG	1	-1.134	0.9963	108	0.063	6266.4	0.0601		AT5G05550(Trihelix)/col-AT5G05550-DAP-Seq(GSE60143)/Homer	HDNHDTCKCCGGMGA	1	-1.532	0.6691	55	0.094	8478.6	0.0842														ASL18(LOBAS2)/colamp-ASL18-DAP-Seq(GSE60143)/Homer	CCGGAAAWTCMGGAR	1	-1.29	0.8623	47	0.1526	13282.8	0.1395
CDF3(C2C2dof)/colamp-CDF3-DAP-Seq(GSE60143)/Homer	AAAAGTRM	1	-1.132	0.9963	303	0.1767	17958.7	0.1722		At5g65130(AP2EREBP)/colamp-At5g65130-DAP-Seq(GSE60143)/Homer	CCRCCGACAWTN	1	-1.531	0.6691	5	0.0085	548.3	0.0054														Sox4(HMG)/proB-Sox4-ChIP-Seq(GSE50066)/Homer	YCTTTGTTCC	1	-1.29	0.8623	27	0.0877	7359.6	0.0773
SPL5(SBP)/colamp-SPL5-DAP-Seq(GSE60143)/Homer	NNHGTACGGHNN	1	-1.131	0.9963	34	0.0198	1890.8	0.0181		RAP211(AP2EREBP)/colamp-RAP211-DAP-Seq(GSE60143)/Homer	RGCCGGCYWW	1	-1.527	0.6691	81	0.1385	12775.8	0.1269														GATA6(C2C2gata)/col200-GATA6-DAP-Seq(GSE60143)/Homer	TAGATCTARAHH	1	-1.289	0.8623	4	0.013	822	0.0086
ZNF692(Zf)/HEK293-ZNF692.GFP-ChIP-Seq(GSE58341)/Homer	GTGGGCCCCA	1	-1.126	0.9963	19	0.0111	1020.7	0.0098		AT1G24250(Orphan)/col-AT1G24250-DAP-Seq(GSE60143)/Homer	KTDGTTGGTDGTTGG	1	-1.526	0.6691	16	0.0274	2203.6	0.0219														MYB98(MYB)/col-MYB98-DAP-Seq(GSE60143)/Homer	NWDCCGTTAC	1	-1.288	0.8623	9	0.0292	2180.7	0.0229
AT5G60130(ABI3VP1)/col-AT5G60130-DAP-Seq(GSE60143)/Homer	WTTYTAAGVAAA	1	-1.122	0.9963	325	0.1895	19292.4	0.185		HOXD13(Homeobox)/Chicken-Hoxd13-ChIP-Seq(GSE38910)/Homer	NCYAATAAAA	1	-1.523	0.6691	84	0.1436	13278	0.1319														ANAC013(NAC)/col-ANAC013-DAP-Seq(GSE60143)/Homer	CTTGNNNNNCAAGNA	1	-1.277	0.8623	10	0.0325	2467.4	0.0259
ESE1(AP2EREBP)/col-ESE1-DAP-Seq(GSE60143)/Homer	GGCGGCGG	1	-1.116	0.9987	45	0.0262	2540.4	0.0244		SRS7(SRS)/colamp-SRS7-DAP-Seq(GSE60143)/Homer	HATAGGTTTH	1	-1.518	0.6691	178	0.3043	29079.8	0.2889														PBX2(Homeobox)/K562-PBX2-ChIP-Seq(Encode)/Homer	RTGATTKATRGN	1	-1.277	0.8623	30	0.0974	8257.6	0.0867
PQM-1(?)/cElegans-L3-ChIP-Seq(modEncode)/Homer	ACTGATAAGA	1	-1.115	0.9987	60	0.035	3425.2	0.0328		LHY(Myb)/Seedling-LHY-ChIP-Seq(GSE52175)/Homer	ADAAATATCT	1	-1.508	0.6726	60	0.1026	9320.2	0.0926														CEJ1(AP2EREBP)/col-CEJ1-DAP-Seq(GSE60143)/Homer	WWTGTCGGTG	1	-1.275	0.8623	15	0.0487	3889.8	0.0408
NGA4(ABI3VP1)/col-NGA4-DAP-Seq(GSE60143)/Homer	TKNTCAGGTG	1	-1.109	0.9992	508	0.2962	30354.4	0.2911		FRS9(ND)/col-FRS9-DAP-Seq(GSE60143)/Homer	RGAGAGAGAAAG	1	-1.504	0.6737	17	0.0291	2369.2	0.0235														VND4(NAC)/colamp-VND4-DAP-Seq(GSE60143)/Homer	WRCTTGWANWWCAAG	1	-1.272	0.8623	15	0.0487	3892.8	0.0409
EPR1(MYBrelated)/colamp-EPR1-DAP-Seq(GSE60143)/Homer	AAATATCT	1	-1.109	0.9992	53	0.0309	3014.9	0.0289		At1g75490(AP2EREBP)/colamp-At1g75490-DAP-Seq(GSE60143)/Homer	CACCGMCT	1	-1.492	0.6796	46	0.0786	7037.9	0.0699														At5g22890(C2H2)/col-At5g22890-DAP-Seq(GSE60143)/Homer	NSAGGTKWTATCTGD	1	-1.271	0.8623	2	0.0065	323.2	0.0034
LHY1(MYBrelated)/col-LHY1-DAP-Seq(GSE60143)/Homer	AAATATCT	1	-1.109	0.9992	53	0.0309	3014.9	0.0289		Nkx3.1(Homeobox)/LNCaP-Nkx3.1-ChIP-Seq(GSE28264)/Homer	AAGCACTTAA	1	-1.489	0.6796	150	0.2564	24382.2	0.2423														RVE1(MYBrelated)/col-RVE1-DAP-Seq(GSE60143)/Homer	AAATATCT	1	-1.27	0.8623	14	0.0455	3607.5	0.0379
MYB63(MYB)/col-MYB63-DAP-Seq(GSE60143)/Homer	BHYACCWACCHH	1	-1.107	0.9992	64	0.0373	3665.4	0.0352		ELF5(ETS)/T47D-ELF5-ChIP-Seq(GSE30407)/Homer	ACVAGGAAGT	1	-1.486	0.6796	51	0.0872	7860.4	0.0781														SPCH(bHLH)/Seedling-SPCH-ChIP-Seq(GSE57497)/Homer	WNBCACGTGA	1	-1.27	0.8623	36	0.1169	10039.8	0.1054
MYB121(MYB)/col-MYB121-DAP-Seq(GSE60143)/Homer	YNTACCTAACWW	1	-1.106	0.9992	51	0.0297	2897.2	0.0278		CAMTA5(CAMTA)/col-CAMTA5-DAP-Seq(GSE60143)/Homer	ACGCGTTTTANACRC	1	-1.486	0.6796	10	0.0171	1296.7	0.0129														ANAC020(NAC)/col-ANAC020-DAP-Seq(GSE60143)/Homer	DVCKTGHNNNDCAAG	1	-1.259	0.8623	13	0.0422	3330.2	0.035
Hoxa11(Homeobox)/ChickenMSG-Hoxa11.Flag-ChIP-Seq(GSE86088)/Homer	TTTTATGGCM	1	-1.106	0.9992	422	0.2461	25159.7	0.2413		HAT5(Homeobox)/colamp-HAT5-DAP-Seq(GSE60143)/Homer	DCAATWATTG	1	-1.483	0.6796	13	0.0222	1756.5	0.0175														HSFA6B(HSF)/colamp-HSFA6B-DAP-Seq(GSE60143)/Homer	NTTCTAGAANHTTCT	1	-1.252	0.8623	13	0.0422	3336.9	0.035
NPAS2(bHLH)/Liver-NPAS2-ChIP-Seq(GSE39860)/Homer	KCCACGTGAC	1	-1.105	0.9992	201	0.1172	11847.5	0.1136		RORgt(NR)/EL4-RORgt.Flag-ChIP-Seq(GSE56019)/Homer	AAYTAGGTCA	1	-1.46	0.6888	13	0.0222	1765.7	0.0175														E2F6(E2F)/Hela-E2F6-ChIP-Seq(GSE31477)/Homer	GGCGGGAARN	1	-1.251	0.8623	12	0.039	3052.9	0.0321
p63(p53)/Keratinocyte-p63-ChIP-Seq(GSE17611)/Homer	NNDRCATGYCYNRRCATGYH	1	-1.098	0.9992	59	0.0344	3373.6	0.0324		RORgt(NR)/EL4-RORgt.Flag-ChIP-Seq(GSE56019)/Homer	AAYTAGGTCA	1	-1.46	0.6888	13	0.0222	1765.7	0.0175														Pit1(Homeobox)/GCrat-Pit1-ChIP-Seq(GSE58009)/Homer	ATGMATATDC	1	-1.25	0.8623	28	0.0909	7701.5	0.0809
ANAC011(NAC)/col-ANAC011-DAP-Seq(GSE60143)/Homer	TDCTTGYRNNDCAAG	1	-1.097	0.9992	42	0.0245	2370.5	0.0227		Tbox:Smad(T-box,MAD)/ESCd5-Smad2_3-ChIP-Seq(GSE29422)/Homer	AGGTGHCAGACA	1	-1.436	0.7037	12	0.0205	1620.3	0.0161														Tcf12(bHLH)/GM12878-Tcf12-ChIP-Seq(GSE32465)/Homer	VCAGCTGYTG	1	-1.244	0.8623	54	0.1753	15451.4	0.1622
Nr5a2(NR)/mES-Nr5a2-ChIP-Seq(GSE19019)/Homer	BTCAAGGTCA	1	-1.093	0.9992	79	0.0461	4561.4	0.0437		caudal(Homeobox)/Drosophila-Embryos-ChIP-Chip(modEncode)/Homer	GGYCATAAAW	1	-1.431	0.705	59	0.1009	9224.8	0.0917														Isl1(Homeobox)/Neuron-Isl1-ChIP-Seq(GSE31456)/Homer	CTAATKGV	1	-1.244	0.8623	71	0.2305	20575.1	0.216
Gata6(Zf)/HUG1N-GATA6-ChIP-Seq(GSE51936)/Homer	YCTTATCTBN	1	-1.089	0.9992	148	0.0863	8681.1	0.0833		MYB58(MYB)/colamp-MYB58-DAP-Seq(GSE60143)/Homer	YYYACCWACC	1	-1.431	0.705	51	0.0872	7906.3	0.0786														GATA11(C2C2gata)/col-GATA11-DAP-Seq(GSE60143)/Homer	DDHYYAGATCTR	1	-1.244	0.8623	11	0.0357	2773.2	0.0291
CArG(MADS)/PUER-Srf-ChIP-Seq(Sullivan_et_al.)/Homer	CCATATATGGNM	1	-1.087	0.9992	45	0.0262	2550.3	0.0245		Klf9(Zf)/GBM-Klf9-ChIP-Seq(GSE62211)/Homer	GCCACRCCCACY	1	-1.431	0.705	13	0.0222	1777.8	0.0177														WRKY3(WRKY)/col-WRKY3-DAP-Seq(GSE60143)/Homer	NCKTTGACYDDN	1	-1.242	0.8623	17	0.0552	4495.5	0.0472
WT1(Zf)/Kidney-WT1-ChIP-Seq(GSE90016)/Homer	MCTCCCMCRCAB	1	-1.085	0.9992	84	0.049	4862.6	0.0466		Phox2b(Homeobox)/CLBGA-PHOX2B-ChIP-Seq(GSE90683)/Homer	TTAATTNAATTA	1	-1.426	0.705	19	0.0325	2721.3	0.027														ATHB40(HB)/col-ATHB40-DAP-Seq(GSE60143)/Homer	HCAATWATTG	1	-1.242	0.8623	23	0.0747	6242.6	0.0655
HSFA6A(HSF)/col-HSFA6A-DAP-Seq(GSE60143)/Homer	RGAAGNTTCTAGAAN	1	-1.083	0.9992	5	0.0029	233.7	0.0022		RAP212(AP2EREBP)/col-RAP212-DAP-Seq(GSE60143)/Homer	CGCCGCCATTTT	1	-1.423	0.705	14	0.0239	1936.6	0.0192														OCT4-SOX2-TCF-NANOG(POU,Homeobox,HMG)/mES-Oct4-ChIP-Seq(GSE11431)/Homer	ATTTGCATAACAATG	1	-1.234	0.8623	5	0.0162	1110.1	0.0117
At5g08750(C3H)/col-At5g08750-DAP-Seq(GSE60143)/Homer	NWDTTGCGGCTR	1	-1.08	0.9992	40	0.0233	2258.8	0.0217		NAM(NAC)/col-NAM-DAP-Seq(GSE60143)/Homer	RGTTRCGTRW	1	-1.421	0.705	42	0.0718	6438.3	0.064														HOXD13(Homeobox)/Chicken-Hoxd13-ChIP-Seq(GSE38910)/Homer	NCYAATAAAA	1	-1.231	0.8623	30	0.0974	8315.5	0.0873
HAT5(Homeobox)/colamp-HAT5-DAP-Seq(GSE60143)/Homer	DCAATWATTG	1	-1.078	0.9992	23	0.0134	1263.8	0.0121		MYB4(MYB)/col200-MYB4-DAP-Seq(GSE60143)/Homer	WAGKTAGGTARR	1	-1.418	0.705	35	0.0598	5299.3	0.0527														T1ISRE(IRF)/ThioMac-Ifnb-Expression/Homer	ACTTTCGTTTCT	1	-1.229	0.8623	1	0.0032	107.3	0.0011
ELT-3(Gata)/cElegans-L1-ELT3-ChIP-Seq(modEncode)/Homer	AWTGATAAGA	1	-1.074	0.9992	67	0.0391	3857.4	0.037		GBF6(bZIP)/colamp-GBF6-DAP-Seq(GSE60143)/Homer	WWTGMCACGTCABCW	1	-1.413	0.705	10	0.0171	1321.4	0.0131														ANAC028(NAC)/col-ANAC028-DAP-Seq(GSE60143)/Homer	WRCTTGNNNNNCAAG	1	-1.212	0.8653	15	0.0487	3945.8	0.0414
bHLH130(bHLH)/col-bHLH130-DAP-Seq(GSE60143)/Homer	GCAACTTG	1	-1.07	0.9992	106	0.0618	6181.2	0.0593		AREB3(bZIP)/col-AREB3-DAP-Seq(GSE60143)/Homer	NKGMCACGTGDCMNN	1	-1.411	0.705	13	0.0222	1785.9	0.0177														SCRT1(Zf)/HEK293-SCRT1.eGFP-ChIP-Seq(Encode)/Homer	GCAACAGGTG	1	-1.21	0.8653	12	0.039	3084	0.0324
AT2G20110(CPP)/colamp-AT2G20110-DAP-Seq(GSE60143)/Homer	ATTYAAATHY	1	-1.064	0.9992	224	0.1306	13260.4	0.1272		DAG2(C2C2dof)/col-DAG2-DAP-Seq(GSE60143)/Homer	WWTTHACTTTTT	1	-1.409	0.705	124	0.212	20104.2	0.1998														Phox2b(Homeobox)/CLBGA-PHOX2B-ChIP-Seq(GSE90683)/Homer	TTAATTNAATTA	1	-1.208	0.8653	6	0.0195	1396.7	0.0147
ZNF711(Zf)/SHSY5Y-ZNF711-ChIP-Seq(GSE20673)/Homer	AGGCCTAG	1	-1.064	0.9992	282	0.1644	16752.2	0.1607		ERF8(AP2EREBP)/colamp-ERF8-DAP-Seq(GSE60143)/Homer	CGCCGYCATW	1	-1.404	0.705	21	0.0359	3051.8	0.0303														WRKY15(WRKY)/col-WRKY15-DAP-Seq(GSE60143)/Homer	VGTTGACTWW	1	-1.205	0.8653	27	0.0877	7462.4	0.0783
ANAC083(NAC)/col-ANAC083-DAP-Seq(GSE60143)/Homer	CKTRWNNNWYAMGTA	1	-1.059	0.9992	79	0.0461	4577.5	0.0439		At2g44940(AP2EREBP)/colamp-At2g44940-DAP-Seq(GSE60143)/Homer	NYACCGACAHNNNNN	1	-1.394	0.7089	5	0.0085	578.7	0.0057														EFL-1(E2F)/cElegans-L1-EFL1-ChIP-Seq(modEncode)/Homer	TGCAARYGCGCTCYA	1	-1.198	0.8672	1	0.0032	111.4	0.0012
Gata2(Zf)/K562-GATA2-ChIP-Seq(GSE18829)/Homer	BBCTTATCTS	1	-1.059	0.9992	108	0.063	6307.3	0.0605		JunB(bZIP)/DendriticCells-Junb-ChIP-Seq(GSE36099)/Homer	RATGASTCAT	1	-1.391	0.7092	151	0.2581	24685.4	0.2453														AtIDD11(C2H2)/colamp-AtIDD11-DAP-Seq(GSE60143)/Homer	TTTGTCGTTT	1	-1.193	0.8697	11	0.0357	2812.1	0.0295
Reverb(NR),DR2/RAW-Reverba.biotin-ChIP-Seq(GSE45914)/Homer	GTRGGTCASTGGGTCA	1	-1.055	0.9992	26	0.0152	1444	0.0138		AT5G02460(C2C2dof)/col-AT5G02460-DAP-Seq(GSE60143)/Homer	CHCCTTTT	1	-1.386	0.7105	141	0.241	23001.3	0.2285														BMYB(HTH)/Hela-BMYB-ChIP-Seq(GSE27030)/Homer	NHAACBGYYV	1	-1.192	0.8697	54	0.1753	15540.5	0.1632
HIF-1b(HLH)/T47D-HIF1b-ChIP-Seq(GSE59937)/Homer	RTACGTGC	1	-1.055	0.9992	151	0.088	8883.2	0.0852		AT5G56840(MYBrelated)/colamp-AT5G56840-DAP-Seq(GSE60143)/Homer	TGGATAAGGT	1	-1.383	0.7106	81	0.1385	12925.4	0.1284														bZIP48(bZIP)/colamp-bZIP48-DAP-Seq(GSE60143)/Homer	DDWWKVTSACGTGGC	1	-1.191	0.8697	11	0.0357	2813.4	0.0295
CUX1(Homeobox)/K562-CUX1-ChIP-Seq(GSE92882)/Homer	TATCGATNAN	1	-1.055	0.9992	95	0.0554	5533	0.0531		MYB96(MYB)/colamp-MYB96-DAP-Seq(GSE60143)/Homer	WGGTRGTTGG	1	-1.379	0.7118	46	0.0786	7128.1	0.0708														Atf7(bZIP)/3T3L1-Atf7-ChIP-Seq(GSE56872)/Homer	NGRTGACGTCAY	1	-1.186	0.8697	22	0.0714	6012.9	0.0631
ANAC062(NAC)/colamp-ANAC062-DAP-Seq(GSE60143)/Homer	TACTTANTNWNYAAG	1	-1.055	0.9992	47	0.0274	2680	0.0257		MYB51(MYB)/col-MYB51-DAP-Seq(GSE60143)/Homer	GGTAGGTG	1	-1.368	0.7173	44	0.0752	6808.7	0.0677														At1g72010(TCP)/colamp-At1g72010-DAP-Seq(GSE60143)/Homer	GGDCCCAC	1	-1.185	0.8697	14	0.0455	3680.6	0.0386
GTL1(Trihelix)/colamp-GTL1-DAP-Seq(GSE60143)/Homer	WWTTTACCKY	1	-1.05	0.9992	194	0.1131	11467.6	0.11		ERF73(AP2EREBP)/col-ERF73-DAP-Seq(GSE60143)/Homer	CCGCCGCC	1	-1.368	0.7173	12	0.0205	1647.5	0.0164														Reverb(NR),DR2/RAW-Reverba.biotin-ChIP-Seq(GSE45914)/Homer	GTRGGTCASTGGGTCA	1	-1.182	0.8697	6	0.0195	1410.2	0.0148
AT1G69570(C2C2dof)/col-AT1G69570-DAP-Seq(GSE60143)/Homer	WAAAAGTGHH	1	-1.049	0.9992	217	0.1265	12851.8	0.1233		MYB67(MYB)/col-MYB67-DAP-Seq(GSE60143)/Homer	YYYACCTAAC	1	-1.366	0.7173	52	0.0889	8127.7	0.0808														CEBP:AP1(bZIP)/ThioMac-CEBPb-ChIP-Seq(GSE21512)/Homer	DRTGTTGCAA	1	-1.182	0.8697	28	0.0909	7786	0.0817
dof45(C2C2dof)/col-dof45-DAP-Seq(GSE60143)/Homer	NVAWAAAGTN	1	-1.048	0.9992	421	0.2455	25156.2	0.2413		Bapx1(Homeobox)/VertebralCol-Bapx1-ChIP-Seq(GSE36672)/Homer	TTRAGTGSYK	1	-1.365	0.7173	139	0.2376	22692.8	0.2255														TCP17(TCP)/col-TCP17-DAP-Seq(GSE60143)/Homer	GTGGTCCCCA	1	-1.178	0.8697	2	0.0065	346.2	0.0036
ANAC046(NAC)/colamp-ANAC046-DAP-Seq(GSE60143)/Homer	ACACGYWAYC	1	-1.046	0.9992	292	0.1703	17370.8	0.1666		IRF1(IRF)/PBMC-IRF1-ChIP-Seq(GSE43036)/Homer	GAAAGTGAAAGT	1	-1.364	0.7173	16	0.0274	2277.5	0.0226														ATHB15(HB)/col-ATHB15-DAP-Seq(GSE60143)/Homer	GYAATSATTA	1	-1.173	0.8697	12	0.039	3114.5	0.0327
OBP3(C2C2dof)/col-OBP3-DAP-Seq(GSE60143)/Homer	NYWACTTTTT	1	-1.04	0.9992	536	0.3125	32123.5	0.3081		CREB5(bZIP)/LNCaP-CREB5.V5-ChIP-Seq(GSE137775)/Homer	VVATGACGTCAT	1	-1.354	0.7174	42	0.0718	6491.4	0.0645														HSF21(HSF)/col-HSF21-DAP-Seq(GSE60143)/Homer	CTTCTAGAAGMTTYW	1	-1.169	0.8697	3	0.0097	604.5	0.0063
Unknown(Homeobox)/Limb-p300-ChIP-Seq/Homer	SSCMATWAAA	1	-1.039	0.9992	113	0.0659	6617.9	0.0635		RAP21(AP2EREBP)/colamp-RAP21-DAP-Seq(GSE60143)/Homer	BCACCGACAHNN	1	-1.353	0.7174	4	0.0068	443.6	0.0044														Znf263(Zf)/K562-Znf263-ChIP-Seq(GSE31477)/Homer	CVGTSCTCCC	1	-1.166	0.8697	64	0.2078	18604.7	0.1953
NAC2(NAC)/colamp-NAC2-DAP-Seq(GSE60143)/Homer	TDCTTGNNNNNCAAG	1	-1.022	0.9992	77	0.0449	4476.8	0.0429		Cux2(Homeobox)/Liver-Cux2-ChIP-Seq(GSE35985)/Homer	HNRAATCAAT	1	-1.343	0.7218	28	0.0479	4214.3	0.0419														COUP-TFII(NR)/K562-NR2F1-ChIP-Seq(Encode)/Homer	GKBCARAGGTCA	1	-1.161	0.8703	45	0.1461	12887.9	0.1353
AT1G19040(NAC)/col-AT1G19040-DAP-Seq(GSE60143)/Homer	CTTGNDNHNCAAGYW	1	-1.012	1	11	0.0064	582	0.0056		At1g14580(C2H2)/colamp-At1g14580-DAP-Seq(GSE60143)/Homer	CASAAAAMGACAAAA	1	-1.341	0.7218	11	0.0188	1502.1	0.0149														TCP16(TCP)/colamp-TCP16-DAP-Seq(GSE60143)/Homer	GTGGDCCYNNNNNNN	1	-1.157	0.871	17	0.0552	4578.1	0.0481
ANAC075(NAC)/col-ANAC075-DAP-Seq(GSE60143)/Homer	CTTSWWNWWSAAGYT	1	-1.009	1	36	0.021	2046.8	0.0196		GATA1(C2C2gata)/colamp-GATA1-DAP-Seq(GSE60143)/Homer	DDWWYYAGATCTRRW	1	-1.337	0.7221	18	0.0308	2608.6	0.0259														At1g76110(ARID)/colamp-At1g76110-DAP-Seq(GSE60143)/Homer	ATTTAATG	1	-1.152	0.8731	20	0.0649	5462.5	0.0573
T1ISRE(IRF)/ThioMac-Ifnb-Expression/Homer	ACTTTCGTTTCT	1	-1.007	1	3	0.0017	131	0.0013		ANAC075(NAC)/col-ANAC075-DAP-Seq(GSE60143)/Homer	CTTSWWNWWSAAGYT	1	-1.332	0.7238	14	0.0239	1976	0.0196														MafF(bZIP)/HepG2-MafF-ChIP-Seq(GSE31477)/Homer	HWWGTCAGCAWWTTT	1	-1.142	0.8795	13	0.0422	3429.2	0.036
SMB(NAC)/colamp-SMB-DAP-Seq(GSE60143)/Homer	CTTVNNNNDBAAGHW	1	-1.007	1	104	0.0606	6097.1	0.0585		E-box/Arabidopsis-Promoters/Homer	GCCACGTG	1	-1.33	0.7238	19	0.0325	2771.6	0.0275														HSFB3(HSF)/colamp-HSFB3-DAP-Seq(GSE60143)/Homer	TTCTAGAAGMTTHTW	1	-1.14	0.8795	2	0.0065	356.2	0.0037
ZFX(Zf)/mES-Zfx-ChIP-Seq(GSE11431)/Homer	AGGCCTRG	1	-1.002	1	218	0.1271	12948.6	0.1242		p63(p53)/Keratinocyte-p63-ChIP-Seq(GSE17611)/Homer	NNDRCATGYCYNRRCATGYH	1	-1.323	0.7261	19	0.0325	2775.8	0.0276														MYB33(MYB)/col-MYB33-DAP-Seq(GSE60143)/Homer	DDTYNGTTAN	1	-1.139	0.8795	55	0.1786	15934.3	0.1673
At4g01280(MYBrelated)/colamp-At4g01280-DAP-Seq(GSE60143)/Homer	AAATATCT	1	-0.991	1	78	0.0455	4551	0.0436		HuR(?)/HEK293-HuR-CLIP-Seq(GSE87887)/Homer	BTTTGGTTTG	1	-1.312	0.7324	252	0.4308	42008	0.4174														At3g45610(C2C2dof)/col-At3g45610-DAP-Seq(GSE60143)/Homer	TWACTTTTTS	1	-1.139	0.8795	42	0.1364	12023.3	0.1262
RLR1?/SacCer-Promoters/Homer	WTTTTCYYTTTT	1	-0.9867	1	83	0.0484	4852.6	0.0465		MYB63(MYB)/col-MYB63-DAP-Seq(GSE60143)/Homer	BHYACCWACCHH	1	-1.306	0.7348	23	0.0393	3428.9	0.0341														Pitx1:Ebox(Homeobox,bHLH)/Hindlimb-Pitx1-ChIP-Seq(GSE41591)/Homer	YTAATTRAWWCCAGATGT	1	-1.131	0.8795	8	0.026	2002	0.021
MYB88(MYB)/col-MYB88-DAP-Seq(GSE60143)/Homer	HNACGCTCCT	1	-0.9839	1	222	0.1294	13204.5	0.1266		PABPC1(?)/MEL-PABC1-CLIP-Seq(GSE69755)/Homer	HAATAAAGNN	1	-1.303	0.7348	142	0.2427	23286.6	0.2314														DREB26(AP2EREBP)/col-DREB26-DAP-Seq(GSE60143)/Homer	CCACCGACAH	1	-1.125	0.8825	4	0.013	889.5	0.0093
bHLH80(bHLH)/col-bHLH80-DAP-Seq(GSE60143)/Homer	NNNNDCAASTTGHNN	1	-0.9834	1	149	0.0869	8811.8	0.0845		ATHB25(ZFHD)/colamp-ATHB25-DAP-Seq(GSE60143)/Homer	TAATTAVB	1	-1.301	0.7348	113	0.1932	18391.6	0.1827														ZNF711(Zf)/SHSY5Y-ZNF711-ChIP-Seq(GSE20673)/Homer	AGGCCTAG	1	-1.125	0.8825	60	0.1948	17472.4	0.1834
FOXA1:AR(Forkhead,NR)/LNCAP-AR-ChIP-Seq(GSE27824)/Homer	AGTAAACAAAAAAGAACAND	1	-0.9834	1	12	0.007	645.3	0.0062		ANAC016(NAC)/col-ANAC016-DAP-Seq(GSE60143)/Homer	WNCTTGNNNNNCAMG	1	-1.285	0.7442	33	0.0564	5069.5	0.0504														ZNF467(Zf)/HEK293-ZNF467.GFP-ChIP-Seq(GSE58341)/Homer	TGGGGAAGGGCM	1	-1.124	0.8825	27	0.0877	7565.2	0.0794
ATAF1(NAC)/col-ATAF1-DAP-Seq(GSE60143)/Homer	YACGTMAY	1	-0.9826	1	288	0.1679	17186.6	0.1648		ZNF136(Zf)/HEK293-ZNF136.GFP-ChIP-Seq(GSE58341)/Homer	YTKGATAHAGTATTCTWGGTNGGCA	1	-1.284	0.7442	6	0.0103	754.7	0.0075														AT3G25990(Trihelix)/colamp-AT3G25990-DAP-Seq(GSE60143)/Homer	TTAACCATAG	1	-1.116	0.8832	21	0.0682	5797.7	0.0609
ANAC053(NAC)/colamp-ANAC053-DAP-Seq(GSE60143)/Homer	TDCTTGNNNNNCAAG	1	-0.9696	1	57	0.0332	3308.8	0.0317		Esrrb(NR)/mES-Esrrb-ChIP-Seq(GSE11431)/Homer	KTGACCTTGA	1	-1.282	0.7442	40	0.0684	6221.1	0.0618														Slug(Zf)/Mesoderm-Snai2-ChIP-Seq(GSE61475)/Homer	SNGCACCTGCHS	1	-1.113	0.8841	26	0.0844	7282.1	0.0765
AT5G47660(Trihelix)/colamp-AT5G47660-DAP-Seq(GSE60143)/Homer	AWTTTTACCG	1	-0.9667	1	253	0.1475	15088.3	0.1447		At3g04030(G2like)/col-At3g04030-DAP-Seq(GSE60143)/Homer	DRGAATCT	1	-1.28	0.7442	59	0.1009	9368.3	0.0931														SND2(NAC)/colamp-SND2-DAP-Seq(GSE60143)/Homer	CTTVWNNNWBAAGNW	1	-1.103	0.8906	11	0.0357	2884.1	0.0303
Zfp809(Zf)/ES-Zfp809-ChIP-Seq(GSE70799)/Homer	GGGGCTYGKCTGGGA	1	-0.9648	1	31	0.0181	1765	0.0169		bZIP53(bZIP)/colamp-bZIP53-DAP-Seq(GSE60143)/Homer	NDNHSACGTGKMNNN	1	-1.279	0.7442	13	0.0222	1842.8	0.0183														Klf9(Zf)/GBM-Klf9-ChIP-Seq(GSE62211)/Homer	GCCACRCCCACY	1	-1.099	0.8912	10	0.0325	2598.5	0.0273
SPL13(SBP)/col-SPL13-DAP-Seq(GSE60143)/Homer	WAHTGTACGGAH	1	-0.9648	1	7	0.0041	360.2	0.0035		SpiB(ETS)/OCILY3-SPIB-ChIP-Seq(GSE56857)/Homer	AAAGRGGAAGTG	1	-1.274	0.7442	16	0.0274	2321.2	0.0231														FUS3(ABI3VP1)/col-FUS3-DAP-Seq(GSE60143)/Homer	DNNWTNTGCATGKNN	1	-1.098	0.8912	34	0.1104	9688.6	0.1017
GATA3(Zf)/iTreg-Gata3-ChIP-Seq(GSE20898)/Homer	AGATAASR	1	-0.9629	1	243	0.1417	14488.3	0.139		RUNX2(Runt)/PCa-RUNX2-ChIP-Seq(GSE33889)/Homer	NWAACCACADNN	1	-1.27	0.7442	48	0.0821	7552.3	0.075														Klf4(Zf)/mES-Klf4-ChIP-Seq(GSE11431)/Homer	GCCACACCCA	1	-1.098	0.8912	11	0.0357	2888.9	0.0303
RVE1(MYBrelated)/col-RVE1-DAP-Seq(GSE60143)/Homer	AAATATCT	1	-0.9596	1	78	0.0455	4567.6	0.0438		GATA15(C2C2gata)/col-GATA15-DAP-Seq(GSE60143)/Homer	KATGATCA	1	-1.259	0.7495	79	0.135	12729.8	0.1265														MYB73(MYB)/col-MYB73-DAP-Seq(GSE60143)/Homer	NNNNHAACNGHHDHN	1	-1.092	0.8912	64	0.2078	18747.3	0.1968
bHLHE40(bHLH)/HepG2-BHLHE40-ChIP-Seq(GSE31477)/Homer	KCACGTGMCN	1	-0.9561	1	43	0.0251	2480.8	0.0238		bHLH10(bHLH)/colamp-bHLH10-DAP-Seq(GSE60143)/Homer	YACCGACA	1	-1.253	0.7523	6	0.0103	763.7	0.0076														WRKY43(WRKY)/colamp-WRKY43-DAP-Seq(GSE60143)/Homer	NCGTTGACTTTT	1	-1.092	0.8912	10	0.0325	2604.9	0.0273
WRKY65(WRKY)/colamp-WRKY65-DAP-Seq(GSE60143)/Homer	AWWWAGTCAACG	1	-0.9527	1	75	0.0437	4391.1	0.0421		AT4G00250(GeBP)/col-AT4G00250-DAP-Seq(GSE60143)/Homer	WDTGGATAAKRT	1	-1.252	0.7523	35	0.0598	5422.6	0.0539														WRKY8(WRKY)/colamp-WRKY8-DAP-Seq(GSE60143)/Homer	CGTTGACTTT	1	-1.09	0.8912	4	0.013	905.8	0.0095
HOXB13(Homeobox)/ProstateTumor-HOXB13-ChIP-Seq(GSE56288)/Homer	TTTTATKRGG	1	-0.9475	1	178	0.1038	10582.3	0.1015		RFX(HTH)/K562-RFX3-ChIP-Seq(SRA012198)/Homer	CGGTTGCCATGGCAAC	1	-1.248	0.7524	13	0.0222	1856.6	0.0184														At2g41835(C2H2)/col-At2g41835-DAP-Seq(GSE60143)/Homer	TTTGAAAA	1	-1.087	0.8912	14	0.0455	3771.3	0.0396
STOP1(C2H2)/colamp-STOP1-DAP-Seq(GSE60143)/Homer	DTATCTGGKGRAGGT	1	-0.9412	1	63	0.0367	3679.7	0.0353		Six2(Homeobox)/NephronProgenitor-Six2-ChIP-Seq(GSE39837)/Homer	GWAAYHTGAKMC	1	-1.246	0.7524	64	0.1094	10235.1	0.1017														GRF9(GRF)/colamp-GRF9-DAP-Seq(GSE60143)/Homer	NWCTGACANNNNNNN	1	-1.086	0.8912	37	0.1201	10606.8	0.1114
WRKY22(WRKY)/colamp-WRKY22-DAP-Seq(GSE60143)/Homer	WWAAAGTCAACK	1	-0.9404	1	91	0.0531	5356.8	0.0514		MYB94(MYB)/col-MYB94-DAP-Seq(GSE60143)/Homer	WGGTRGTTGGKA	1	-1.242	0.7524	20	0.0342	2982	0.0296														Hoxa11(Homeobox)/ChickenMSG-Hoxa11.Flag-ChIP-Seq(GSE86088)/Homer	TTTTATGGCM	1	-1.085	0.8912	72	0.2338	21191.8	0.2225
HOXD13(Homeobox)/Chicken-Hoxd13-ChIP-Seq(GSE38910)/Homer	NCYAATAAAA	1	-0.9378	1	172	0.1003	10228.7	0.0981		MYB61(MYB)/colamp-MYB61-DAP-Seq(GSE60143)/Homer	HCYACCTACC	1	-1.242	0.7524	76	0.1299	12246.1	0.1217														Nanog(Homeobox)/mES-Nanog-ChIP-Seq(GSE11724)/Homer	RGCCATTAAC	1	-1.081	0.8912	146	0.474	43878.2	0.4607
Oct11(POU,Homeobox)/NCIH1048-POU2F3-ChIP-seq(GSE115123)/Homer	GATTTGCATA	1	-0.9337	1	50	0.0292	2906.1	0.0279		MS188(MYB)/colamp-MS188-DAP-Seq(GSE60143)/Homer	WARKTAGGTRRA	1	-1.242	0.7524	44	0.0752	6915.4	0.0687														c-Myc(bHLH)/mES-cMyc-ChIP-Seq(GSE11431)/Homer	VVCCACGTGG	1	-1.08	0.8912	17	0.0552	4658.1	0.0489
STAT6(Stat)/CD4-Stat6-ChIP-Seq(GSE22104)/Homer	ABTTCYYRRGAA	1	-0.9301	1	84	0.049	4942.8	0.0474		IRF2(IRF)/Erythroblas-IRF2-ChIP-Seq(GSE36985)/Homer	GAAASYGAAASY	1	-1.235	0.7524	13	0.0222	1862.7	0.0185														Smad4(MAD)/ESC-SMAD4-ChIP-Seq(GSE29422)/Homer	VBSYGTCTGG	1	-1.079	0.8912	57	0.1851	16650.7	0.1748
GATA11(C2C2gata)/col-GATA11-DAP-Seq(GSE60143)/Homer	DDHYYAGATCTR	1	-0.9285	1	54	0.0315	3147.2	0.0302		ESE3(AP2EREBP)/col-ESE3-DAP-Seq(GSE60143)/Homer	GACGGTGG	1	-1.232	0.7524	22	0.0376	3311.6	0.0329														EAR2(NR)/K562-NR2F6-ChIP-Seq(Encode)/Homer	NRBCARRGGTCA	1	-1.078	0.8912	40	0.1299	11519.5	0.1209
OBP4(C2C2dof)/col-OBP4-DAP-Seq(GSE60143)/Homer	WTTHACTTTTTB	1	-0.9273	1	234	0.1364	13976.8	0.134		SCRT1(Zf)/HEK293-SCRT1.eGFP-ChIP-Seq(Encode)/Homer	GCAACAGGTG	1	-1.232	0.7524	18	0.0308	2664.6	0.0265														ZNF7(Zf)/HepG2-ZNF7.Flag-ChIP-Seq(Encode)/Homer	CTGCCWVCTTTTRTA	1	-1.075	0.8912	18	0.0584	4958.5	0.0521
AT3G10030(Trihelix)/colamp-AT3G10030-DAP-Seq(GSE60143)/Homer	GCCGTTAA	1	-0.9227	1	87	0.0507	5126	0.0492		Rfx6(HTH)/Min6b1-Rfx6.HA-ChIP-Seq(GSE62844)/Homer	TGTTKCCTAGCAACM	1	-1.22	0.7578	78	0.1333	12607.8	0.1253														Hnf6b(Homeobox)/LNCaP-Hnf6b-ChIP-Seq(GSE106305)/Homer	TATTGAYY	1	-1.074	0.8912	24	0.0779	6737.8	0.0707
AT2G28920(ND)/col-AT2G28920-DAP-Seq(GSE60143)/Homer	WAGATATTTWTW	1	-0.9105	1	37	0.0216	2140.2	0.0205		ASL18(LOBAS2)/colamp-ASL18-DAP-Seq(GSE60143)/Homer	CCGGAAAWTCMGGAR	1	-1.203	0.7683	80	0.1368	12962.8	0.1288														STAT6(Stat)/Macrophage-Stat6-ChIP-Seq(GSE38377)/Homer	TTCCKNAGAA	1	-1.073	0.8912	16	0.0519	4371.4	0.0459
Zfp57(Zf)/H1-ZFP57.HA-ChIP-Seq(GSE115387)/Homer	NANTGCSGCA	1	-0.9086	1	32	0.0187	1843.4	0.0177		ZNF7(Zf)/HepG2-ZNF7.Flag-ChIP-Seq(Encode)/Homer	CTGCCWVCTTTTRTA	1	-1.197	0.7716	37	0.0632	5796.5	0.0576														GBF6(bZIP)/colamp-GBF6-DAP-Seq(GSE60143)/Homer	WWTGMCACGTCABCW	1	-1.069	0.8912	7	0.0227	1759.2	0.0185
VND2(NAC)/col-VND2-DAP-Seq(GSE60143)/Homer	DNCKTNNNNNNNAAG	1	-0.8973	1	102	0.0595	6042.8	0.058		SND3(NAC)/col-SND3-DAP-Seq(GSE60143)/Homer	CTTNHNNNDNAAGNH	1	-1.196	0.7716	31	0.053	4807.2	0.0478														AT3G10113(MYBrelated)/col-AT3G10113-DAP-Seq(GSE60143)/Homer	WNAAATATCWWN	1	-1.067	0.8912	11	0.0357	2914.1	0.0306
HNF1b(Homeobox)/PDAC-HNF1B-ChIP-Seq(GSE64557)/Homer	GTTAATNATTAA	1	-0.8944	1	37	0.0216	2146.1	0.0206		VND2(NAC)/col-VND2-DAP-Seq(GSE60143)/Homer	DNCKTNNNNNNNAAG	1	-1.192	0.7716	39	0.0667	6131.1	0.0609														WRKY30(WRKY)/colamp-WRKY30-DAP-Seq(GSE60143)/Homer	CGTTGACTTN	1	-1.065	0.8912	8	0.026	2048.2	0.0215
AT5G66940(C2C2dof)/col-AT5G66940-DAP-Seq(GSE60143)/Homer	NNHACTTTWT	1	-0.894	1	335	0.1953	20114.1	0.1929		ZNF467(Zf)/HEK293-ZNF467.GFP-ChIP-Seq(GSE58341)/Homer	TGGGGAAGGGCM	1	-1.19	0.7716	38	0.065	5967	0.0593														HuR(?)/HEK293-HuR-CLIP-Seq(GSE87887)/Homer	BTTTGGTTTG	1	-1.063	0.8912	109	0.3539	32544.2	0.3417
MYB(HTH)/ERMYB-Myb-ChIPSeq(GSE22095)/Homer	GGCVGTTR	1	-0.8922	1	316	0.1843	18966.2	0.1819		GRF9(GRF)/colamp-GRF9-DAP-Seq(GSE60143)/Homer	NWCTGACANNNNNNN	1	-1.187	0.7716	64	0.1094	10300	0.1023														GATA20(C2C2gata)/colamp-GATA20-DAP-Seq(GSE60143)/Homer	TNGATCNDNM	1	-1.058	0.8912	51	0.1656	14874.6	0.1562
At4g36780(BZR)/col-At4g36780-DAP-Seq(GSE60143)/Homer	NNNNNNCACGTGNNN	1	-0.8868	1	40	0.0233	2328.6	0.0223		Nr5a2(NR)/Pancreas-LRH1-ChIP-Seq(GSE34295)/Homer	BTCAAGGTCA	1	-1.182	0.773	37	0.0632	5808.3	0.0577														WRKY46(WRKY)/colamp-WRKY46-DAP-Seq(GSE60143)/Homer	AAAGTCAACGSN	1	-1.056	0.8912	2	0.0065	380.5	0.004
AT2G38300(G2like)/col-AT2G38300-DAP-Seq(GSE60143)/Homer	ADRGAATGTT	1	-0.8852	1	214	0.1248	12805.7	0.1228		NF1:FOXA1(CTF,Forkhead)/LNCAP-FOXA1-ChIP-Seq(GSE27824)/Homer	WNTGTTTRYTTTGGCA	1	-1.169	0.7811	6	0.0103	788.5	0.0078														Rfx5(HTH)/GM12878-Rfx5-ChIP-Seq(GSE31477)/Homer	SCCTAGCAACAG	1	-1.052	0.8912	21	0.0682	5873.4	0.0617
ANAC058(NAC)/col-ANAC058-DAP-Seq(GSE60143)/Homer	TWCTTGTDNNACAAG	1	-0.8832	1	59	0.0344	3467.7	0.0333		EMB1789(C3H)/col-EMB1789-DAP-Seq(GSE60143)/Homer	TWTTTACCGYND	1	-1.165	0.7826	28	0.0479	4337.7	0.0431														ZNF317(Zf)/HEK293-ZNF317.GFP-ChIP-Seq(GSE58341)/Homer	GTCWGCTGTYYCTCT	1	-1.046	0.8912	4	0.013	926.6	0.0097
Brn1(POU,Homeobox)/NPC-Brn1-ChIP-Seq(GSE35496)/Homer	TATGCWAATBAV	1	-0.8831	1	48	0.028	2808.9	0.0269		BMYB(HTH)/Hela-BMYB-ChIP-Seq(GSE27030)/Homer	NHAACBGYYV	1	-1.161	0.7839	98	0.1675	16047.6	0.1595														IDD7(C2H2)/col-IDD7-DAP-Seq(GSE60143)/Homer	TTTGTCKTTTTN	1	-1.042	0.8912	11	0.0357	2936.8	0.0308
c-Myc(bHLH)/mES-cMyc-ChIP-Seq(GSE11431)/Homer	VVCCACGTGG	1	-0.8731	1	78	0.0455	4613.6	0.0442		MYB74(MYB)/colamp-MYB74-DAP-Seq(GSE60143)/Homer	YYYACCTACCWH	1	-1.157	0.7847	32	0.0547	5002.7	0.0497														Unknown1/Arabidopsis-Promoters/Homer	RGGGTAWWWTHGTAA	1	-1.035	0.8914	3	0.0097	655.3	0.0069
ATHB15(HB)/col-ATHB15-DAP-Seq(GSE60143)/Homer	GYAATSATTA	1	-0.873	1	65	0.0379	3832.9	0.0368		Unknown4/Drosophila-Promoters/Homer	AAAAATACCRMA	1	-1.155	0.7847	9	0.0154	1263	0.0125														HOXB13(Homeobox)/ProstateTumor-HOXB13-ChIP-Seq(GSE56288)/Homer	TTTTATKRGG	1	-1.022	0.9004	31	0.1006	8902.8	0.0935
LBD19(LOBAS2)/colamp-LBD19-DAP-Seq(GSE60143)/Homer	CCKGAAWTTCMGGAW	1	-0.871	1	278	0.1621	16688.9	0.1601		ERF7(AP2EREBP)/col-ERF7-DAP-Seq(GSE60143)/Homer	ATGRCGGCGG	1	-1.146	0.79	30	0.0513	4681.2	0.0465														ZBTB12(Zf)/HEK293-ZBTB12.GFP-ChIP-Seq(GSE58341)/Homer	NGNTCTAGAACCNGV	1	-1.021	0.9004	10	0.0325	2662.7	0.028
ANAC071(NAC)/col-ANAC071-DAP-Seq(GSE60143)/Homer	DNCKTNDNNNHNAAG	1	-0.8659	1	90	0.0525	5339.5	0.0512		VDR(NR),DR3/GM10855-VDR+vitD-ChIP-Seq(GSE22484)/Homer	ARAGGTCANWGAGTTCANNN	1	-1.144	0.79	10	0.0171	1425.1	0.0142														PHV(HB)/col-PHV-DAP-Seq(GSE60143)/Homer	RTAATSATTA	1	-1.021	0.9004	14	0.0455	3836.6	0.0403
NTM2(NAC)/col-NTM2-DAP-Seq(GSE60143)/Homer	CTTRTNNNAYAAGBH	1	-0.865	1	64	0.0373	3776.9	0.0362		bZIP:IRF(bZIP,IRF)/Th17-BatF-ChIP-Seq(GSE39756)/Homer	NAGTTTCABTHTGACTNW	1	-1.137	0.7931	35	0.0598	5515.4	0.0548														Sox21(HMG)/ESC-SOX21-ChIP-Seq(GSE110505)/Homer	BCCWTTGTBYKV	1	-1.02	0.9004	51	0.1656	14943.3	0.1569
REM19(REM)/colamp-REM19-DAP-Seq(GSE60143)/Homer	AAAAAAAA	1	-0.862	1	83	0.0484	4920.8	0.0472		REF6(Zf)/Arabidopsis-REF6-ChIP-Seq(GSE106942)/Homer	TVCTCTGTTT	1	-1.136	0.7931	37	0.0632	5847.3	0.0581														MYB13(MYB)/col-MYB13-DAP-Seq(GSE60143)/Homer	HYCACCWACCHH	1	-1.018	0.9004	17	0.0552	4726.9	0.0496
GATA12(C2C2gata)/col-GATA12-DAP-Seq(GSE60143)/Homer	YAGATCTRAW	1	-0.8471	1	70	0.0408	4146.9	0.0398		ZNF669(Zf)/HEK293-ZNF669.GFP-ChIP-Seq(GSE58341)/Homer	GARTGGTCATCGCCC	1	-1.135	0.7931	4	0.0068	492.3	0.0049														WRKY25(WRKY)/colamp-WRKY25-DAP-Seq(GSE60143)/Homer	NNNNHRGTCAAMNNN	1	-1.016	0.9004	30	0.0974	8611	0.0904
HY5(bZIP)/colamp-HY5-DAP-Seq(GSE60143)/Homer	RRTSACGTSD	1	-0.8466	1	99	0.0577	5893.9	0.0565		MafF(bZIP)/HepG2-MafF-ChIP-Seq(GSE31477)/Homer	HWWGTCAGCAWWTTT	1	-1.132	0.7931	31	0.053	4857.1	0.0483														AT5G05550(Trihelix)/col-AT5G05550-DAP-Seq(GSE60143)/Homer	HDNHDTCKCCGGMGA	1	-1.011	0.9004	32	0.1039	9220.9	0.0968
Eomes(T-box)/H9-Eomes-ChIP-Seq(GSE26097)/Homer	ATTAACACCT	1	-0.8464	1	399	0.2327	24044	0.2306		MYB118(MYB)/colamp-MYB118-DAP-Seq(GSE60143)/Homer	TAWCCGTTAC	1	-1.131	0.7931	16	0.0274	2397.7	0.0238														Tal1	CATCTG	1	-1.003	0.902	63	0.2045	18623.4	0.1955
HDG7(HB)/col-HDG7-DAP-Seq(GSE60143)/Homer	WGCATTTAATGC	1	-0.8454	1	28	0.0163	1626.8	0.0156		ABI5(bZIP)/col-ABI5-DAP-Seq(GSE60143)/Homer	GCCACGTG	1	-1.131	0.7931	15	0.0256	2235.3	0.0222														At5g08330(TCP)/col-At5g08330-DAP-Seq(GSE60143)/Homer	GGRCCCAC	1	-0.9993	0.9033	17	0.0552	4747.4	0.0498
VND3(NAC)/colamp-VND3-DAP-Seq(GSE60143)/Homer	TRCTTGWDNHWCAAG	1	-0.8353	1	73	0.0426	4333.8	0.0416		MYB88(MYB)/col-MYB88-DAP-Seq(GSE60143)/Homer	HNACGCTCCT	1	-1.129	0.7931	66	0.1128	10698.4	0.1063														AREB3(bZIP)/col-AREB3-DAP-Seq(GSE60143)/Homer	NKGMCACGTGDCMNN	1	-0.993	0.9068	9	0.0292	2393.6	0.0251
WRKY8(WRKY)/colamp-WRKY8-DAP-Seq(GSE60143)/Homer	CGTTGACTTT	1	-0.8344	1	19	0.0111	1092.7	0.0105		TFE3(bHLH)/MEF-TFE3-ChIP-Seq(GSE75757)/Homer	GTCACGTGACYV	1	-1.128	0.7931	6	0.0103	801.6	0.008														PAX6(Paired,Homeobox)/Forebrain-Pax6-ChIP-Seq(GSE66961)/Homer	NGTGTTCAVTSAAGCGKAAA	1	-0.9929	0.9068	5	0.0162	1236.4	0.013
HSFB3(HSF)/colamp-HSFB3-DAP-Seq(GSE60143)/Homer	TTCTAGAAGMTTHTW	1	-0.8342	1	8	0.0047	439.8	0.0042		ZEB2(Zf)/SNU398-ZEB2-ChIP-Seq(GSE103048)/Homer	GNMCAGGTGTGC	1	-1.124	0.7931	54	0.0923	8692.5	0.0864														GATA14(C2C2gata)/col-GATA14-DAP-Seq(GSE60143)/Homer	AYCAGATCTG	1	-0.9912	0.9068	16	0.0519	4459.7	0.0468
M1BP(Zf)/S2R+-M1BP-ChIP-Seq(GSE49842)/Homer	CAGTGTGACCGT	1	-0.8319	1	37	0.0216	2171	0.0208		AT1G19040(NAC)/col-AT1G19040-DAP-Seq(GSE60143)/Homer	CTTGNDNHNCAAGYW	1	-1.119	0.7931	4	0.0068	496.1	0.0049														GATA19(C2C2gata)/colamp-GATA19-DAP-Seq(GSE60143)/Homer	ATCSGATCVG	1	-0.976	0.9156	2	0.0065	405.8	0.0043
SUT1?/SacCer-Promoters/Homer	CCCCGCGC	1	-0.825	1	830	0.484	50236.9	0.4818		BIM3(bHLH)/col-BIM3-DAP-Seq(GSE60143)/Homer	TWVTCACGTGAB	1	-1.109	0.7956	6	0.0103	807.6	0.008														MYB(HTH)/ERMYB-Myb-ChIPSeq(GSE22095)/Homer	GGCVGTTR	1	-0.9667	0.9219	59	0.1916	17481.2	0.1835
PHV(HB)/col-PHV-DAP-Seq(GSE60143)/Homer	RTAATSATTA	1	-0.8228	1	80	0.0466	4762.3	0.0457		WRKY17(WRKY)/colamp-WRKY17-DAP-Seq(GSE60143)/Homer	GCGTTGACTTTT	1	-1.095	0.8048	1	0.0017	70.1	0.0007														Unknown-ESC-element(?)/mES-Nanog-ChIP-Seq(GSE11724)/Homer	CACAGCAGGGGG	1	-0.9616	0.9244	29	0.0942	8392.1	0.0881
dof24(C2C2dof)/col-dof24-DAP-Seq(GSE60143)/Homer	TWMCTTTTTG	1	-0.8204	1	338	0.1971	20375.2	0.1954		TRP2(MYBrelated)/colamp-TRP2-DAP-Seq(GSE60143)/Homer	TAAACCCT	1	-1.091	0.806	10	0.0171	1448.3	0.0144														DDF2(AP2EREBP)/col-DDF2-DAP-Seq(GSE60143)/Homer	GATGTCGRCR	1	-0.9609	0.9244	1	0.0032	149.7	0.0016
SND2(NAC)/colamp-SND2-DAP-Seq(GSE60143)/Homer	CTTVWNNNWBAAGNW	1	-0.8141	1	55	0.0321	3260.1	0.0313		At5g04390(C2H2)/col200-At5g04390-DAP-Seq(GSE60143)/Homer	AGTGANDN	1	-1.091	0.806	380	0.6496	64435.8	0.6403														AP-2gamma(AP2)/MCF7-TFAP2C-ChIP-Seq(GSE21234)/Homer	SCCTSAGGSCAW	1	-0.9537	0.9274	35	0.1136	10217.9	0.1073
DAG2(C2C2dof)/col-DAG2-DAP-Seq(GSE60143)/Homer	WWTTHACTTTTT	1	-0.8076	1	281	0.1638	16934.8	0.1624		GATA3(Zf)/iTreg-Gata3-ChIP-Seq(GSE20898)/Homer	AGATAASR	1	-1.087	0.806	96	0.1641	15809.5	0.1571														WRKY31(WRKY)/colamp-WRKY31-DAP-Seq(GSE60143)/Homer	NCGTTGACTWWK	1	-0.9528	0.9274	19	0.0617	5399.3	0.0567
EIN3(EIL)/col-EIN3-DAP-Seq(GSE60143)/Homer	ARATTCAATGWATYT	1	-0.8069	1	18	0.0105	1040.4	0.01		JGL(C2H2)/col-JGL-DAP-Seq(GSE60143)/Homer	ACYTTCAGTT	1	-1.078	0.8114	106	0.1812	17516.3	0.174														TGA2(bZIP)/colamp-TGA2-DAP-Seq(GSE60143)/Homer	ACGTCAYCHH	1	-0.9504	0.9274	16	0.0519	4505.8	0.0473
ERF11(AP2EREBP)/col-ERF11-DAP-Seq(GSE60143)/Homer	RTGGCGGCGG	1	-0.8055	1	50	0.0292	2964	0.0284		At5g62940(C2C2dof)/col-At5g62940-DAP-Seq(GSE60143)/Homer	WHWHHACTTTTT	1	-1.07	0.8154	229	0.3915	38497.5	0.3825														ANAC096(NAC)/colamp-ANAC096-DAP-Seq(GSE60143)/Homer	TACTTGWNNNWCAAG	1	-0.9471	0.9274	13	0.0422	3615.8	0.038
DDF1(AP2EREBP)/col-DDF1-DAP-Seq(GSE60143)/Homer	GCCGACAT	1	-0.8049	1	24	0.014	1400.1	0.0134		bZIP68(bZIP)/col-bZIP68-DAP-Seq(GSE60143)/Homer	WGCCACGTGK	1	-1.066	0.8172	13	0.0222	1945.8	0.0193														HRE(HSF)/HepG2-HSF1-ChIP-Seq(GSE31477)/Homer	BSTTCTRGAABVTTCYAGAA	1	-0.9453	0.9274	4	0.013	977.5	0.0103
MYB113(MYB)/col-MYB113-DAP-Seq(GSE60143)/Homer	HNDAWTCMGTTAYWN	1	-0.7897	1	81	0.0472	4842.4	0.0464		WT1(Zf)/Kidney-WT1-ChIP-Seq(GSE90016)/Homer	MCTCCCMCRCAB	1	-1.064	0.8172	25	0.0427	3917.8	0.0389														Nr5a2(NR)/Pancreas-LRH1-ChIP-Seq(GSE34295)/Homer	BTCAAGGTCA	1	-0.9448	0.9274	21	0.0682	6009.8	0.0631
MYB39(MYB)/col-MYB39-DAP-Seq(GSE60143)/Homer	WWAARKTAGGTGRAA	1	-0.7857	1	19	0.0111	1106.2	0.0106		Brachyury(T-box)/Mesoendoderm-Brachyury-ChIP-exo(GSE54963)/Homer	ANTTMRCASBNNNGTGYKAAN	1	-1.053	0.8241	18	0.0308	2770.5	0.0275														MYB17(MYB)/colamp-MYB17-DAP-Seq(GSE60143)/Homer	GGTAGGTGRG	1	-0.941	0.9274	14	0.0455	3919.5	0.0411
WRKY20(WRKY)/col-WRKY20-DAP-Seq(GSE60143)/Homer	CKTTGACYWD	1	-0.785	1	105	0.0612	6296.3	0.0604		ATHB21(HB)/colamp-ATHB21-DAP-Seq(GSE60143)/Homer	YCAATWAT	1	-1.051	0.8241	39	0.0667	6257.2	0.0622														WT1(Zf)/Kidney-WT1-ChIP-Seq(GSE90016)/Homer	MCTCCCMCRCAB	1	-0.9379	0.9274	18	0.0584	5118.3	0.0537
Unknown4/Arabidopsis-Promoters/Homer	CKTCKTCTTY	1	-0.7824	1	123	0.0717	7387	0.0708		Pax8(Paired,Homeobox)/Thyroid-Pax8-ChIP-Seq(GSE26938)/Homer	GTCATGCHTGRCTGS	1	-1.05	0.8241	19	0.0325	2936.4	0.0292														MYB10(MYB)/col-MYB10-DAP-Seq(GSE60143)/Homer	YCCACCTACCHH	1	-0.9306	0.9312	10	0.0325	2741.2	0.0288
Tbx5(T-box)/HL1-Tbx5.biotin-ChIP-Seq(GSE21529)/Homer	AGGTGTCA	1	-0.7803	1	639	0.3726	38694.4	0.3711		MYNN(Zf)/HEK293-MYNN.eGFP-ChIP-Seq(Encode)/Homer	TTCAAAWTAAAAGTC	1	-1.048	0.8241	16	0.0274	2445.3	0.0243														ERRg(NR)/Kidney-ESRRG-ChIP-Seq(GSE104905)/Homer	GTGACCTTGRVN	1	-0.9273	0.9321	26	0.0844	7539.3	0.0792
STAT4(Stat)/CD4-Stat4-ChIP-Seq(GSE22104)/Homer	NYTTCCWGGAAR	1	-0.7793	1	181	0.1055	10902.2	0.1046		At3g11280(MYBrelated)/col-At3g11280-DAP-Seq(GSE60143)/Homer	GATAAGRT	1	-1.044	0.8241	53	0.0906	8610.6	0.0856														At1g49010(MYBrelated)/col-At1g49010-DAP-Seq(GSE60143)/Homer	RGATAASNTT	1	-0.9248	0.9323	49	0.1591	14522	0.1525
PIF7(bHLH)/col-PIF7-DAP-Seq(GSE60143)/Homer	CCACGTGGNH	1	-0.7735	1	27	0.0157	1591.8	0.0153		MYB107(MYB)/col-MYB107-DAP-Seq(GSE60143)/Homer	RGTWGGTRRR	1	-1.043	0.8241	84	0.1436	13840.3	0.1375														TCX2(CPP)/colamp-TCX2-DAP-Seq(GSE60143)/Homer	NNWWTTYRAAHN	1	-0.9238	0.9323	38	0.1234	11179	0.1174
AT3G10113(MYBrelated)/col-AT3G10113-DAP-Seq(GSE60143)/Homer	WNAAATATCWWN	1	-0.7702	1	62	0.0362	3705.4	0.0355		HAP3(CCAATHAP3)/col-HAP3-DAP-Seq(GSE60143)/Homer	TGATGGAW	1	-1.043	0.8241	19	0.0325	2941.1	0.0292														AT1G44830(AP2EREBP)/col-AT1G44830-DAP-Seq(GSE60143)/Homer	NCCACCGACA	1	-0.9201	0.9323	5	0.0162	1280.8	0.0134
WRKY43(WRKY)/colamp-WRKY43-DAP-Seq(GSE60143)/Homer	NCGTTGACTTTT	1	-0.7685	1	53	0.0309	3162.6	0.0303		CCA(Myb)/Arabidopsis-CCA.GFP-ChIP-Seq(GSE70533)/Homer	AGATATYTTT	1	-1.041	0.8241	46	0.0786	7438.1	0.0739														E-box/Arabidopsis-Promoters/Homer	GCCACGTG	1	-0.9191	0.9323	14	0.0455	3943.1	0.0414
ZNF136(Zf)/HEK293-ZNF136.GFP-ChIP-Seq(GSE58341)/Homer	YTKGATAHAGTATTCTWGGTNGGCA	1	-0.7669	1	12	0.007	691	0.0066		IRF4(IRF)/GM12878-IRF4-ChIP-Seq(GSE32465)/Homer	ACTGAAACCA	1	-1.034	0.8243	31	0.053	4937.5	0.0491														HDG7(HB)/col-HDG7-DAP-Seq(GSE60143)/Homer	WGCATTTAATGC	1	-0.9122	0.9353	5	0.0162	1285.8	0.0135
WRKY55(WRKY)/col-WRKY55-DAP-Seq(GSE60143)/Homer	NCGTTGACTT	1	-0.7644	1	174	0.1015	10491.7	0.1006		TINY(AP2EREBP)/col-TINY-DAP-Seq(GSE60143)/Homer	NNCACCGACA	1	-1.02	0.8343	5	0.0085	679.6	0.0068														SPL5(SBP)/colamp-SPL5-DAP-Seq(GSE60143)/Homer	NNHGTACGGHNN	1	-0.9079	0.9372	7	0.0227	1874.7	0.0197
Unknown-ESC-element(?)/mES-Nanog-ChIP-Seq(GSE11724)/Homer	CACAGCAGGGGG	1	-0.7642	1	134	0.0781	8067.5	0.0774		TCP16(TCP)/colamp-TCP16-DAP-Seq(GSE60143)/Homer	GTGGDCCYNNNNNNN	1	-1.015	0.836	21	0.0359	3290.5	0.0327														WRKY21(WRKY)/colamp-WRKY21-DAP-Seq(GSE60143)/Homer	DCGTTGACTTTT	1	-0.8999	0.9403	3	0.0097	714.6	0.0075
WRKY28(WRKY)/col-WRKY28-DAP-Seq(GSE60143)/Homer	BGTTGACTWH	1	-0.764	1	199	0.116	12007.6	0.1152		Zelda(Zf)/Embryo-zld-ChIP-Seq(GSE65441)/Homer	KBCTACCTGW	1	-1.011	0.8377	25	0.0427	3957.7	0.0393														At4g16750(AP2EREBP)/col-At4g16750-DAP-Seq(GSE60143)/Homer	HACCGACAHA	1	-0.8962	0.9417	10	0.0325	2773.8	0.0291
Hoxa13(Homeobox)/ChickenMSG-Hoxa13.Flag-ChIP-Seq(GSE86088)/Homer	CYHATAAAAN	1	-0.7591	1	441	0.2571	26698.7	0.2561		RUNX1(Runt)/Jurkat-RUNX1-ChIP-Seq(GSE29180)/Homer	AAACCACARM	1	-1.009	0.8377	59	0.1009	9660.2	0.096														AT3G60490(AP2EREBP)/colamp-AT3G60490-DAP-Seq(GSE60143)/Homer	NNRCCGACANNNNNN	1	-0.8909	0.9445	4	0.013	1007.8	0.0106
At5g08520(MYBrelated)/colamp-At5g08520-DAP-Seq(GSE60143)/Homer	ADBSTTATCY	1	-0.7572	1	151	0.088	9104	0.0873		At3g24120(G2like)/col-At3g24120-DAP-Seq(GSE60143)/Homer	NWWAGMATMW	1	-1.006	0.8379	217	0.3709	36565.2	0.3633														WRKY29(WRKY)/colamp-WRKY29-DAP-Seq(GSE60143)/Homer	MGTTGACTTT	1	-0.8903	0.9445	28	0.0909	8201.3	0.0861
AT5G22990(C2H2)/col-AT5G22990-DAP-Seq(GSE60143)/Homer	WCGAHDTCGWHN	1	-0.7522	1	4	0.0023	215.3	0.0021		ERF10(AP2EREBP)/col-ERF10-DAP-Seq(GSE60143)/Homer	RTGGCGGCGG	1	-1.001	0.84	12	0.0205	1816.9	0.0181														LHY(Myb)/Seedling-LHY-ChIP-Seq(GSE52175)/Homer	ADAAATATCT	1	-0.8895	0.9445	22	0.0714	6386.5	0.067
Rfx1(HTH)/NPC-H3K4me1-ChIP-Seq(GSE16256)/Homer	KGTTGCCATGGCAA	1	-0.752	1	64	0.0373	3836.6	0.0368		Zac1(Zf)/Neuro2A-Plagl1-ChIP-Seq(GSE75942)/Homer	HAWGRGGCCM	1	-1.001	0.84	138	0.2359	23077.7	0.2293														SPL3(SBP)/colamp-SPL3-DAP-Seq(GSE60143)/Homer	WDTTGTACGGAH	1	-0.8871	0.9445	1	0.0032	164.2	0.0017
MYB10(MYB)/col-MYB10-DAP-Seq(GSE60143)/Homer	YCCACCTACCHH	1	-0.7458	1	52	0.0303	3113.7	0.0299		MYB73(MYB)/col-MYB73-DAP-Seq(GSE60143)/Homer	NNNNHAACNGHHDHN	1	-0.9964	0.8403	135	0.2308	22573.6	0.2243														RBFox2(?)/Heart-RBFox2-CLIP-Seq(GSE57926)/Homer	TGCATGCA	1	-0.886	0.9445	68	0.2208	20409.9	0.2143
ANAC005(NAC)/col-ANAC005-DAP-Seq(GSE60143)/Homer	WVCTTVTWNHABAAG	1	-0.7437	1	61	0.0356	3659.3	0.0351		PLT1(AP2EREBP)/colamp-PLT1-DAP-Seq(GSE60143)/Homer	GCACGAWTYCCGAGG	1	-0.9932	0.8411	3	0.0051	374	0.0037														ZEB2(Zf)/SNU398-ZEB2-ChIP-Seq(GSE103048)/Homer	GNMCAGGTGTGC	1	-0.8817	0.9445	37	0.1201	10950.6	0.115
At1g64620(C2C2dof)/colamp-At1g64620-DAP-Seq(GSE60143)/Homer	CACTTTTT	1	-0.742	1	250	0.1458	15123.7	0.145		Pit1+1bp(Homeobox)/GCrat-Pit1-ChIP-Seq(GSE58009)/Homer	ATGCATAATTCA	1	-0.9887	0.843	31	0.053	4976.9	0.0495														CUX1(Homeobox)/K562-CUX1-ChIP-Seq(GSE92882)/Homer	TATCGATNAN	1	-0.8746	0.947	16	0.0519	4595.4	0.0482
NAP(NAC)/col-NAP-DAP-Seq(GSE60143)/Homer	ARGTTACGTRTN	1	-0.7413	1	99	0.0577	5963	0.0572		VND3(NAC)/colamp-VND3-DAP-Seq(GSE60143)/Homer	TRCTTGWDNHWCAAG	1	-0.9824	0.8465	28	0.0479	4480.5	0.0445														MYB81(MYB)/col-MYB81-DAP-Seq(GSE60143)/Homer	NWAACSGWTWNN	1	-0.8722	0.9471	46	0.1494	13712.3	0.144
TGA6(bZIP)/colamp-TGA6-DAP-Seq(GSE60143)/Homer	TGACGTCABC	1	-0.7383	1	102	0.0595	6147.8	0.059		AT1G12630(AP2EREBP)/colamp-AT1G12630-DAP-Seq(GSE60143)/Homer	TGTCGGCA	1	-0.9819	0.8465	10	0.0171	1499.6	0.0149														SGR5(C2H2)/colamp-SGR5-DAP-Seq(GSE60143)/Homer	TTTGTCTTTTTT	1	-0.8661	0.9508	20	0.0649	5814.2	0.061
IBL1(bHLH)/Seedling-IBL1-ChIP-Seq(GSE51120)/Homer	CACGTGCC	1	-0.7356	1	253	0.1475	15312.3	0.1469		Unknown3/Drosophila-Promoters/Homer	ACVAKCTGGCAGCGC	1	-0.9763	0.8478	6	0.0103	853.3	0.0085														Tbox:Smad(T-box,MAD)/ESCd5-Smad2_3-ChIP-Seq(GSE29422)/Homer	AGGTGHCAGACA	1	-0.8659	0.9508	7	0.0227	1907.3	0.02
RBPJ:Ebox(?,bHLH)/Panc1-Rbpj1-ChIP-Seq(GSE47459)/Homer	GGGRAARRGRMCAGMTG	1	-0.7354	1	65	0.0379	3906.1	0.0375		HY5(bZIP)/colamp-HY5-DAP-Seq(GSE60143)/Homer	RRTSACGTSD	1	-0.9712	0.8502	30	0.0513	4824.8	0.0479														LBD19(LOBAS2)/colamp-LBD19-DAP-Seq(GSE60143)/Homer	CCKGAAWTTCMGGAW	1	-0.8657	0.9508	51	0.1656	15253.1	0.1601
LCL1(MYBrelated)/colamp-LCL1-DAP-Seq(GSE60143)/Homer	NAAAATATCTWHWWN	1	-0.7315	1	18	0.0105	1062.4	0.0102		Hoxd12(Homeobox)/ChickenMSG-Hoxd12.Flag-ChIP-Seq(GSE86088)/Homer	HDGYAATGAAAN	1	-0.9709	0.8502	134	0.2291	22446.2	0.223														WRKY18(WRKY)/col-WRKY18-DAP-Seq(GSE60143)/Homer	NNNTTGACYWNNNNN	1	-0.8577	0.9524	42	0.1364	12520.7	0.1315
SPL3(SBP)/colamp-SPL3-DAP-Seq(GSE60143)/Homer	WDTTGTACGGAH	1	-0.7311	1	3	0.0017	158.9	0.0015		ANAC047(NAC)/colamp-ANAC047-DAP-Seq(GSE60143)/Homer	WACACGTAACTT	1	-0.9689	0.8502	25	0.0427	3990.6	0.0397														E2F1(E2F)/Hela-E2F1-ChIP-Seq(GSE22478)/Homer	CWGGCGGGAA	1	-0.8497	0.9579	4	0.013	1031.9	0.0108
Hoxd13(Homeobox)/ChickenMSG-Hoxd13.Flag-ChIP-Seq(GSE86088)/Homer	NCYAATAAAA	1	-0.7306	1	283	0.165	17139.5	0.1644		bcd(Homeobox)/Embryo-Bcd-ChIP-Seq(GSE86966)/Homer	VNNGGATTADNN	1	-0.9644	0.8503	72	0.1231	11914.9	0.1184														At1g77640(AP2EREBP)/col-At1g77640-DAP-Seq(GSE60143)/Homer	TGTCGGTGGA	1	-0.8447	0.9606	3	0.0097	741.8	0.0078
OBP1(C2C2dof)/col-OBP1-DAP-Seq(GSE60143)/Homer	NHHACTTTWT	1	-0.7305	1	479	0.2793	29044.1	0.2786		AT5G45580(G2like)/colamp-AT5G45580-DAP-Seq(GSE60143)/Homer	ADRGAATCTH	1	-0.9633	0.8503	100	0.1709	16669.3	0.1656														Sox10(HMG)/SciaticNerve-Sox3-ChIP-Seq(GSE35132)/Homer	CCWTTGTYYB	1	-0.8439	0.9606	50	0.1623	14994.9	0.1574
OCT4-SOX2-TCF-NANOG(POU,Homeobox,HMG)/mES-Oct4-ChIP-Seq(GSE11431)/Homer	ATTTGCATAACAATG	1	-0.7254	1	24	0.014	1427.9	0.0137		NAC2(NAC)/colamp-NAC2-DAP-Seq(GSE60143)/Homer	TDCTTGNNNNNCAAG	1	-0.9564	0.8534	28	0.0479	4502	0.0447														At2g45680(TCP)/colamp-At2g45680-DAP-Seq(GSE60143)/Homer	GTGGGNCCCACNDND	1	-0.8423	0.9606	2	0.0065	453.6	0.0048
EAR2(NR)/K562-NR2F6-ChIP-Seq(Encode)/Homer	NRBCARRGGTCA	1	-0.7239	1	204	0.119	12349.4	0.1184		GATA20(C2C2gata)/colamp-GATA20-DAP-Seq(GSE60143)/Homer	TNGATCNDNM	1	-0.9554	0.8534	106	0.1812	17702.8	0.1759														HIC1(Zf)/Treg-ZBTB29-ChIP-Seq(GSE99889)/Homer	TGCCAGCB	1	-0.8415	0.9606	87	0.2825	26351.6	0.2767
Arnt:Ahr(bHLH)/MCF7-Arnt-ChIP-Seq(Lo_et_al.)/Homer	TBGCACGCAA	1	-0.7201	1	83	0.0484	5007.3	0.048		Tbr1(T-box)/Cortex-Tbr1-ChIP-Seq(GSE71384)/Homer	AAGGTGTKAA	1	-0.9541	0.8534	91	0.1556	15153.6	0.1506														AT3G42860(zfGRF)/col-AT3G42860-DAP-Seq(GSE60143)/Homer	CGTTGACTTN	1	-0.8413	0.9606	7	0.0227	1927.9	0.0202
CLOCK(bHLH)/Liver-Clock-ChIP-Seq(GSE39860)/Homer	GHCACGTG	1	-0.7193	1	91	0.0531	5493.3	0.0527		Unknown2/Drosophila-Promoters/Homer	CATCMCTA	1	-0.9533	0.8534	77	0.1316	12777.7	0.127														Tcf7(HMG)/GM12878-TCF7-ChIP-Seq(Encode)/Homer	CTTTGATGTGSB	1	-0.838	0.9606	9	0.0292	2529.5	0.0266
Pit1+1bp(Homeobox)/GCrat-Pit1-ChIP-Seq(GSE58009)/Homer	ATGCATAATTCA	1	-0.7187	1	58	0.0338	3491.7	0.0335		RLR1?/SacCer-Promoters/Homer	WTTTTCYYTTTT	1	-0.9486	0.8534	37	0.0632	6020.1	0.0598														WRKY71(WRKY)/col-WRKY71-DAP-Seq(GSE60143)/Homer	CKTTGACYWW	1	-0.8376	0.9606	20	0.0649	5854.4	0.0615
Pit1(Homeobox)/GCrat-Pit1-ChIP-Seq(GSE58009)/Homer	ATGMATATDC	1	-0.7185	1	158	0.0921	9561.7	0.0917		SFP1/SacCer-Promoters/Homer	DDAAAAATTTTY	1	-0.9442	0.8544	6	0.0103	865.6	0.0086														At5g66730(C2H2)/colamp-At5g66730-DAP-Seq(GSE60143)/Homer	TTTGTCKTTTTK	1	-0.8341	0.9606	7	0.0227	1933.8	0.0203
EBNA1(EBV-virus)/Raji-EBNA1-ChIP-Seq(GSE30709)/Homer	GGYAGCAYDTGCTDCCCNNN	1	-0.7141	1	3	0.0017	160.1	0.0015		ERF9(AP2EREBP)/colamp-ERF9-DAP-Seq(GSE60143)/Homer	AWATGGCGGCGG	1	-0.9405	0.8557	4	0.0068	545.6	0.0054														ETS1(ETS)/Jurkat-ETS1-ChIP-Seq(GSE17954)/Homer	ACAGGAAGTG	1	-0.831	0.9606	39	0.1266	11656.4	0.1224
DREF/Drosophila-Promoters/Homer	AVYTATCGATAD	1	-0.7121	1	1	0.0006	41.4	0.0004		ERF5(AP2EREBP)/colamp-ERF5-DAP-Seq(GSE60143)/Homer	DCMGCCGCCA	1	-0.9398	0.8557	7	0.012	1029.8	0.0102														RUNX-AML(Runt)/CD4+-PolII-ChIP-Seq(Barski_et_al.)/Homer	GCTGTGGTTW	1	-0.8309	0.9606	24	0.0779	7080.1	0.0743
HNF6(Homeobox)/Liver-Hnf6-ChIP-Seq(ERP000394)/Homer	NTATYGATCH	1	-0.7044	1	73	0.0426	4410	0.0423		Znf263(Zf)/K562-Znf263-ChIP-Seq(GSE31477)/Homer	CVGTSCTCCC	1	-0.9388	0.8557	90	0.1538	15006.5	0.1491														LBD23(LOBAS2)/colamp-LBD23-DAP-Seq(GSE60143)/Homer	GCGNAWWWTNCGCYW	1	-0.8241	0.9606	17	0.0552	4962.2	0.0521
COUP-TFII(NR)/K562-NR2F1-ChIP-Seq(Encode)/Homer	GKBCARAGGTCA	1	-0.704	1	229	0.1335	13888.7	0.1332		At1g19000(MYBrelated)/colamp-At1g19000-DAP-Seq(GSE60143)/Homer	WWTGGATAADDT	1	-0.9302	0.859	51	0.0872	8402.2	0.0835														MYB77(MYB)/col-MYB77-DAP-Seq(GSE60143)/Homer	NYAACBGYMC	1	-0.8223	0.9606	40	0.1299	11979.6	0.1258
TGA9(bZIP)/colamp-TGA9-DAP-Seq(GSE60143)/Homer	VTGACGTC	1	-0.7005	1	206	0.1201	12494.8	0.1198		At5g08520(MYBrelated)/colamp-At5g08520-DAP-Seq(GSE60143)/Homer	ADBSTTATCY	1	-0.9227	0.8636	60	0.1026	9935.8	0.0987														RARa(NR)/K562-RARa-ChIP-Seq(Encode)/Homer	TTGAMCTTTG	1	-0.8211	0.9606	82	0.2662	24868.5	0.2611
E2F1(E2F)/Hela-E2F1-ChIP-Seq(GSE22478)/Homer	CWGGCGGGAA	1	-0.6978	1	16	0.0093	951.5	0.0091		MYB33(MYB)/col-MYB33-DAP-Seq(GSE60143)/Homer	DDTYNGTTAN	1	-0.9226	0.8636	119	0.2034	19971.2	0.1984														Stat3+il21(Stat)/CD4-Stat3-ChIP-Seq(GSE19198)/Homer	SVYTTCCNGGAARB	1	-0.815	0.9618	26	0.0844	7715.8	0.081
ANAC079(NAC)/colamp-ANAC079-DAP-Seq(GSE60143)/Homer	TACACGCAACCT	1	-0.6938	1	53	0.0309	3201.1	0.0307		TRPS1(Zf)/MCF7-TRPS1-ChIP-Seq(GSE107013)/Homer	AGATAAGANN	1	-0.9193	0.8636	132	0.2256	22195.1	0.2205														Hnf1(Homeobox)/Liver-Foxa2-Chip-Seq(GSE25694)/Homer	GGTTAAWCATTAA	1	-0.8149	0.9618	5	0.0162	1350.9	0.0142
AP-2gamma(AP2)/MCF7-TFAP2C-ChIP-Seq(GSE21234)/Homer	SCCTSAGGSCAW	1	-0.6879	1	156	0.091	9467.6	0.0908		AT5G23930(mTERF)/col-AT5G23930-DAP-Seq(GSE60143)/Homer	GGCGGCTG	1	-0.9113	0.8679	59	0.1009	9780.5	0.0972														ANAC062(NAC)/colamp-ANAC062-DAP-Seq(GSE60143)/Homer	TACTTANTNWNYAAG	1	-0.8125	0.9618	8	0.026	2252.2	0.0236
Unknown1(NR/Ini-like)/Drosophila-Promoters/Homer	MYGGTCACACTG	1	-0.6809	1	33	0.0192	1991.7	0.0191		GATA(Zf),IR4/iTreg-Gata3-ChIP-Seq(GSE20898)/Homer	NAGATWNBNATCTNN	1	-0.9063	0.8703	5	0.0085	717.4	0.0071														MYB92(MYB)/colamp-MYB92-DAP-Seq(GSE60143)/Homer	GGTAGGTR	1	-0.8113	0.9618	25	0.0812	7416.7	0.0779
ZNF669(Zf)/HEK293-ZNF669.GFP-ChIP-Seq(GSE58341)/Homer	GARTGGTCATCGCCC	1	-0.6796	1	9	0.0052	530.7	0.0051		ZNF143|STAF(Zf)/CUTLL-ZNF143-ChIP-Seq(GSE29600)/Homer	ATTTCCCAGVAKSCY	1	-0.9037	0.8707	16	0.0274	2536.5	0.0252														p53(p53)/mES-cMyc-ChIP-Seq(GSE11431)/Homer	ACATGCCCGGGCAT	1	-0.8093	0.9618	1	0.0032	182.7	0.0019
STAT1(Stat)/HelaS3-STAT1-ChIP-Seq(GSE12782)/Homer	NATTTCCNGGAAAT	1	-0.679	1	54	0.0315	3270.7	0.0314		ANAC045(NAC)/col-ANAC045-DAP-Seq(GSE60143)/Homer	DNCKTVNNNNNNAMG	1	-0.8997	0.8723	88	0.1504	14725.9	0.1463														PRDM10(Zf)/HEK293-PRDM10.eGFP-ChIP-Seq(Encode)/Homer	TGGTACATTCCA	1	-0.8051	0.9618	18	0.0584	5292.1	0.0556
ANAC013(NAC)/col-ANAC013-DAP-Seq(GSE60143)/Homer	CTTGNNNNNCAAGNA	1	-0.6734	1	46	0.0268	2786.6	0.0267		Pitx1(Homeobox)/Chicken-Pitx1-ChIP-Seq(GSE38910)/Homer	TAATCCCN	1	-0.8958	0.8739	274	0.4684	46572.6	0.4628														KLF3(Zf)/MEF-Klf3-ChIP-Seq(GSE44748)/Homer	NRGCCCCRCCCHBNN	1	-0.8049	0.9618	12	0.039	3469.7	0.0364
ZNF467(Zf)/HEK293-ZNF467.GFP-ChIP-Seq(GSE58341)/Homer	TGGGGAAGGGCM	1	-0.6713	1	118	0.0688	7170.2	0.0688		MYB13(MYB)/col-MYB13-DAP-Seq(GSE60143)/Homer	HYCACCWACCHH	1	-0.8949	0.8739	30	0.0513	4893.3	0.0486														MYB3(MYB)/Arabidopsis-MYB3-ChIP-Seq(GSE80564)/Homer	GKTAGGTRGG	1	-0.8041	0.9618	45	0.1461	13548.7	0.1422
SPCH(bHLH)/Seedling-SPCH-ChIP-Seq(GSE57497)/Homer	WNBCACGTGA	1	-0.6654	1	175	0.102	10644.5	0.1021		ZNF711(Zf)/SHSY5Y-ZNF711-ChIP-Seq(GSE20673)/Homer	AGGCCTAG	1	-0.8937	0.8739	79	0.135	13202.7	0.1312														STAT4(Stat)/CD4-Stat4-ChIP-Seq(GSE22104)/Homer	NYTTCCWGGAAR	1	-0.8002	0.9618	32	0.1039	9574.5	0.1005
Pho2(bHLH)/Yeast-Pho2-ChIP-Seq(GSE29506)/Homer	CCCACGTGCT	1	-0.6634	1	50	0.0292	3035.1	0.0291		AGL16(MADS)/col-AGL16-DAP-Seq(GSE60143)/Homer	TWCCHWATWDGGAAA	1	-0.8929	0.8739	6	0.0103	885.1	0.0088														Pax7(Paired,Homeobox),long/Myoblast-Pax7-ChIP-Seq(GSE25064)/Homer	TAATCHGATTAC	1	-0.7973	0.9618	1	0.0032	185.3	0.0019
ZML1(C2C2gata)/colamp-ZML1-DAP-Seq(GSE60143)/Homer	ATCWYRACCGTTSRW	1	-0.6633	1	1	0.0006	44.9	0.0004		AT3G60490(AP2EREBP)/colamp-AT3G60490-DAP-Seq(GSE60143)/Homer	NNRCCGACANNNNNN	1	-0.8923	0.8739	5	0.0085	722.2	0.0072														bHLH10(bHLH)/colamp-bHLH10-DAP-Seq(GSE60143)/Homer	YACCGACA	1	-0.7931	0.9618	4	0.013	1066.9	0.0112
WRKY25(WRKY)/colamp-WRKY25-DAP-Seq(GSE60143)/Homer	NNNNHRGTCAAMNNN	1	-0.6613	1	168	0.098	10222.1	0.098		GATA:SCL(Zf,bHLH)/Ter119-SCL-ChIP-Seq(GSE18720)/Homer	CRGCTGBNGNSNNSAGATAA	1	-0.8838	0.8751	7	0.012	1053.5	0.0105														RIN(MADS)/Tomato-RIN-ChIP-Seq(GSE116581)/Homer	CYAAAAWWGG	1	-0.7881	0.9618	30	0.0974	8984.9	0.0943
Egr2(Zf)/Thymocytes-Egr2-ChIP-Seq(GSE34254)/Homer	NGCGTGGGCGGR	1	-0.6591	1	18	0.0105	1085.4	0.0104		ERF4(AP2EREBP)/colamp-ERF4-DAP-Seq(GSE60143)/Homer	WDWTGGCGGCGG	1	-0.8787	0.8778	19	0.0325	3056.8	0.0304														WRKY20(WRKY)/col-WRKY20-DAP-Seq(GSE60143)/Homer	CKTTGACYWD	1	-0.7859	0.9618	18	0.0584	5319.8	0.0559
SRS7(SRS)/colamp-SRS7-DAP-Seq(GSE60143)/Homer	HATAGGTTTH	1	-0.6582	1	486	0.2834	29572.5	0.2836		CRE(bZIP)/Promoter/Homer	CSGTGACGTCAC	1	-0.8762	0.8781	13	0.0222	2053.4	0.0204														Atf2(bZIP)/3T3L1-Atf2-ChIP-Seq(GSE56872)/Homer	NRRTGACGTCAT	1	-0.7837	0.9618	15	0.0487	4407.6	0.0463
WRKY31(WRKY)/colamp-WRKY31-DAP-Seq(GSE60143)/Homer	NCGTTGACTWWK	1	-0.6545	1	105	0.0612	6392.9	0.0613		Arnt:Ahr(bHLH)/MCF7-Arnt-ChIP-Seq(Lo_et_al.)/Homer	TBGCACGCAA	1	-0.8634	0.8876	27	0.0462	4416.8	0.0439														EBF2(EBF)/BrownAdipose-EBF2-ChIP-Seq(GSE97114)/Homer	NABTCCCWDGGGAVH	1	-0.7799	0.9629	30	0.0974	8999.5	0.0945
Pax7(Paired,Homeobox),long/Myoblast-Pax7-ChIP-Seq(GSE25064)/Homer	TAATCHGATTAC	1	-0.6477	1	4	0.0023	230.6	0.0022		GFY-Staf(?,Zf)/Promoter/Homer	RACTACAATTCCCAGAAKGC	1	-0.8566	0.8918	2	0.0034	249.4	0.0025														At2g44940(AP2EREBP)/colamp-At2g44940-DAP-Seq(GSE60143)/Homer	NYACCGACAHNNNNN	1	-0.7731	0.9674	3	0.0097	779.3	0.0082
ANAC020(NAC)/col-ANAC020-DAP-Seq(GSE60143)/Homer	DVCKTGHNNNDCAAG	1	-0.6458	1	62	0.0362	3777.9	0.0362		Six4(Homeobox)/MCF7-SIX4-ChIP-Seq(Encode)/Homer	TGWAAYCTGABACCB	1	-0.8548	0.8918	4	0.0068	572.5	0.0057														AT4G00250(GeBP)/col-AT4G00250-DAP-Seq(GSE60143)/Homer	WDTGGATAAKRT	1	-0.7729	0.9674	13	0.0422	3811.5	0.04
TGA10(bZIP)/colamp-TGA10-DAP-Seq(GSE60143)/Homer	ATGACGTC	1	-0.6447	1	100	0.0583	6095.6	0.0585		Rfx2(HTH)/LoVo-RFX2-ChIP-Seq(GSE49402)/Homer	GTTGCCATGGCAACM	1	-0.8539	0.8918	13	0.0222	2067.5	0.0205														VND1(NAC)/col-VND1-DAP-Seq(GSE60143)/Homer	CTTRWDNHWYAAGYW	1	-0.7723	0.9674	15	0.0487	4422.1	0.0464
Hoxa9(Homeobox)/ChickenMSG-Hoxa9.Flag-ChIP-Seq(GSE86088)/Homer	RGCAATNAAA	1	-0.6421	1	497	0.2898	30265.5	0.2903		AT3G16280(AP2EREBP)/colamp-AT3G16280-DAP-Seq(GSE60143)/Homer	HCACCGACAHHDHHN	1	-0.8538	0.8918	6	0.0103	901.7	0.009														PPARE(NR),DR1/3T3L1-Pparg-ChIP-Seq(GSE13511)/Homer	TGACCTTTGCCCCA	1	-0.7697	0.9674	29	0.0942	8711.5	0.0915
VND6(NAC)/col-VND6-DAP-Seq(GSE60143)/Homer	DCTTNHTTTTYAMGY	1	-0.6389	1	117	0.0682	7137	0.0684		Mef2a(MADS)/HL1-Mef2a.biotin-ChIP-Seq(GSE21529)/Homer	CYAAAAATAG	1	-0.8518	0.8918	33	0.0564	5442.5	0.0541														WRKY26(WRKY)/colamp-WRKY26-DAP-Seq(GSE60143)/Homer	CGTTGACTWDKN	1	-0.7631	0.969	13	0.0422	3823.1	0.0401
HAP3(CCAATHAP3)/col-HAP3-DAP-Seq(GSE60143)/Homer	TGATGGAW	1	-0.6358	1	46	0.0268	2806.6	0.0269		HDG1(Homeobox)/col100-HDG1-DAP-Seq(GSE60143)/Homer	DDYAATTAATGH	1	-0.8512	0.8918	46	0.0786	7648.5	0.076														MYB44(MYB)/colamp-MYB44-DAP-Seq(GSE60143)/Homer	CVGTTWWKTCNGTTA	1	-0.7629	0.969	2	0.0065	486.6	0.0051
Brachyury(T-box)/Mesoendoderm-Brachyury-ChIP-exo(GSE54963)/Homer	ANTTMRCASBNNNGTGYKAAN	1	-0.6343	1	48	0.028	2929.8	0.0281		At5g05790(MYBrelated)/col-At5g05790-DAP-Seq(GSE60143)/Homer	AYCTTATC	1	-0.8503	0.8918	54	0.0923	9009.9	0.0895														Trl(Zf)/S2-GAGAfactor-ChIP-Seq(GSE40646)/Homer	RGAGAGAG	1	-0.7618	0.969	84	0.2727	25647	0.2693
ZNF143|STAF(Zf)/CUTLL-ZNF143-ChIP-Seq(GSE29600)/Homer	ATTTCCCAGVAKSCY	1	-0.6289	1	48	0.028	2932.1	0.0281		MGP(C2H2)/colamp-MGP-DAP-Seq(GSE60143)/Homer	TTTTGTCGTTTW	1	-0.8385	0.895	12	0.0205	1909.8	0.019														DEL2(E2FDP)/col-DEL2-DAP-Seq(GSE60143)/Homer	WTTTCSCGCC	1	-0.7595	0.969	8	0.026	2302.3	0.0242
AGL6(MADS)/col-AGL6-DAP-Seq(GSE60143)/Homer	TTWCCWWAWWDGGWA	1	-0.6284	1	17	0.0099	1034.7	0.0099		AT1G47655(C2C2dof)/colamp-AT1G47655-DAP-Seq(GSE60143)/Homer	YHACTTTTTS	1	-0.8379	0.895	232	0.3966	39487.7	0.3924														REB1/SacCer-Promoters/Homer	KCCGGGTAAYRR	1	-0.751	0.9727	5	0.0162	1397.8	0.0147
bHLHE41(bHLH)/proB-Bhlhe41-ChIP-Seq(GSE93764)/Homer	KCACGTGMCN	1	-0.6272	1	161	0.0939	9829.5	0.0943		At4g36780(BZR)/col-At4g36780-DAP-Seq(GSE60143)/Homer	NNNNNNCACGTGNNN	1	-0.8357	0.895	11	0.0188	1743.6	0.0173														IBL1(bHLH)/Seedling-IBL1-ChIP-Seq(GSE51120)/Homer	CACGTGCC	1	-0.7488	0.9727	51	0.1656	15516.8	0.1629
Duxbl(Homeobox)/NIH3T3-Duxbl.HA-ChIP-Seq(GSE119782)/Homer	TAAYCYAATCAA	1	-0.6231	1	10	0.0058	605.6	0.0058		Gli2(Zf)/GM2-Gli2-ChIP-Chip(GSE112702)/Homer	YSTGGGTGGTCT	1	-0.8324	0.895	9	0.0154	1410.9	0.014														LXRE(NR),DR4/RAW-LXRb.biotin-ChIP-Seq(GSE21512)/Homer	RGGTTACTANAGGTCA	1	-0.745	0.9727	2	0.0065	494.7	0.0052
HIF2a(bHLH)/785_O-HIF2a-ChIP-Seq(GSE34871)/Homer	GCACGTACCC	1	-0.6223	1	44	0.0257	2691.6	0.0258		At5g18450(AP2EREBP)/col-At5g18450-DAP-Seq(GSE60143)/Homer	CACCGCTT	1	-0.8276	0.8955	40	0.0684	6656.2	0.0661														RRTF1(AP2EREBP)/colamp-RRTF1-DAP-Seq(GSE60143)/Homer	CCGCCGCHATTT	1	-0.7431	0.9727	3	0.0097	796.8	0.0084
MYB3R1(MYB)/col-MYB3R1-DAP-Seq(GSE60143)/Homer	WWDTDACCGTTR	1	-0.6194	1	30	0.0175	1835.2	0.0176		IRF8(IRF)/BMDM-IRF8-ChIP-Seq(GSE77884)/Homer	GRAASTGAAAST	1	-0.822	0.8987	24	0.041	3946.3	0.0392														ABF2(bZIP)/col-ABF2-DAP-Seq(GSE60143)/Homer	KGMCACGTGDCMHHH	1	-0.7415	0.9727	6	0.0195	1709.8	0.018
Six1(Homeobox)/Myoblast-Six1-ChIP-Chip(GSE20150)/Homer	GKVTCADRTTWC	1	-0.619	1	45	0.0262	2754.4	0.0264		ETS:E-box(ETS,bHLH)/HPC7-Scl-ChIP-Seq(GSE22178)/Homer	AGGAARCAGCTG	1	-0.8186	0.9	6	0.0103	916.9	0.0091														At4g31060(AP2EREBP)/colamp-At4g31060-DAP-Seq(GSE60143)/Homer	CACCGACAAW	1	-0.7393	0.9727	5	0.0162	1406.3	0.0148
DEL2(E2FDP)/col-DEL2-DAP-Seq(GSE60143)/Homer	WTTTCSCGCC	1	-0.6159	1	38	0.0222	2327.8	0.0223		Initiator/Drosophila-Promoters/Homer	NTCAGTYG	1	-0.8138	0.9025	143	0.2444	24275.7	0.2412														Snail1(Zf)/LS174T-SNAIL1.HA-ChIP-Seq(GSE127183)/Homer	TRCACCTGCY	1	-0.739	0.9727	36	0.1169	10921.5	0.1147
WRKY6(WRKY)/colamp-WRKY6-DAP-Seq(GSE60143)/Homer	NCGTTGACTWWD	1	-0.6149	1	129	0.0752	7889.4	0.0757		RUNX-AML(Runt)/CD4+-PolII-ChIP-Seq(Barski_et_al.)/Homer	GCTGTGGTTW	1	-0.8137	0.9025	40	0.0684	6672.2	0.0663														TAGL1(MADS)/Tomato-TAGL1-ChIP-Seq(GSE116581)/Homer	CCAAAAATRG	1	-0.7388	0.9727	29	0.0942	8768.1	0.0921
CBF2(AP2EREBP)/colamp-CBF2-DAP-Seq(GSE60143)/Homer	YBRCCGACATNNNNN	1	-0.6144	1	24	0.014	1469.4	0.0141		TOD6?/SacCer-Promoters/Homer	GCGATGAGMT	1	-0.812	0.9025	9	0.0154	1421.4	0.0141														MYB83(MYB)/colamp-MYB83-DAP-Seq(GSE60143)/Homer	CACCAACCWH	1	-0.7357	0.9727	44	0.1429	13391	0.1406
TCP7(TCP)/col-TCP7-DAP-Seq(GSE60143)/Homer	GTGGGSCCCACHHNN	1	-0.6144	1	57	0.0332	3491.3	0.0335		Mef2c(MADS)/GM12878-Mef2c-ChIP-Seq(GSE32465)/Homer	DCYAAAAATAGM	1	-0.8068	0.9034	35	0.0598	5829.4	0.0579														AIL7(AP2EREBP)/colamp-AIL7-DAP-Seq(GSE60143)/Homer	KCACRAWTYYCGAGG	1	-0.7356	0.9727	10	0.0325	2938.8	0.0309
WRKY71(WRKY)/col-WRKY71-DAP-Seq(GSE60143)/Homer	CKTTGACYWW	1	-0.6142	1	114	0.0665	6974.7	0.0669		Jun-AP1(bZIP)/K562-cJun-ChIP-Seq(GSE31477)/Homer	GATGASTCATCN	1	-0.8059	0.9034	83	0.1419	14020.9	0.1393														PU.1(ETS)/ThioMac-PU.1-ChIP-Seq(GSE21512)/Homer	AGAGGAAGTG	1	-0.7311	0.9727	17	0.0552	5092.5	0.0535
At1g19210(AP2EREBP)/colamp-At1g19210-DAP-Seq(GSE60143)/Homer	HCACCGACCAHN	1	-0.6133	1	89	0.0519	5448.4	0.0523		ERF11(AP2EREBP)/col-ERF11-DAP-Seq(GSE60143)/Homer	RTGGCGGCGG	1	-0.803	0.9034	14	0.0239	2269.5	0.0226														NAC2(NAC)/colamp-NAC2-DAP-Seq(GSE60143)/Homer	TDCTTGNNNNNCAAG	1	-0.7307	0.9727	13	0.0422	3864.7	0.0406
BPC1(BBRBPC)/colamp-BPC1-DAP-Seq(GSE60143)/Homer	GARGAGAGAGAA	1	-0.6089	1	106	0.0618	6490.2	0.0622		KLF10(Zf)/HEK293-KLF10.GFP-ChIP-Seq(GSE58341)/Homer	GGGGGTGTGTCC	1	-0.8007	0.9034	19	0.0325	3117.5	0.031														NTM2(NAC)/col-NTM2-DAP-Seq(GSE60143)/Homer	CTTRTNNNAYAAGBH	1	-0.7292	0.9727	11	0.0357	3252.3	0.0341
PIF4(bHLH)/Seedling-PIF4-ChIP-Seq(GSE35315)/Homer	NNBCACGTGN	1	-0.6017	1	217	0.1265	13271.5	0.1273		MYB3R4(MYB)/col-MYB3R4-DAP-Seq(GSE60143)/Homer	AWWTAACCGTTR	1	-0.8004	0.9034	6	0.0103	924	0.0092														Pho4(bHLH)/Yeast-Pho4-ChIP-Seq(GSE29506)/Homer	AAGCACGTGBGD	1	-0.7287	0.9727	6	0.0195	1720.8	0.0181
PCF/Arabidopsis-Promoters/Homer	NNWWWTGGGCYTDDN	1	-0.5982	1	33	0.0192	2029.3	0.0195		CUX1(Homeobox)/K562-CUX1-ChIP-Seq(GSE92882)/Homer	TATCGATNAN	1	-0.7903	0.9092	43	0.0735	7211.3	0.0717														GATA:SCL(Zf,bHLH)/Ter119-SCL-ChIP-Seq(GSE18720)/Homer	CRGCTGBNGNSNNSAGATAA	1	-0.7287	0.9727	4	0.013	1109.6	0.0116
FUS3(ABI3VP1)/col-FUS3-DAP-Seq(GSE60143)/Homer	DNNWTNTGCATGKNN	1	-0.5931	1	173	0.1009	10596.3	0.1016		RORa(NR)/Liver-Rora-ChIP-Seq(GSE101115)/Homer	AAWCTAGGTCARDNN	1	-0.7895	0.9092	11	0.0188	1771.3	0.0176														PIF7(bHLH)/col-PIF7-DAP-Seq(GSE60143)/Homer	CCACGTGGNH	1	-0.7253	0.9727	6	0.0195	1723.4	0.0181
Barx1(Homeobox)/Stomach-Barx1.3xFlag-ChIP-Seq(GSE69483)/Homer	AAACMATTAN	1	-0.5929	1	90	0.0525	5525	0.053		AT3G12130(C3H)/colamp-AT3G12130-DAP-Seq(GSE60143)/Homer	TMACTTTTTV	1	-0.786	0.9095	159	0.2718	27075.9	0.269														REM19(REM)/colamp-REM19-DAP-Seq(GSE60143)/Homer	AAAAAAAA	1	-0.7253	0.9727	13	0.0422	3871.7	0.0406
HSF21(HSF)/col-HSF21-DAP-Seq(GSE60143)/Homer	CTTCTAGAAGMTTYW	1	-0.5928	1	12	0.007	737.3	0.0071		GAGA-repeat/SacCer-Promoters/Homer	CTYTCTYTCTCTCTC	1	-0.786	0.9095	239	0.4085	40808.7	0.4055														Duxbl(Homeobox)/NIH3T3-Duxbl.HA-ChIP-Seq(GSE119782)/Homer	TAAYCYAATCAA	1	-0.7233	0.9727	2	0.0065	504.8	0.0053
SHN3(AP2EREBP)/col-SHN3-DAP-Seq(GSE60143)/Homer	CCGCCGCC	1	-0.5922	1	14	0.0082	861.9	0.0083		PCF/Arabidopsis-Promoters/Homer	NNWWWTGGGCYTDDN	1	-0.783	0.9095	14	0.0239	2284	0.0227														DMRT6(DM)/Testis-DMRT6-ChIP-Seq(GSE60440)/Homer	YDGHTACAWTGTADC	1	-0.7227	0.9727	5	0.0162	1419.7	0.0149
PLT3(AP2EREBP)/col-PLT3-DAP-Seq(GSE60143)/Homer	GCACGNWTHYCGAGG	1	-0.5906	1	5	0.0029	302.3	0.0029		AT2G28920(ND)/col-AT2G28920-DAP-Seq(GSE60143)/Homer	WAGATATTTWTW	1	-0.7803	0.9095	17	0.0291	2794.3	0.0278														WRKY24(WRKY)/colamp-WRKY24-DAP-Seq(GSE60143)/Homer	CGTTGACTWW	1	-0.7204	0.9727	22	0.0714	6647.4	0.0698
AT1G28160(AP2EREBP)/colamp-AT1G28160-DAP-Seq(GSE60143)/Homer	GGCGGCGG	1	-0.5904	1	116	0.0676	7117.6	0.0683		MYB17(MYB)/colamp-MYB17-DAP-Seq(GSE60143)/Homer	GGTAGGTGRG	1	-0.7793	0.9095	24	0.041	3985.8	0.0396														Mef2d(MADS)/Retina-Mef2d-ChIP-Seq(GSE61391)/Homer	GCTATTTTTAGC	1	-0.7193	0.9727	7	0.0227	2035.5	0.0214
WRKY15(WRKY)/col-WRKY15-DAP-Seq(GSE60143)/Homer	VGTTGACTWW	1	-0.5904	1	144	0.084	8828.5	0.0847		PLT3(AP2EREBP)/col-PLT3-DAP-Seq(GSE60143)/Homer	GCACGNWTHYCGAGG	1	-0.7731	0.9123	2	0.0034	268	0.0027														At1g74840(MYBrelated)/col100-At1g74840-DAP-Seq(GSE60143)/Homer	YHTTATCCAWWT	1	-0.7183	0.9727	17	0.0552	5111.1	0.0537
bHLH34(bHLH)/colamp-bHLH34-DAP-Seq(GSE60143)/Homer	HGWGRHWGACACGTG	1	-0.5879	1	37	0.0216	2280.4	0.0219		AT1G44830(AP2EREBP)/col-AT1G44830-DAP-Seq(GSE60143)/Homer	NCCACCGACA	1	-0.7608	0.9217	6	0.0103	942.9	0.0094														GATA3(Zf),DR4/iTreg-Gata3-ChIP-Seq(GSE20898)/Homer	AGATGKDGAGATAAG	1	-0.7127	0.9727	2	0.0065	509.6	0.0054
NPAS(bHLH)/Liver-NPAS-ChIP-Seq(GSE39860)/Homer	NVCACGTG	1	-0.5831	1	279	0.1627	17075.1	0.1638		GBF3(bZIP)/Arabidopsis-GBF3-ChIP-Seq(GSE80564)/Homer	TGCCACGTSAYC	1	-0.758	0.9226	22	0.0376	3664.9	0.0364														MYB57(MYB)/col-MYB57-DAP-Seq(GSE60143)/Homer	TTACCTAACT	1	-0.7108	0.9727	12	0.039	3582.6	0.0376
WRKY21(WRKY)/colamp-WRKY21-DAP-Seq(GSE60143)/Homer	DCGTTGACTTTT	1	-0.5829	1	14	0.0082	864.9	0.0083		AT3G52440(C2C2dof)/colamp-AT3G52440-DAP-Seq(GSE60143)/Homer	DTHACTTTTT	1	-0.7484	0.9296	159	0.2718	27156.6	0.2698														AGL63(MADS)/col-AGL63-DAP-Seq(GSE60143)/Homer	TTCCAAWWWTGG	1	-0.7096	0.9727	21	0.0682	6357.4	0.0667
RXR(NR),DR1/3T3L1-RXR-ChIP-Seq(GSE13511)/Homer	TAGGGCAAAGGTCA	1	-0.5814	1	179	0.1044	10975.1	0.1053		OBP1(C2C2dof)/col-OBP1-DAP-Seq(GSE60143)/Homer	NHHACTTTWT	1	-0.7405	0.9351	193	0.3299	33013.4	0.328														AT1G20910(ARID)/col-AT1G20910-DAP-Seq(GSE60143)/Homer	THAATTRAWN	1	-0.7091	0.9727	40	0.1299	12218.8	0.1283
WRKY3(WRKY)/col-WRKY3-DAP-Seq(GSE60143)/Homer	NCKTTGACYDDN	1	-0.5757	1	87	0.0507	5355.9	0.0514		ESE1(AP2EREBP)/col-ESE1-DAP-Seq(GSE60143)/Homer	GGCGGCGG	1	-0.7379	0.9358	11	0.0188	1804.9	0.0179														Atf4(bZIP)/MEF-Atf4-ChIP-Seq(GSE35681)/Homer	MTGATGCAAT	1	-0.7084	0.9727	11	0.0357	3277.7	0.0344
GATA(Zf),IR4/iTreg-Gata3-ChIP-Seq(GSE20898)/Homer	NAGATWNBNATCTNN	1	-0.571	1	10	0.0058	619.9	0.0059		At4g28140(AP2EREBP)/colamp-At4g28140-DAP-Seq(GSE60143)/Homer	DCCACCGACCAW	1	-0.7335	0.9381	5	0.0085	785.4	0.0078														ANAC057(NAC)/colamp-ANAC057-DAP-Seq(GSE60143)/Homer	DVCKTGNNNNNCAMG	1	-0.7071	0.9727	14	0.0455	4203.9	0.0441
TSO1(CPP)/col-TSO1-DAP-Seq(GSE60143)/Homer	RAATTTRAAW	1	-0.5709	1	15	0.0087	930.5	0.0089		Ap4(bHLH)/AML-Tfap4-ChIP-Seq(GSE45738)/Homer	NAHCAGCTGD	1	-0.7281	0.9414	89	0.1521	15181.4	0.1508														CAMTA1(CAMTA)/col-CAMTA1-DAP-Seq(GSE60143)/Homer	WWAACGCGTT	1	-0.7038	0.9727	6	0.0195	1742.5	0.0183
MYB99(MYB)/colamp-MYB99-DAP-Seq(GSE60143)/Homer	GGTAGGTG	1	-0.57	1	124	0.0723	7625.2	0.0731		AGL63(MADS)/col-AGL63-DAP-Seq(GSE60143)/Homer	TTCCAAWWWTGG	1	-0.7262	0.9414	55	0.094	9350	0.0929														AGL6(MADS)/col-AGL6-DAP-Seq(GSE60143)/Homer	TTWCCWWAWWDGGWA	1	-0.6981	0.9727	3	0.0097	823.7	0.0086
TCP16(TCP)/colamp-TCP16-DAP-Seq(GSE60143)/Homer	GTGGDCCYNNNNNNN	1	-0.5647	1	70	0.0408	4321.5	0.0414		ANAC017(NAC)/colamp-ANAC017-DAP-Seq(GSE60143)/Homer	TMCTTGNNNNNCAAG	1	-0.7248	0.9414	3	0.0051	449.9	0.0045														MYB67(MYB)/col-MYB67-DAP-Seq(GSE60143)/Homer	YYYACCTAAC	1	-0.6951	0.9727	23	0.0747	7000	0.0735
ANAC047(NAC)/colamp-ANAC047-DAP-Seq(GSE60143)/Homer	WACACGTAACTT	1	-0.563	1	72	0.042	4445.6	0.0426		RAR:RXR(NR),DR0/ES-RAR-ChIP-Seq(GSE56893)/Homer	AGGTCAAGGTCA	1	-0.7221	0.9415	5	0.0085	790.3	0.0079														ZNF652/HepG2-ZNF652.Flag-ChIP-Seq(Encode)/Homer	TTAACCCTTTVNKKN	1	-0.6927	0.9727	6	0.0195	1752.4	0.0184
LBD23(LOBAS2)/colamp-LBD23-DAP-Seq(GSE60143)/Homer	GCGNAWWWTNCGCYW	1	-0.5616	1	83	0.0484	5121.1	0.0491		NFkB-p50,p52(RHD)/Monocyte-p50-ChIP-Chip(Schreiber_et_al.)/Homer	GGGGGAATCCCC	1	-0.7164	0.945	4	0.0068	622.4	0.0062														GLIS3(Zf)/Thyroid-Glis3.GFP-ChIP-Seq(GSE103297)/Homer	CTCCCTGGGAGGCCN	1	-0.6892	0.9727	50	0.1623	15353.9	0.1612
VND1(NAC)/col-VND1-DAP-Seq(GSE60143)/Homer	CTTRWDNHWYAAGYW	1	-0.5595	1	84	0.049	5184.8	0.0497		AT1G76870(Trihelix)/col-AT1G76870-DAP-Seq(GSE60143)/Homer	AAAACCRGWW	1	-0.7131	0.9463	22	0.0376	3706.9	0.0368														TCFL2(HMG)/K562-TCF7L2-ChIP-Seq(GSE29196)/Homer	ACWTCAAAGG	1	-0.688	0.9727	2	0.0065	522	0.0055
Sox6(HMG)/Myotubes-Sox6-ChIP-Seq(GSE32627)/Homer	CCATTGTTNY	1	-0.55	1	268	0.1563	16448.4	0.1578		MYB40(MYB)/col-MYB40-DAP-Seq(GSE60143)/Homer	TGGTAGGTRARA	1	-0.7128	0.9463	17	0.0291	2849.2	0.0283														MYB58(MYB)/colamp-MYB58-DAP-Seq(GSE60143)/Homer	YYYACCWACC	1	-0.6866	0.9727	23	0.0747	7014.2	0.0736
Tcf3(HMG)/mES-Tcf3-ChIP-Seq(GSE11724)/Homer	ASWTCAAAGG	1	-0.5476	1	35	0.0204	2178.2	0.0209		Rap210(AP2EREBP)/col-Rap210-DAP-Seq(GSE60143)/Homer	TGTCGGCA	1	-0.7121	0.9463	10	0.0171	1650.7	0.0164														E2F7(E2F)/Hela-E2F7-ChIP-Seq(GSE32673)/Homer	VDTTTCCCGCCA	1	-0.686	0.9727	2	0.0065	522.8	0.0055
Tbr1(T-box)/Cortex-Tbr1-ChIP-Seq(GSE71384)/Homer	AAGGTGTKAA	1	-0.5468	1	248	0.1446	15231.8	0.1461		Fosl2(bZIP)/3T3L1-Fosl2-ChIP-Seq(GSE56872)/Homer	NATGASTCABNN	1	-0.7117	0.9463	102	0.1744	17444.6	0.1733														CBF1(AP2EREBP)/colamp-CBF1-DAP-Seq(GSE60143)/Homer	YRCCGACATN	1	-0.6839	0.9727	8	0.026	2379.9	0.025
At1g78700(BZR)/col-At1g78700-DAP-Seq(GSE60143)/Homer	NNNNCACGTGNNNNN	1	-0.5467	1	37	0.0216	2302.3	0.0221		Hoxd10(Homeobox)/ChickenMSG-Hoxd10.Flag-ChIP-Seq(GSE86088)/Homer	GGCMATGAAA	1	-0.7094	0.9463	84	0.1436	14356.7	0.1427														MYB121(MYB)/col-MYB121-DAP-Seq(GSE60143)/Homer	YNTACCTAACWW	1	-0.6839	0.9727	8	0.026	2379.1	0.025
WRKY27(WRKY)/colamp-WRKY27-DAP-Seq(GSE60143)/Homer	NHGTTGACYTWD	1	-0.5463	1	137	0.0799	8444.9	0.081		MafK(bZIP)/C2C12-MafK-ChIP-Seq(GSE36030)/Homer	GCTGASTCAGCA	1	-0.7058	0.9463	32	0.0547	5430.7	0.054														ESE1(AP2EREBP)/col-ESE1-DAP-Seq(GSE60143)/Homer	GGCGGCGG	1	-0.6799	0.9727	9	0.0292	2693.5	0.0283
Gata4(Zf)/Heart-Gata4-ChIP-Seq(GSE35151)/Homer	NBWGATAAGR	1	-0.5439	1	157	0.0915	9671.1	0.0928		GLIS3(Zf)/Thyroid-Glis3.GFP-ChIP-Seq(GSE103297)/Homer	CTCCCTGGGAGGCCN	1	-0.7038	0.9463	67	0.1145	11445.9	0.1137														EBF(EBF)/proBcell-EBF-ChIP-Seq(GSE21978)/Homer	DGTCCCYRGGGA	1	-0.6794	0.9727	7	0.0227	2074.6	0.0218
DUX(Homeobox)/C2C12-Dux-ChIP-Seq(GSE87279)/Homer	BCWGATTCAATCAAN	1	-0.5415	1	1	0.0006	53.1	0.0005		CRC(C2C2YABBY)/col-CRC-DAP-Seq(GSE60143)/Homer	TWATSATA	1	-0.7016	0.9463	107	0.1829	18323.3	0.1821														RXR(NR),DR1/3T3L1-RXR-ChIP-Seq(GSE13511)/Homer	TAGGGCAAAGGTCA	1	-0.6753	0.9727	35	0.1136	10748.2	0.1128
REST-NRSF(Zf)/Jurkat-NRSF-ChIP-Seq/Homer	GGMGCTGTCCATGGTGCTGA	1	-0.5415	1	1	0.0006	54	0.0005		MYB3R5(MYB)/col-MYB3R5-DAP-Seq(GSE60143)/Homer	THYAACGGTHAWAWT	1	-0.6925	0.9515	3	0.0051	460.5	0.0046														AT4G18450(AP2EREBP)/col-AT4G18450-DAP-Seq(GSE60143)/Homer	ATGGCGGCKG	1	-0.6739	0.9727	5	0.0162	1459.2	0.0153
Stat3+il21(Stat)/CD4-Stat3-ChIP-Seq(GSE19198)/Homer	SVYTTCCNGGAARB	1	-0.5412	1	136	0.0793	8388.6	0.0805		Nkx2.1(Homeobox)/LungAC-Nkx2.1-ChIP-Seq(GSE43252)/Homer	RSCACTYRAG	1	-0.6906	0.9515	166	0.2838	28490.3	0.2831														FOXA1:AR(Forkhead,NR)/LNCAP-AR-ChIP-Seq(GSE27824)/Homer	AGTAAACAAAAAAGAACAND	1	-0.6721	0.9727	2	0.0065	529.3	0.0056
NAM(NAC)/col-NAM-DAP-Seq(GSE60143)/Homer	RGTTRCGTRW	1	-0.5411	1	118	0.0688	7285.9	0.0699		SPL13(SBP)/col-SPL13-DAP-Seq(GSE60143)/Homer	WAHTGTACGGAH	1	-0.6879	0.9522	2	0.0034	291	0.0029														bHLH34(bHLH)/colamp-bHLH34-DAP-Seq(GSE60143)/Homer	HGWGRHWGACACGTG	1	-0.6709	0.9727	8	0.026	2393.1	0.0251
AtHB32(ZFHD)/col200-AtHB32-DAP-Seq(GSE60143)/Homer	CGAATTAT	1	-0.5383	1	205	0.1195	12614.7	0.121		ZNF416(Zf)/HEK293-ZNF416.GFP-ChIP-Seq(GSE58341)/Homer	WDNCTGGGCA	1	-0.6862	0.9522	76	0.1299	13022.6	0.1294														WRKY28(WRKY)/col-WRKY28-DAP-Seq(GSE60143)/Homer	BGTTGACTWH	1	-0.6689	0.9727	33	0.1071	10143.5	0.1065
At5g22890(C2H2)/col-At5g22890-DAP-Seq(GSE60143)/Homer	NSAGGTKWTATCTGD	1	-0.5382	1	6	0.0035	376.7	0.0036		Atf1(bZIP)/K562-ATF1-ChIP-Seq(GSE31477)/Homer	GATGACGTCA	1	-0.6821	0.9542	53	0.0906	9072.8	0.0902														Hoxd11(Homeobox)/ChickenMSG-Hoxd11.Flag-ChIP-Seq(GSE86088)/Homer	VGCCATAAAA	1	-0.6661	0.9727	72	0.2338	22218.3	0.2333
ZEB2(Zf)/SNU398-ZEB2-ChIP-Seq(GSE103048)/Homer	GNMCAGGTGTGC	1	-0.5371	1	179	0.1044	11025	0.1057		MYB3R1(MYB)/col-MYB3R1-DAP-Seq(GSE60143)/Homer	WWDTDACCGTTR	1	-0.6681	0.9658	11	0.0188	1852.1	0.0184														Srebp2(bHLH)/HepG2-Srebp2-ChIP-Seq(GSE31477)/Homer	CGGTCACSCCAC	1	-0.6655	0.9727	4	0.013	1155.4	0.0121
ANAC050(NAC)/colamp-ANAC050-DAP-Seq(GSE60143)/Homer	WNCTTGNNNNNCAAG	1	-0.5323	1	56	0.0327	3483.3	0.0334		DEL2(E2FDP)/col-DEL2-DAP-Seq(GSE60143)/Homer	WTTTCSCGCC	1	-0.6673	0.9658	13	0.0222	2198.3	0.0218														NFkB-p50,p52(RHD)/Monocyte-p50-ChIP-Chip(Schreiber_et_al.)/Homer	GGGGGAATCCCC	1	-0.665	0.9727	3	0.0097	844.6	0.0089
ETS:E-box(ETS,bHLH)/HPC7-Scl-ChIP-Seq(GSE22178)/Homer	AGGAARCAGCTG	1	-0.5294	1	18	0.0105	1132.3	0.0109		GATA12(C2C2gata)/col-GATA12-DAP-Seq(GSE60143)/Homer	YAGATCTRAW	1	-0.6666	0.9658	24	0.041	4097.1	0.0407														O2(bZIP)/Corn-O2-ChIP-Seq(GSE63991)/Homer	GCTGACGTGGCA	1	-0.6634	0.9727	5	0.0162	1468.4	0.0154
WRKY42(WRKY)/colamp-WRKY42-DAP-Seq(GSE60143)/Homer	NAAAGTCAACGN	1	-0.5284	1	55	0.0321	3424.7	0.0328		AtGRF6(GRF)/col-AtGRF6-DAP-Seq(GSE60143)/Homer	NTGTCAGADNNNNNN	1	-0.6637	0.9658	67	0.1145	11512.1	0.1144														n-Myc(bHLH)/mES-nMyc-ChIP-Seq(GSE11431)/Homer	VRCCACGTGG	1	-0.6628	0.9727	21	0.0682	6438	0.0676
CAMTA1(CAMTA)/col-CAMTA1-DAP-Seq(GSE60143)/Homer	WWAACGCGTT	1	-0.5272	1	27	0.0157	1693.9	0.0162		AT3G10580(MYBrelated)/colamp-AT3G10580-DAP-Seq(GSE60143)/Homer	TACCTAACWNHW	1	-0.6603	0.9661	23	0.0393	3931.8	0.0391														ANAC103(NAC)/col-ANAC103-DAP-Seq(GSE60143)/Homer	AACTTGNWNWNCAAG	1	-0.6617	0.9727	7	0.0227	2092.2	0.022
MYB55(MYB)/colamp-MYB55-DAP-Seq(GSE60143)/Homer	YACCWAMC	1	-0.5257	1	153	0.0892	9446.1	0.0906		GATA11(C2C2gata)/col-GATA11-DAP-Seq(GSE60143)/Homer	DDHYYAGATCTR	1	-0.6577	0.9669	18	0.0308	3071	0.0305														Hoxd13(Homeobox)/ChickenMSG-Hoxd13.Flag-ChIP-Seq(GSE86088)/Homer	NCYAATAAAA	1	-0.6604	0.9727	46	0.1494	14188.5	0.149
Slug(Zf)/Mesoderm-Snai2-ChIP-Seq(GSE61475)/Homer	SNGCACCTGCHS	1	-0.5241	1	114	0.0665	7056.9	0.0677		AT4G26030(C2H2)/col-AT4G26030-DAP-Seq(GSE60143)/Homer	BYYACCWACY	1	-0.6445	0.9779	48	0.0821	8267.5	0.0821														Nkx2.5(Homeobox)/HL1-Nkx2.5.biotin-ChIP-Seq(GSE21529)/Homer	RRSCACTYAA	1	-0.6552	0.9727	69	0.224	21322.7	0.2239
ERF3(AP2EREBP)/colamp-ERF3-DAP-Seq(GSE60143)/Homer	ATGGCGGCGG	1	-0.5236	1	36	0.021	2253.1	0.0216		AT3G10030(Trihelix)/colamp-AT3G10030-DAP-Seq(GSE60143)/Homer	GCCGTTAA	1	-0.6444	0.9779	31	0.053	5331.9	0.053														AT1G71450(AP2EREBP)/col-AT1G71450-DAP-Seq(GSE60143)/Homer	DHDWTGTCGGTG	1	-0.6549	0.9727	21	0.0682	6451.3	0.0677
E2A(bHLH),near_PU.1/Bcell-PU.1-ChIP-Seq(GSE21512)/Homer	NVCACCTGBN	1	-0.5224	1	298	0.1738	18319.6	0.1757		VND1(NAC)/col-VND1-DAP-Seq(GSE60143)/Homer	CTTRWDNHWYAAGYW	1	-0.6435	0.9779	32	0.0547	5505.1	0.0547														M1BP(Zf)/S2R+-M1BP-ChIP-Seq(GSE49842)/Homer	CAGTGTGACCGT	1	-0.6539	0.9727	7	0.0227	2100.4	0.0221
WRKY50(WRKY)/col-WRKY50-DAP-Seq(GSE60143)/Homer	NNTTGACTWNNGNNN	1	-0.5147	1	137	0.0799	8477.5	0.0813		At3g12730(G2like)/colamp-At3g12730-DAP-Seq(GSE60143)/Homer	AAGATTCT	1	-0.6426	0.9779	91	0.1556	15687.5	0.1559														WRKY11(WRKY)/col-WRKY11-DAP-Seq(GSE60143)/Homer	SCGTTGACTTTN	1	-0.6528	0.9727	3	0.0097	852.1	0.0089
TCP17(TCP)/col-TCP17-DAP-Seq(GSE60143)/Homer	GTGGTCCCCA	1	-0.512	1	5	0.0029	318.8	0.0031		MYB99(MYB)/colamp-MYB99-DAP-Seq(GSE60143)/Homer	GGTAGGTG	1	-0.6305	0.9844	43	0.0735	7424.6	0.0738														AT2G40260(G2like)/colamp-AT2G40260-DAP-Seq(GSE60143)/Homer	WAAAYATTCTTT	1	-0.6527	0.9727	40	0.1299	12348	0.1296
GATA19(C2C2gata)/colamp-GATA19-DAP-Seq(GSE60143)/Homer	ATCSGATCVG	1	-0.5117	1	7	0.0041	446.3	0.0043		OBP4(C2C2dof)/col-OBP4-DAP-Seq(GSE60143)/Homer	WTTHACTTTTTB	1	-0.6274	0.9856	94	0.1607	16235	0.1613														Egr2(Zf)/Thymocytes-Egr2-ChIP-Seq(GSE34254)/Homer	NGCGTGGGCGGR	1	-0.6525	0.9727	4	0.013	1165	0.0122
Unknown3/Arabidopsis-Promoters/Homer	AYTAAACCGG	1	-0.51	1	14	0.0082	889.7	0.0085		NRF1(NRF)/MCF7-NRF1-ChIP-Seq(Unpublished)/Homer	CTGCGCATGCGC	1	-0.6262	0.9856	2	0.0034	308.1	0.0031														At1g75490(AP2EREBP)/colamp-At1g75490-DAP-Seq(GSE60143)/Homer	CACCGMCT	1	-0.6524	0.9727	28	0.0909	8628.5	0.0906
Adof1(C2C2dof)/col-Adof1-DAP-Seq(GSE60143)/Homer	NRWAAAGYDV	1	-0.5063	1	457	0.2665	28049.9	0.269		c-Myc(bHLH)/LNCAP-cMyc-ChIP-Seq(Unpublished)/Homer	VCCACGTG	1	-0.6237	0.9857	15	0.0256	2581.2	0.0256														ZNF692(Zf)/HEK293-ZNF692.GFP-ChIP-Seq(GSE58341)/Homer	GTGGGCCCCA	1	-0.6474	0.9727	4	0.013	1169.7	0.0123
GLI3(Zf)/Limb-GLI3-ChIP-Chip(GSE11077)/Homer	CGTGGGTGGTCC	1	-0.5045	1	12	0.007	765.7	0.0073		Gata4(Zf)/Heart-Gata4-ChIP-Seq(GSE35151)/Homer	NBWGATAAGR	1	-0.6224	0.9857	60	0.1026	10375.4	0.1031														AZF1(C2H2)/colamp-AZF1-DAP-Seq(GSE60143)/Homer	DKSWCACT	1	-0.6433	0.9727	179	0.5812	55365.4	0.5813
BZR1(BZR)/col-BZR1-DAP-Seq(GSE60143)/Homer	NNCRCACGTGCG	1	-0.5031	1	10	0.0058	639.8	0.0061		KLF6(Zf)/PDAC-KLF6-ChIP-Seq(GSE64557)/Homer	MKGGGYGTGGCC	1	-0.6196	0.9861	35	0.0598	6055.2	0.0602														bHLH130(bHLH)/col-bHLH130-DAP-Seq(GSE60143)/Homer	GCAACTTG	1	-0.6409	0.9727	18	0.0584	5543	0.0582
LEF1(HMG)/H1-LEF1-ChIP-Seq(GSE64758)/Homer	CCTTTGATST	1	-0.4976	1	100	0.0583	6221.5	0.0597		AT1G72740(MYBrelated)/colamp-AT1G72740-DAP-Seq(GSE60143)/Homer	NNWWAMCCTAAHWNN	1	-0.6192	0.9861	57	0.0974	9863	0.098														WRKY14(WRKY)/colamp-WRKY14-DAP-Seq(GSE60143)/Homer	NCGTTGACTTTN	1	-0.6405	0.9727	12	0.039	3675.9	0.0386
Pitx1:Ebox(Homeobox,bHLH)/Hindlimb-Pitx1-ChIP-Seq(GSE41591)/Homer	YTAATTRAWWCCAGATGT	1	-0.4961	1	38	0.0222	2393.3	0.023		DDF2(AP2EREBP)/col-DDF2-DAP-Seq(GSE60143)/Homer	GATGTCGRCR	1	-0.6187	0.9861	1	0.0017	133.6	0.0013														At1g36060(AP2EREBP)/colamp-At1g36060-DAP-Seq(GSE60143)/Homer	NNWWKGTCGGTG	1	-0.6393	0.9727	8	0.026	2428	0.0255
TGA4(bZIP)/colamp-TGA4-DAP-Seq(GSE60143)/Homer	RTGACGTCAKCW	1	-0.4957	1	54	0.0315	3385.4	0.0325		AT3G58630(Trihelix)/col-AT3G58630-DAP-Seq(GSE60143)/Homer	TCTCCGGCGA	1	-0.6167	0.9861	3	0.0051	488.4	0.0049														ATHB7(Homeobox)/col-ATHB7-DAP-Seq(GSE60143)/Homer	AATGATTG	1	-0.6382	0.9727	20	0.0649	6170.8	0.0648
CEBP:CEBP(bZIP)/MEF-Chop-ChIP-Seq(GSE35681)/Homer	NTNATGCAAYMNNHTGMAAY	1	-0.4955	1	25	0.0146	1584.6	0.0152		MafB(bZIP)/BMM-Mafb-ChIP-Seq(GSE75722)/Homer	WNTGCTGASTCAGCANWTTY	1	-0.6144	0.9861	46	0.0786	7967.3	0.0792														Meis1(Homeobox)/MastCells-Meis1-ChIP-Seq(GSE48085)/Homer	VGCTGWCAVB	1	-0.638	0.9727	65	0.211	20134.7	0.2114
STAT6(Stat)/Macrophage-Stat6-ChIP-Seq(GSE38377)/Homer	TTCCKNAGAA	1	-0.4949	1	84	0.049	5238.2	0.0502		STAT6(Stat)/CD4-Stat6-ChIP-Seq(GSE22104)/Homer	ABTTCYYRRGAA	1	-0.613	0.9861	30	0.0513	5197.3	0.0516														ANAC070(NAC)/colamp-ANAC070-DAP-Seq(GSE60143)/Homer	CTTRHDNHNBAAGHW	1	-0.6345	0.9727	22	0.0714	6799.9	0.0714
AT3G12130(C3H)/colamp-AT3G12130-DAP-Seq(GSE60143)/Homer	TMACTTTTTV	1	-0.4943	1	402	0.2344	24714	0.237		SPL3(SBP)/colamp-SPL3-DAP-Seq(GSE60143)/Homer	WDTTGTACGGAH	1	-0.6088	0.9861	1	0.0017	135.9	0.0014														ATHB18(Homeobox)/colamp-ATHB18-DAP-Seq(GSE60143)/Homer	YCAATSATTG	1	-0.6316	0.9727	5	0.0162	1496.2	0.0157
c-Myc(bHLH)/LNCAP-cMyc-ChIP-Seq(Unpublished)/Homer	VCCACGTG	1	-0.49	1	55	0.0321	3451.9	0.0331		RVE1(MYBrelated)/col-RVE1-DAP-Seq(GSE60143)/Homer	AAATATCT	1	-0.6004	0.9926	33	0.0564	5734.1	0.057														At1g14580(C2H2)/colamp-At1g14580-DAP-Seq(GSE60143)/Homer	CASAAAAMGACAAAA	1	-0.631	0.9727	4	0.013	1182.6	0.0124
WRKY26(WRKY)/colamp-WRKY26-DAP-Seq(GSE60143)/Homer	CGTTGACTWDKN	1	-0.4887	1	72	0.042	4503.9	0.0432		NPAS(bHLH)/Liver-NPAS-ChIP-Seq(GSE39860)/Homer	NVCACGTG	1	-0.5995	0.9926	87	0.1487	15084.4	0.1499														JKD(C2H2)/col-JKD-DAP-Seq(GSE60143)/Homer	TTTTGTCGTTTT	1	-0.6272	0.9727	4	0.013	1185.4	0.0124
ABF1(bZIP)/Arabidopsis-ABF1-ChIP-Seq(GSE80564)/Homer	CACGTGGC	1	-0.4864	1	131	0.0764	8139.3	0.0781		Usf2(bHLH)/C2C12-Usf2-ChIP-Seq(GSE36030)/Homer	GTCACGTGGT	1	-0.5987	0.9926	18	0.0308	3127.1	0.0311														Tcf3(HMG)/mES-Tcf3-ChIP-Seq(GSE11724)/Homer	ASWTCAAAGG	1	-0.6266	0.9727	6	0.0195	1815.7	0.0191
MYB119(MYB)/colamp-MYB119-DAP-Seq(GSE60143)/Homer	YRACCGTTACDD	1	-0.4855	1	36	0.021	2275.5	0.0218		VRN1(ABI3VP1)/col-VRN1-DAP-Seq(GSE60143)/Homer	TTTTTTTTTT	1	-0.5983	0.9926	9	0.0154	1554.3	0.0154														SOL1(CPP)/colamp-SOL1-DAP-Seq(GSE60143)/Homer	ATTTAAATHN	1	-0.6261	0.9727	35	0.1136	10859.4	0.114
IDD2(C2H2)/colamp-IDD2-DAP-Seq(GSE60143)/Homer	HAVAAAAMGACAAAA	1	-0.4787	1	16	0.0093	1027.2	0.0099		KLF14(Zf)/HEK293-KLF14.GFP-ChIP-Seq(GSE58341)/Homer	RGKGGGCGKGGC	1	-0.5982	0.9926	60	0.1026	10417.9	0.1035														ERF1(AP2EREBP)/colamp-ERF1-DAP-Seq(GSE60143)/Homer	GGCGGCTR	1	-0.6256	0.9727	7	0.0227	2130.4	0.0224
MS188(MYB)/colamp-MS188-DAP-Seq(GSE60143)/Homer	WARKTAGGTRRA	1	-0.4782	1	99	0.0577	6178.9	0.0593		AP-2alpha(AP2)/Hela-AP2alpha-ChIP-Seq(GSE31477)/Homer	ATGCCCTGAGGC	1	-0.5923	0.9926	32	0.0547	5571.6	0.0554														AT5G22990(C2H2)/col-AT5G22990-DAP-Seq(GSE60143)/Homer	WCGAHDTCGWHN	1	-0.6213	0.9727	1	0.0032	238.6	0.0025
CUC2(NAC)/colamp-CUC2-DAP-Seq(GSE60143)/Homer	TRCKTGTNNNWCAMG	1	-0.476	1	29	0.0169	1844.8	0.0177		VND6(NAC)/col-VND6-DAP-Seq(GSE60143)/Homer	DCTTNHTTTTYAMGY	1	-0.591	0.9926	41	0.0701	7136.9	0.0709														WRKY33(WRKY)/col-WRKY33-DAP-Seq(GSE60143)/Homer	CGTTGACYAW	1	-0.6192	0.9727	19	0.0617	5892.8	0.0619
MYB3R5(MYB)/col-MYB3R5-DAP-Seq(GSE60143)/Homer	THYAACGGTHAWAWT	1	-0.4743	1	7	0.0041	456.6	0.0044		Ronin(THAP)/ES-Thap11-ChIP-Seq(GSE51522)/Homer	RACTACAACTCCCAGVAKGC	1	-0.5897	0.9926	1	0.0017	139.7	0.0014														MYB105(MYB)/colamp-MYB105-DAP-Seq(GSE60143)/Homer	RATWCCGTTA	1	-0.6168	0.9727	15	0.0487	4647.1	0.0488
EIL4(EIL)/Tomato-EIL4-ChIP-Seq(GSE116581)/Homer	GATTCAWTGAAT	1	-0.4716	1	13	0.0076	840.9	0.0081		COUP-TFII(NR)/Artia-Nr2f2-ChIP-Seq(GSE46497)/Homer	AGRGGTCA	1	-0.5889	0.9926	94	0.1607	16317	0.1621														IDD4(C2H2)/col-IDD4-DAP-Seq(GSE60143)/Homer	TTTGTCTTTWTB	1	-0.6164	0.9727	22	0.0714	6833.2	0.0717
AT1G72740(MYBrelated)/colamp-AT1G72740-DAP-Seq(GSE60143)/Homer	NNWWAMCCTAAHWNN	1	-0.4701	1	147	0.0857	9141.8	0.0877		Unknown5/Drosophila-Promoters/Homer	GCTGATAASV	1	-0.5871	0.9926	32	0.0547	5578.2	0.0554														ZNF382(Zf)/HEK293-ZNF382.GFP-ChIP-Seq(GSE58341)/Homer	GNCTGTASTRNTGBCTCHTT	1	-0.6157	0.9727	1	0.0032	241	0.0025
At5g47390(MYBrelated)/col-At5g47390-DAP-Seq(GSE60143)/Homer	CTTATCCA	1	-0.4618	1	180	0.105	11179.8	0.1072		RAP26(AP2EREBP)/colamp-RAP26-DAP-Seq(GSE60143)/Homer	HDATGGCGGCGG	1	-0.5843	0.9926	20	0.0342	3491.7	0.0347														NUC(C2H2)/col-NUC-DAP-Seq(GSE60143)/Homer	HAVAAAACGACAAAA	1	-0.6142	0.9727	2	0.0065	560.6	0.0059
ANAC092(NAC)/colamp-ANAC092-DAP-Seq(GSE60143)/Homer	WRCKTGWNNNWCAMG	1	-0.4593	1	36	0.021	2291.6	0.022		ZML2(C2C2gata)/col-ZML2-DAP-Seq(GSE60143)/Homer	CATCATCATC	1	-0.5759	0.9975	13	0.0222	2274.9	0.0226														ERF7(AP2EREBP)/col-ERF7-DAP-Seq(GSE60143)/Homer	ATGRCGGCGG	1	-0.612	0.9727	19	0.0617	5906	0.062
DMRT6(DM)/Testis-DMRT6-ChIP-Seq(GSE60440)/Homer	YDGHTACAWTGTADC	1	-0.4536	1	27	0.0157	1731.5	0.0166		AT5G60130(ABI3VP1)/col-AT5G60130-DAP-Seq(GSE60143)/Homer	WTTYTAAGVAAA	1	-0.5739	0.9978	132	0.2256	22916	0.2277														ERF115(AP2EREBP)/colamp-ERF115-DAP-Seq(GSE60143)/Homer	WTKRCGGCGB	1	-0.6106	0.9727	21	0.0682	6532.9	0.0686
SFP1/SacCer-Promoters/Homer	DDAAAAATTTTY	1	-0.4534	1	9	0.0052	591.2	0.0057		EPR1(MYBrelated)/colamp-EPR1-DAP-Seq(GSE60143)/Homer	AAATATCT	1	-0.5737	0.9978	22	0.0376	3852.8	0.0383														AT2G20110(CPP)/colamp-AT2G20110-DAP-Seq(GSE60143)/Homer	ATTYAAATHY	1	-0.6034	0.9727	34	0.1104	10601.8	0.1113
ZNF41(Zf)/HEK293-ZNF41.GFP-ChIP-Seq(GSE58341)/Homer	CCTCATGGTGYCYTWYTCCCTTGTG	1	-0.4483	1	3	0.0017	200.2	0.0019		LHY1(MYBrelated)/col-LHY1-DAP-Seq(GSE60143)/Homer	AAATATCT	1	-0.5737	0.9978	22	0.0376	3852.8	0.0383														NST1(NAC)/colamp-NST1-DAP-Seq(GSE60143)/Homer	WRCTTRWWNWWYAAG	1	-0.6032	0.9727	16	0.0519	4982.5	0.0523
At5g62940(C2C2dof)/col-At5g62940-DAP-Seq(GSE60143)/Homer	WHWHHACTTTTT	1	-0.4459	1	572	0.3335	35176.2	0.3374		At3g09600(MYBrelated)/colamp-At3g09600-DAP-Seq(GSE60143)/Homer	AAAATATCTT	1	-0.5672	0.9991	27	0.0462	4733.6	0.047														AT1G77200(AP2EREBP)/colamp-AT1G77200-DAP-Seq(GSE60143)/Homer	ACCGACAHWD	1	-0.6001	0.9727	9	0.0292	2789.3	0.0293
BMAL1(bHLH)/Liver-Bmal1-ChIP-Seq(GSE39860)/Homer	GNCACGTG	1	-0.4448	1	327	0.1907	20215.5	0.1939		bHLHE40(bHLH)/HepG2-BHLHE40-ChIP-Seq(GSE31477)/Homer	KCACGTGMCN	1	-0.5644	1	11	0.0188	1932.6	0.0192														PRDM9(Zf)/Testis-DMC1-ChIP-Seq(GSE35498)/Homer	ADGGYAGYAGCATCT	1	-0.5984	0.9727	16	0.0519	4990.8	0.0524
Pbx3(Homeobox)/GM12878-PBX3-ChIP-Seq(GSE32465)/Homer	SCTGTCAMTCAN	1	-0.4443	1	32	0.0187	2050.1	0.0197		Mef2b(MADS)/HEK293-Mef2b.V5-ChIP-Seq(GSE67450)/Homer	GCTATTTTTGGM	1	-0.5641	1	59	0.1009	10305.5	0.1024														Oct4(POU,Homeobox)/mES-Oct4-ChIP-Seq(GSE11431)/Homer	ATTTGCATAW	1	-0.5943	0.9727	12	0.039	3741.2	0.0393
ZNF382(Zf)/HEK293-ZNF382.GFP-ChIP-Seq(GSE58341)/Homer	GNCTGTASTRNTGBCTCHTT	1	-0.4383	1	4	0.0023	269.5	0.0026		AT5G66940(C2C2dof)/col-AT5G66940-DAP-Seq(GSE60143)/Homer	NNHACTTTWT	1	-0.5552	1	133	0.2274	23136.9	0.2299														Foxh1(Forkhead)/hESC-FOXH1-ChIP-Seq(GSE29422)/Homer	NNTGTGGATTSS	1	-0.5936	0.9727	18	0.0584	5625.7	0.0591
At4g38000(C2C2dof)/col-At4g38000-DAP-Seq(GSE60143)/Homer	WWWTWACTTTTT	1	-0.4376	1	164	0.0956	10227.3	0.0981		Tbx6(T-box)/ESC-Tbx6-ChIP-Seq(GSE93524)/Homer	DAGGTGTBAA	1	-0.5541	1	63	0.1077	11018.6	0.1095														At1g22810(AP2EREBP)/colamp-At1g22810-DAP-Seq(GSE60143)/Homer	BCACCGACANNN	1	-0.5929	0.9727	5	0.0162	1532.9	0.0161
bHLH74(bHLH)/col-bHLH74-DAP-Seq(GSE60143)/Homer	DRATCACGTGAB	1	-0.4375	1	27	0.0157	1740.6	0.0167		Dorsal(RHD)/Embryo-dl-ChIP-Seq(GSE65441)/Homer	GGGAAAAMCCCG	1	-0.5511	1	9	0.0154	1589.4	0.0158														FRS9(ND)/col-FRS9-DAP-Seq(GSE60143)/Homer	RGAGAGAGAAAG	1	-0.5924	0.9727	8	0.026	2483.1	0.0261
WRKY33(WRKY)/col-WRKY33-DAP-Seq(GSE60143)/Homer	CGTTGACYAW	1	-0.4326	1	110	0.0641	6904.2	0.0662		At4g18890(BZR)/col-At4g18890-DAP-Seq(GSE60143)/Homer	NDBRCACGTGYR	1	-0.5476	1	5	0.0085	878.4	0.0087														WRKY45(WRKY)/col-WRKY45-DAP-Seq(GSE60143)/Homer	HNNNKTTGACTWWNH	1	-0.5853	0.9727	9	0.0292	2808.5	0.0295
Stat3(Stat)/mES-Stat3-ChIP-Seq(GSE11431)/Homer	CTTCCGGGAA	1	-0.4219	1	90	0.0525	5678	0.0545		Otx2(Homeobox)/EpiLC-Otx2-ChIP-Seq(GSE56098)/Homer	NYTAATCCYB	1	-0.5471	1	47	0.0803	8249.5	0.082														GATA1(C2C2gata)/colamp-GATA1-DAP-Seq(GSE60143)/Homer	DDWWYYAGATCTRRW	1	-0.5826	0.9727	7	0.0227	2178	0.0229
ZNF528(Zf)/HEK293-ZNF528.GFP-ChIP-Seq(GSE58341)/Homer	AGAAATGACTTCCCT	1	-0.4204	1	1	0.0006	65.8	0.0006		AMYB(HTH)/Testes-AMYB-ChIP-Seq(GSE44588)/Homer	TGGCAGTTGG	1	-0.5453	1	91	0.1556	15893.5	0.1579														RAP21(AP2EREBP)/colamp-RAP21-DAP-Seq(GSE60143)/Homer	BCACCGACAHNN	1	-0.5815	0.9727	2	0.0065	580	0.0061
LBD18(LOBAS2)/colamp-LBD18-DAP-Seq(GSE60143)/Homer	CKGAWWTTCHGS	1	-0.4167	1	392	0.2286	24243.5	0.2325		Reverb(NR),DR2/RAW-Reverba.biotin-ChIP-Seq(GSE45914)/Homer	GTRGGTCASTGGGTCA	1	-0.543	1	7	0.012	1239.4	0.0123														NFIL3(bZIP)/HepG2-NFIL3-ChIP-Seq(Encode)/Homer	VTTACGTAAYNNNNN	1	-0.5763	0.973	21	0.0682	6598.5	0.0693
DMRT1(DM)/Testis-DMRT1-ChIP-Seq(GSE64892)/Homer	TWGHWACAWTGTWDC	1	-0.4152	1	33	0.0192	2131.2	0.0204		SOC1(MADS)/Seedling-SOC1-ChIP-Seq(GSE45846)/Homer	TWCCAWWTWTGG	1	-0.5385	1	23	0.0393	4069.6	0.0404														GATA4(C2C2gata)/col-GATA4-DAP-Seq(GSE60143)/Homer	DDWTYAGATCTR	1	-0.5735	0.9741	15	0.0487	4718.3	0.0495
ZNF264(Zf)/HEK293-ZNF264.GFP-ChIP-Seq(GSE58341)/Homer	RGGGCACTAACY	1	-0.415	1	94	0.0548	5933.9	0.0569		RARa(NR)/K562-RARa-ChIP-Seq(Encode)/Homer	TTGAMCTTTG	1	-0.5375	1	151	0.2581	26293.3	0.2613														MYB107(MYB)/col-MYB107-DAP-Seq(GSE60143)/Homer	RGTWGGTRRR	1	-0.5709	0.9749	40	0.1299	12553.4	0.1318
DUX4(Homeobox)/Myoblasts-DUX4.V5-ChIP-Seq(GSE75791)/Homer	NWTAAYCYAATCAWN	1	-0.4124	1	5	0.0029	342.5	0.0033		GTL1(Trihelix)/colamp-GTL1-DAP-Seq(GSE60143)/Homer	WWTTTACCKY	1	-0.5364	1	78	0.1333	13658.5	0.1357														EWS:ERG-fusion(ETS)/CADO_ES1-EWS:ERG-ChIP-Seq(SRA014231)/Homer	ATTTCCTGTN	1	-0.5658	0.9782	27	0.0877	8502	0.0893
At3g11280(MYBrelated)/col-At3g11280-DAP-Seq(GSE60143)/Homer	GATAAGRT	1	-0.4079	1	123	0.0717	7736.9	0.0742		At5g58900(MYBrelated)/colamp-At5g58900-DAP-Seq(GSE60143)/Homer	WWWTYTTATCTWWWW	1	-0.5306	1	92	0.1573	16100.4	0.16														Sp2(Zf)/HEK293-Sp2.eGFP-ChIP-Seq(Encode)/Homer	YGGCCCCGCCCC	1	-0.5642	0.9782	41	0.1331	12883.2	0.1353
ANAC004(NAC)/colamp-ANAC004-DAP-Seq(GSE60143)/Homer	WNCTTVYNNNRBAAG	1	-0.4066	1	39	0.0227	2514	0.0241		GRHL2(CP2)/HBE-GRHL2-ChIP-Seq(GSE46194)/Homer	AAACYKGTTWDACMRGTTTB	1	-0.5298	1	19	0.0325	3376.8	0.0336														COUP-TFII(NR)/Artia-Nr2f2-ChIP-Seq(GSE46497)/Homer	AGRGGTCA	1	-0.5639	0.9782	52	0.1688	16315.6	0.1713
bZIP53(bZIP)/colamp-bZIP53-DAP-Seq(GSE60143)/Homer	NDNHSACGTGKMNNN	1	-0.4043	1	37	0.0216	2390.9	0.0229		NRF(NRF)/Promoter/Homer	STGCGCATGCGC	1	-0.5273	1	3	0.0051	526.3	0.0052														Etv2(ETS)/ES-ER71-ChIP-Seq(GSE59402)/Homer	NNAYTTCCTGHN	1	-0.562	0.9782	35	0.1136	11014.6	0.1156
MYB77(MYB)/col-MYB77-DAP-Seq(GSE60143)/Homer	NYAACBGYMC	1	-0.4043	1	211	0.123	13166.7	0.1263		HSFA1E(HSF)/col-HSFA1E-DAP-Seq(GSE60143)/Homer	TTCTAGAAGCTTCTA	1	-0.5273	1	3	0.0051	526.4	0.0052														STAT6(Stat)/CD4-Stat6-ChIP-Seq(GSE22104)/Homer	ABTTCYYRRGAA	1	-0.5565	0.9807	13	0.0422	4115.8	0.0432
Oct4:Sox17(POU,Homeobox,HMG)/F9-Sox17-ChIP-Seq(GSE44553)/Homer	CCATTGTATGCAAAT	1	-0.3991	1	19	0.0111	1254.9	0.012		ZBTB12(Zf)/HEK293-ZBTB12.GFP-ChIP-Seq(GSE58341)/Homer	NGNTCTAGAACCNGV	1	-0.5272	1	14	0.0239	2496.7	0.0248														Mef2c(MADS)/GM12878-Mef2c-ChIP-Seq(GSE32465)/Homer	DCYAAAAATAGM	1	-0.5555	0.9807	12	0.039	3800.6	0.0399
MYB57(MYB)/col-MYB57-DAP-Seq(GSE60143)/Homer	TTACCTAACT	1	-0.3979	1	66	0.0385	4210.5	0.0404		CELF2(RRM)/JSL1-CELF2-CLIP-Seq(GSE71264)/Homer	RGTGTCAG	1	-0.5263	1	19	0.0325	3380.5	0.0336														AT4G26030(C2H2)/col-AT4G26030-DAP-Seq(GSE60143)/Homer	BYYACCWACY	1	-0.5534	0.9807	23	0.0747	7273.2	0.0764
CBF4(AP2EREBP)/colamp-CBF4-DAP-Seq(GSE60143)/Homer	NRCCGACDWNNNNNN	1	-0.3956	1	33	0.0192	2144.1	0.0206		NFY(CCAAT)/Promoter/Homer	RGCCAATSRG	1	-0.5237	1	43	0.0735	7591.6	0.0754														ZFX(Zf)/mES-Zfx-ChIP-Seq(GSE11431)/Homer	AGGCCTRG	1	-0.5513	0.9808	43	0.1396	13543.9	0.1422
At5g08330(TCP)/col-At5g08330-DAP-Seq(GSE60143)/Homer	GGRCCCAC	1	-0.393	1	70	0.0408	4464.3	0.0428		CRX(Homeobox)/Retina-Crx-ChIP-Seq(GSE20012)/Homer	GCTAATCC	1	-0.5214	1	147	0.2513	25646.4	0.2548														ATY19(MYB)/col-ATY19-DAP-Seq(GSE60143)/Homer	YYCACCWACCAT	1	-0.5501	0.9808	17	0.0552	5391	0.0566
MafF(bZIP)/HepG2-MafF-ChIP-Seq(GSE31477)/Homer	HWWGTCAGCAWWTTT	1	-0.3928	1	64	0.0373	4091	0.0392		c-Myc(bHLH)/mES-cMyc-ChIP-Seq(GSE11431)/Homer	VVCCACGTGG	1	-0.5175	1	21	0.0359	3743.8	0.0372														Oct2(POU,Homeobox)/Bcell-Oct2-ChIP-Seq(GSE21512)/Homer	ATATGCAAAT	1	-0.5497	0.9808	7	0.0227	2217.7	0.0233
Hnf1(Homeobox)/Liver-Foxa2-Chip-Seq(GSE25694)/Homer	GGTTAAWCATTAA	1	-0.3927	1	26	0.0152	1703.1	0.0163		TR4(NR),DR1/Hela-TR4-ChIP-Seq(GSE24685)/Homer	GAGGTCAAAGGTCA	1	-0.5137	1	4	0.0068	716.3	0.0071														bHLH122(bHLH)/col100-bHLH122-DAP-Seq(GSE60143)/Homer	NDDCAASTTGHHNWW	1	-0.5495	0.9808	21	0.0682	6653	0.0698
Smad4(MAD)/ESC-SMAD4-ChIP-Seq(GSE29422)/Homer	VBSYGTCTGG	1	-0.3909	1	272	0.1586	16937.7	0.1624		AtIDD11(C2H2)/colamp-AtIDD11-DAP-Seq(GSE60143)/Homer	TTTGTCGTTT	1	-0.5108	1	19	0.0325	3398.8	0.0338														CRX(Homeobox)/Retina-Crx-ChIP-Seq(GSE20012)/Homer	GCTAATCC	1	-0.5472	0.9808	63	0.2045	19794.5	0.2078
At3g45610(C2C2dof)/col-At3g45610-DAP-Seq(GSE60143)/Homer	TWACTTTTTS	1	-0.3905	1	237	0.1382	14787.6	0.1418		MYB(HTH)/ERMYB-Myb-ChIPSeq(GSE22095)/Homer	GGCVGTTR	1	-0.5081	1	101	0.1726	17715.7	0.176														ABI5(bZIP)/col-ABI5-DAP-Seq(GSE60143)/Homer	GCCACGTG	1	-0.5441	0.9808	10	0.0325	3182.4	0.0334
WRKY75(WRKY)/col-WRKY75-DAP-Seq(GSE60143)/Homer	CGTTGACTWW	1	-0.3899	1	138	0.0805	8686.8	0.0833		FEA4(bZIP)/Corn-FEA4-ChIP-Seq(GSE61954)/Homer	TGACGTCACS	1	-0.4967	1	65	0.1111	11481.3	0.1141														MGP(C2H2)/colamp-MGP-DAP-Seq(GSE60143)/Homer	TTTTGTCGTTTW	1	-0.5437	0.9808	5	0.0162	1581.6	0.0166
NST1(NAC)/colamp-NST1-DAP-Seq(GSE60143)/Homer	WRCTTRWWNWWYAAG	1	-0.3883	1	94	0.0548	5962.3	0.0572		AT5G61620(MYBrelated)/colamp-AT5G61620-DAP-Seq(GSE60143)/Homer	CTTATCCA	1	-0.4961	1	80	0.1368	14095.6	0.1401														GABPA(ETS)/Jurkat-GABPa-ChIP-Seq(GSE17954)/Homer	RACCGGAAGT	1	-0.5425	0.9808	31	0.1006	9810	0.103
GFY-Staf(?,Zf)/Promoter/Homer	RACTACAATTCCCAGAAKGC	1	-0.3883	1	4	0.0023	281.9	0.0027		AT1G10720(BSD)/col-AT1G10720-DAP-Seq(GSE60143)/Homer	TTCTAGAAKCTTCTA	1	-0.4938	1	1	0.0017	162.6	0.0016														At2g01060(G2like)/colamp-At2g01060-DAP-Seq(GSE60143)/Homer	AGATKCBNWW	1	-0.5415	0.9808	86	0.2792	26968.1	0.2831
NFIL3(bZIP)/HepG2-NFIL3-ChIP-Seq(Encode)/Homer	VTTACGTAAYNNNNN	1	-0.3883	1	125	0.0729	7884.6	0.0756		Tbet(T-box)/CD8-Tbet-ChIP-Seq(GSE33802)/Homer	AGGTGTGAAM	1	-0.4924	1	67	0.1145	11839.3	0.1176														MYNN(Zf)/HEK293-MYNN.eGFP-ChIP-Seq(Encode)/Homer	TTCAAAWTAAAAGTC	1	-0.538	0.9808	5	0.0162	1587.1	0.0167
GATA20(C2C2gata)/colamp-GATA20-DAP-Seq(GSE60143)/Homer	TNGATCNDNM	1	-0.3861	1	271	0.158	16884.7	0.1619		DPL-1(E2F)/cElegans-Adult-ChIP-Seq(modEncode)/Homer	TAGCGCGC	1	-0.4854	1	11	0.0188	2003	0.0199														DEAR2(AP2EREBP)/colamp-DEAR2-DAP-Seq(GSE60143)/Homer	HCACCGACAWHD	1	-0.537	0.9808	13	0.0422	4147.5	0.0435
NTM1(NAC)/col-NTM1-DAP-Seq(GSE60143)/Homer	ACTTRTARAASAAGT	1	-0.3852	1	58	0.0338	3722.6	0.0357		ZNF341(Zf)/EBV-ZNF341-ChIP-Seq(GSE113194)/Homer	GGAACAGCCG	1	-0.4848	1	34	0.0581	6078.4	0.0604														HOXA2(Homeobox)/mES-Hoxa2-ChIP-Seq(Donaldson_et_al.)/Homer	GYCATCMATCAT	1	-0.5331	0.9808	3	0.0097	940.1	0.0099
Brn2(POU,Homeobox)/NPC-Brn2-ChIP-Seq(GSE35496)/Homer	ATGAATATTC	1	-0.3764	1	14	0.0082	944.5	0.0091		MYB121(MYB)/col-MYB121-DAP-Seq(GSE60143)/Homer	YNTACCTAACWW	1	-0.4837	1	18	0.0308	3253.3	0.0323														TINY(AP2EREBP)/col-TINY-DAP-Seq(GSE60143)/Homer	NNCACCGACA	1	-0.5331	0.9808	3	0.0097	940.6	0.0099
ZML2(C2C2gata)/col-ZML2-DAP-Seq(GSE60143)/Homer	CATCATCATC	1	-0.3743	1	31	0.0181	2032.3	0.0195		CEBP:CEBP(bZIP)/MEF-Chop-ChIP-Seq(GSE35681)/Homer	NTNATGCAAYMNNHTGMAAY	1	-0.4814	1	10	0.0171	1826.2	0.0181														NFY(CCAAT)/Promoter/Homer	RGCCAATSRG	1	-0.5331	0.9808	21	0.0682	6686.1	0.0702
GBF3(bZIP)/Arabidopsis-GBF3-ChIP-Seq(GSE80564)/Homer	TGCCACGTSAYC	1	-0.3727	1	66	0.0385	4234.9	0.0406		ZNF322(Zf)/HEK293-ZNF322.GFP-ChIP-Seq(GSE58341)/Homer	GAGCCTGGTACTGWGCCTGR	1	-0.4791	1	11	0.0188	2008.1	0.02														THRb(NR)/HepG2-THRb.Flag-ChIP-Seq(Encode)/Homer	GGTCACCTGAGGTCA	1	-0.5331	0.9808	21	0.0682	6686.2	0.0702
ANAC087(NAC)/col-ANAC087-DAP-Seq(GSE60143)/Homer	WVCKTGHNNNWCAMG	1	-0.3712	1	23	0.0134	1525.7	0.0146		n-Myc(bHLH)/mES-nMyc-ChIP-Seq(GSE11431)/Homer	VRCCACGTGG	1	-0.4785	1	29	0.0496	5207.7	0.0517														MYB99(MYB)/colamp-MYB99-DAP-Seq(GSE60143)/Homer	GGTAGGTG	1	-0.5326	0.9808	21	0.0682	6687.7	0.0702
At2g45680(TCP)/colamp-At2g45680-DAP-Seq(GSE60143)/Homer	GTGGGNCCCACNDND	1	-0.371	1	6	0.0035	421.8	0.004		MYB39(MYB)/col-MYB39-DAP-Seq(GSE60143)/Homer	WWAARKTAGGTGRAA	1	-0.4746	1	7	0.012	1290	0.0128														MYB101(MYB)/colamp-MYB101-DAP-Seq(GSE60143)/Homer	TAACNRMY	1	-0.5316	0.9808	64	0.2078	20157.1	0.2116
AP-2alpha(AP2)/Hela-AP2alpha-ChIP-Seq(GSE31477)/Homer	ATGCCCTGAGGC	1	-0.3709	1	111	0.0647	7038.7	0.0675		At1g77640(AP2EREBP)/col-At1g77640-DAP-Seq(GSE60143)/Homer	TGTCGGTGGA	1	-0.4719	1	3	0.0051	553.8	0.0055														TEAD1(TEAD)/HepG2-TEAD1-ChIP-Seq(Encode)/Homer	CYRCATTCCA	1	-0.5277	0.9808	22	0.0714	7013.5	0.0736
E-box/Arabidopsis-Promoters/Homer	GCCACGTG	1	-0.3709	1	58	0.0338	3735.1	0.0358		RKD2(RWPRK)/colamp-RKD2-DAP-Seq(GSE60143)/Homer	GACKTTTCRDCTTCC	1	-0.4713	1	31	0.053	5571	0.0554														RUNX1(Runt)/Jurkat-RUNX1-ChIP-Seq(GSE29180)/Homer	AAACCACARM	1	-0.5233	0.9808	31	0.1006	9859	0.1035
MYB40(MYB)/col-MYB40-DAP-Seq(GSE60143)/Homer	TGGTAGGTRARA	1	-0.3693	1	44	0.0257	2857.2	0.0274		WUS1(Homeobox)/colamp-WUS1-DAP-Seq(GSE60143)/Homer	CAWTCATTCA	1	-0.4713	1	31	0.053	5571	0.0554														NGA4(ABI3VP1)/col-NGA4-DAP-Seq(GSE60143)/Homer	TKNTCAGGTG	1	-0.521	0.9808	92	0.2987	28909.7	0.3035
bZIP28(bZIP)/col-bZIP28-DAP-Seq(GSE60143)/Homer	TGCCACGTSABH	1	-0.3656	1	31	0.0181	2038.2	0.0195		MYB81(MYB)/col-MYB81-DAP-Seq(GSE60143)/Homer	NWAACSGWTWNN	1	-0.4709	1	90	0.1538	15896.8	0.158														AT5G25475(ABI3VP1)/col-AT5G25475-DAP-Seq(GSE60143)/Homer	RNNRNCAAGCADNDB	1	-0.5009	0.9978	38	0.1234	12119.3	0.1272
AT1G24250(Orphan)/col-AT1G24250-DAP-Seq(GSE60143)/Homer	KTDGTTGGTDGTTGG	1	-0.3641	1	36	0.021	2356.9	0.0226		E2F7(E2F)/Hela-E2F7-ChIP-Seq(GSE32673)/Homer	VDTTTCCCGCCA	1	-0.4701	1	2	0.0034	364.7	0.0036														TBP3(MYBrelated)/col-TBP3-DAP-Seq(GSE60143)/Homer	VYTAGGGCAN	1	-0.496	1	19	0.0617	6131.4	0.0644
WRKY29(WRKY)/colamp-WRKY29-DAP-Seq(GSE60143)/Homer	MGTTGACTTT	1	-0.3635	1	155	0.0904	9774	0.0937		AtHB32(ZFHD)/col200-AtHB32-DAP-Seq(GSE60143)/Homer	CGAATTAT	1	-0.469	1	92	0.1573	16249.1	0.1615														bZIP3(bZIP)/col-bZIP3-DAP-Seq(GSE60143)/Homer	DWKNHSACGTGGCAD	1	-0.4953	1	14	0.0455	4539	0.0477
Snail1(Zf)/LS174T-SNAIL1.HA-ChIP-Seq(GSE127183)/Homer	TRCACCTGCY	1	-0.3537	1	172	0.1003	10840.3	0.104		ABF1(bZIP)/Arabidopsis-ABF1-ChIP-Seq(GSE80564)/Homer	CACGTGGC	1	-0.4679	1	36	0.0615	6458	0.0642														Rfx6(HTH)/Min6b1-Rfx6.HA-ChIP-Seq(GSE62844)/Homer	TGTTKCCTAGCAACM	1	-0.4924	1	45	0.1461	14343.1	0.1506
CUC1(NAC)/col-CUC1-DAP-Seq(GSE60143)/Homer	TACTTGTNNNACAAG	1	-0.3469	1	38	0.0222	2496.5	0.0239		bZIP69(bZIP)/col-bZIP69-DAP-Seq(GSE60143)/Homer	GACAGCTGKCAW	1	-0.4634	1	8	0.0137	1480.5	0.0147														HSF6(HSF)/col-HSF6-DAP-Seq(GSE60143)/Homer	TTYTAGAAGCTTCTA	1	-0.4917	1	4	0.013	1308.9	0.0137
NUC(C2H2)/col-NUC-DAP-Seq(GSE60143)/Homer	HAVAAAACGACAAAA	1	-0.3469	1	10	0.0058	697	0.0067		Atf2(bZIP)/3T3L1-Atf2-ChIP-Seq(GSE56872)/Homer	NRRTGACGTCAT	1	-0.459	1	28	0.0479	5060.5	0.0503														GFY-Staf(?,Zf)/Promoter/Homer	RACTACAATTCCCAGAAKGC	1	-0.4856	1	1	0.0032	295.8	0.0031
Gli2(Zf)/GM2-Gli2-ChIP-Chip(GSE112702)/Homer	YSTGGGTGGTCT	1	-0.3453	1	29	0.0169	1925.4	0.0185		NF1-halfsite(CTF)/LNCaP-NF1-ChIP-Seq(Unpublished)/Homer	YTGCCAAG	1	-0.4488	1	116	0.1983	20478.3	0.2035														GEI-11(Myb?)/cElegans-L4-GEI11-ChIP-Seq(modEncode)/Homer	CCGACAYYTYACGGG	1	-0.4836	1	1	0.0032	296.6	0.0031
At1g72010(TCP)/colamp-At1g72010-DAP-Seq(GSE60143)/Homer	GGDCCCAC	1	-0.344	1	52	0.0303	3383.7	0.0325		ARF16(ARF)/col-ARF16-DAP-Seq(GSE60143)/Homer	ATTTTACGAT	1	-0.4487	1	4	0.0068	754.1	0.0075														LEF1(HMG)/H1-LEF1-ChIP-Seq(GSE64758)/Homer	CCTTTGATST	1	-0.4795	1	16	0.0519	5209.4	0.0547
SND3(NAC)/col-SND3-DAP-Seq(GSE60143)/Homer	CTTNHNNNDNAAGNH	1	-0.3418	1	73	0.0426	4704.5	0.0451		At5g47390(MYBrelated)/col-At5g47390-DAP-Seq(GSE60143)/Homer	CTTATCCA	1	-0.4482	1	69	0.1179	12287.1	0.1221														CBF3(AP2EREBP)/colamp-CBF3-DAP-Seq(GSE60143)/Homer	YNRCCGACATNN	1	-0.4784	1	5	0.0162	1653.9	0.0174
WRKY45(WRKY)/col-WRKY45-DAP-Seq(GSE60143)/Homer	HNNNKTTGACTWWNH	1	-0.3408	1	54	0.0315	3512.6	0.0337		Bach2(bZIP)/OCILy7-Bach2-ChIP-Seq(GSE44420)/Homer	TGCTGAGTCA	1	-0.4449	1	49	0.0838	8788.4	0.0873														MYB63(MYB)/col-MYB63-DAP-Seq(GSE60143)/Homer	BHYACCWACCHH	1	-0.4761	1	10	0.0325	3287.2	0.0345
MYB107(MYB)/col-MYB107-DAP-Seq(GSE60143)/Homer	RGTWGGTRRR	1	-0.3408	1	225	0.1312	14134.1	0.1356		GLI3(Zf)/Limb-GLI3-ChIP-Chip(GSE11077)/Homer	CGTGGGTGGTCC	1	-0.4419	1	3	0.0051	569.9	0.0057														WIP5(C2H2)/colamp-WIP5-DAP-Seq(GSE60143)/Homer	TDTTCTCMAGGT	1	-0.4719	1	33	0.1071	10627	0.1116
MYB74(MYB)/colamp-MYB74-DAP-Seq(GSE60143)/Homer	YYYACCTACCWH	1	-0.3399	1	76	0.0443	4894.2	0.0469		ZNF41(Zf)/HEK293-ZNF41.GFP-ChIP-Seq(GSE58341)/Homer	CCTCATGGTGYCYTWYTCCCTTGTG	1	-0.4385	1	1	0.0017	178.4	0.0018														Pax7(Paired,Homeobox)/Myoblast-Pax7-ChIP-Seq(GSE25064)/Homer	TAATCAATTA	1	-0.4711	1	2	0.0065	653.8	0.0069
AS2(LOBAS2)/col-AS2-DAP-Seq(GSE60143)/Homer	CCGDAAWWHMCGSCG	1	-0.3383	1	2	0.0012	152.4	0.0015		ZEB1(Zf)/PDAC-ZEB1-ChIP-Seq(GSE64557)/Homer	VCAGGTRDRY	1	-0.4381	1	97	0.1658	17201.7	0.1709														AGL13(MADS)/col-AGL13-DAP-Seq(GSE60143)/Homer	TWCCAWWTWTGGWAA	1	-0.4697	1	1	0.0032	303.2	0.0032
Tgif2(Homeobox)/mES-Tgif2-ChIP-Seq(GSE55404)/Homer	TGTCANYT	1	-0.3379	1	714	0.4163	44080.1	0.4228		PRDM9(Zf)/Testis-DMC1-ChIP-Seq(GSE35498)/Homer	ADGGYAGYAGCATCT	1	-0.4291	1	24	0.041	4395.9	0.0437														Usf2(bHLH)/C2C12-Usf2-ChIP-Seq(GSE36030)/Homer	GTCACGTGGT	1	-0.4688	1	10	0.0325	3299.6	0.0346
Srebp1a(bHLH)/HepG2-Srebp1a-ChIP-Seq(GSE31477)/Homer	RTCACSCCAY	1	-0.3379	1	31	0.0181	2058.5	0.0197		ATHB53(HB)/col-ATHB53-DAP-Seq(GSE60143)/Homer	CAATAATT	1	-0.4275	1	37	0.0632	6706.8	0.0666														RUNX2(Runt)/PCa-RUNX2-ChIP-Seq(GSE33889)/Homer	NWAACCACADNN	1	-0.4667	1	24	0.0779	7788.6	0.0818
At1g13300(G2like)/col-At1g13300-DAP-Seq(GSE60143)/Homer	GAATCTWAGATTCYN	1	-0.3374	1	1	0.0006	76.9	0.0007		ABF1/SacCer-Promoters/Homer	CGTRNAAARTGA	1	-0.4189	1	6	0.0103	1150	0.0114														Nr5a2(NR)/mES-Nr5a2-ChIP-Seq(GSE19019)/Homer	BTCAAGGTCA	1	-0.4654	1	13	0.0422	4274.2	0.0449
At5g05790(MYBrelated)/col-At5g05790-DAP-Seq(GSE60143)/Homer	AYCTTATC	1	-0.3334	1	128	0.0746	8144.2	0.0781		MYB77(MYB)/col-MYB77-DAP-Seq(GSE60143)/Homer	NYAACBGYMC	1	-0.417	1	69	0.1179	12362.9	0.1228														HLF(bZIP)/HSC-HLF.Flag-ChIP-Seq(GSE69817)/Homer	RTTATGYAAB	1	-0.465	1	25	0.0812	8110.4	0.0851
At1g74840(MYBrelated)/col100-At1g74840-DAP-Seq(GSE60143)/Homer	YHTTATCCAWWT	1	-0.3333	1	99	0.0577	6339.6	0.0608		AT1G01250(AP2EREBP)/col-AT1G01250-DAP-Seq(GSE60143)/Homer	YCACCGACAHTW	1	-0.4138	1	1	0.0017	186.2	0.0019														ZNF143|STAF(Zf)/CUTLL-ZNF143-ChIP-Seq(GSE29600)/Homer	ATTTCCCAGVAKSCY	1	-0.4641	1	9	0.0292	2982.2	0.0313
KANADI1(Myb)/Seedling-KAN1-ChIP-Seq(GSE48081)/Homer	ARGAATAWWN	1	-0.3327	1	178	0.1038	11245.1	0.1078		c-Jun-CRE(bZIP)/K562-cJun-ChIP-Seq(GSE31477)/Homer	ATGACGTCATCY	1	-0.4133	1	27	0.0462	4955.9	0.0492														Rfx1(HTH)/NPC-H3K4me1-ChIP-Seq(GSE16256)/Homer	KGTTGCCATGGCAA	1	-0.464	1	11	0.0357	3631.1	0.0381
MYB51(MYB)/col-MYB51-DAP-Seq(GSE60143)/Homer	GGTAGGTG	1	-0.3315	1	114	0.0665	7276.7	0.0698		LCL1(MYBrelated)/colamp-LCL1-DAP-Seq(GSE60143)/Homer	NAAAATATCTWHWWN	1	-0.405	1	7	0.012	1347.7	0.0134														Max(bHLH)/K562-Max-ChIP-Seq(GSE31477)/Homer	RCCACGTGGYYN	1	-0.4598	1	20	0.0649	6530.4	0.0686
GATA6(C2C2gata)/col200-GATA6-DAP-Seq(GSE60143)/Homer	TAGATCTARAHH	1	-0.3301	1	14	0.0082	967.9	0.0093		AT5G63260(C3H)/col-AT5G63260-DAP-Seq(GSE60143)/Homer	RAAAAAGTRA	1	-0.4033	1	155	0.265	27395.7	0.2722														ANAC042(NAC)/col-ANAC042-DAP-Seq(GSE60143)/Homer	CGTNDHNDHNACGKY	1	-0.4559	1	5	0.0162	1680.8	0.0176
Npas4(bHLH)/Neuron-Npas4-ChIP-Seq(GSE127793)/Homer	NHRTCACGACDN	1	-0.3282	1	91	0.0531	5846.6	0.0561		Sox17(HMG)/Endoderm-Sox17-ChIP-Seq(GSE61475)/Homer	CCATTGTTYB	1	-0.4013	1	36	0.0615	6578.7	0.0654														VND2(NAC)/col-VND2-DAP-Seq(GSE60143)/Homer	DNCKTNNNNNNNAAG	1	-0.453	1	16	0.0519	5265	0.0553
Erra(NR)/HepG2-Erra-ChIP-Seq(GSE31477)/Homer	CAAAGGTCAG	1	-0.3236	1	371	0.2163	23150.2	0.222		At4g38000(C2C2dof)/col-At4g38000-DAP-Seq(GSE60143)/Homer	WWWTWACTTTTT	1	-0.3976	1	71	0.1214	12762.1	0.1268														Gfi1b(Zf)/HPC7-Gfi1b-ChIP-Seq(GSE22178)/Homer	MAATCACTGC	1	-0.453	1	20	0.0649	6546.2	0.0687
bHLH28(bHLH)/col-bHLH28-DAP-Seq(GSE60143)/Homer	NHHTGTACGGAH	1	-0.3235	1	15	0.0087	1036.5	0.0099		bHLHE41(bHLH)/proB-Bhlhe41-ChIP-Seq(GSE93764)/Homer	KCACGTGMCN	1	-0.3952	1	45	0.0769	8186.5	0.0813														Erra(NR)/HepG2-Erra-ChIP-Seq(GSE31477)/Homer	CAAAGGTCAG	1	-0.4525	1	70	0.2273	22317.1	0.2343
BAM8(BES1)/col-BAM8-DAP-Seq(GSE60143)/Homer	NNWSACACGTGTSWN	1	-0.3189	1	16	0.0093	1104.4	0.0106		ATHB15(HB)/col-ATHB15-DAP-Seq(GSE60143)/Homer	GYAATSATTA	1	-0.3924	1	28	0.0479	5169.2	0.0514														BPC1(BBRBPC)/colamp-BPC1-DAP-Seq(GSE60143)/Homer	GARGAGAGAGAA	1	-0.4498	1	17	0.0552	5592.6	0.0587
GATA15(C2C2gata)/col-GATA15-DAP-Seq(GSE60143)/Homer	KATGATCA	1	-0.317	1	186	0.1085	11767.5	0.1129		At1g78700(BZR)/col-At1g78700-DAP-Seq(GSE60143)/Homer	NNNNCACGTGNNNNN	1	-0.3924	1	9	0.0154	1730.2	0.0172														ERF2(AP2EREBP)/colamp-ERF2-DAP-Seq(GSE60143)/Homer	GGCGGCTG	1	-0.4468	1	7	0.0227	2354.3	0.0247
ZNF519(Zf)/HEK293-ZNF519.GFP-ChIP-Seq(GSE58341)/Homer	GAGSCCGAGC	1	-0.3151	1	23	0.0134	1561.4	0.015		MNT(bHLH)/HepG2-MNT-ChIP-Seq(Encode)/Homer	DGCACACGTG	1	-0.3891	1	50	0.0855	9084.1	0.0903														BIM3(bHLH)/col-BIM3-DAP-Seq(GSE60143)/Homer	TWVTCACGTGAB	1	-0.4458	1	3	0.0097	1018.6	0.0107
At5g58900(MYBrelated)/colamp-At5g58900-DAP-Seq(GSE60143)/Homer	WWWTYTTATCTWWWW	1	-0.3146	1	214	0.1248	13503.8	0.1295		Mef2d(MADS)/Retina-Mef2d-ChIP-Seq(GSE61391)/Homer	GCTATTTTTAGC	1	-0.3859	1	16	0.0274	3019.9	0.03														X-box(HTH)/NPC-H3K4me1-ChIP-Seq(GSE16256)/Homer	GGTTGCCATGGCAA	1	-0.4448	1	7	0.0227	2357.4	0.0247
AT2G15740(C2H2)/col-AT2G15740-DAP-Seq(GSE60143)/Homer	DHNDWATCGATD	1	-0.3142	1	68	0.0397	4421.7	0.0424		Hand2(bHLH)/Mesoderm-Hand2-ChIP-Seq(GSE61475)/Homer	TGACANARRCCAGRC	1	-0.3837	1	23	0.0393	4287.9	0.0426														GSC(Homeobox)/FrogEmbryos-GSC-ChIP-Seq(DRA000576)/Homer	RGGATTAR	1	-0.4445	1	28	0.0909	9118.9	0.0957
bZIP3(bZIP)/col-bZIP3-DAP-Seq(GSE60143)/Homer	DWKNHSACGTGGCAD	1	-0.3136	1	73	0.0426	4736.2	0.0454		SPCH(bHLH)/Seedling-SPCH-ChIP-Seq(GSE57497)/Homer	WNBCACGTGA	1	-0.3806	1	53	0.0906	9634.9	0.0957														BZR1(BZR)/col-BZR1-DAP-Seq(GSE60143)/Homer	NNCRCACGTGCG	1	-0.4428	1	2	0.0065	675.8	0.0071
TCP3(TCP)/colamp-TCP3-DAP-Seq(GSE60143)/Homer	WGTGGTCCCAAHWWW	1	-0.311	1	25	0.0146	1693.9	0.0162		AZF1(C2H2)/colamp-AZF1-DAP-Seq(GSE60143)/Homer	DKSWCACT	1	-0.378	1	328	0.5607	57332.1	0.5697														ERF8(AP2EREBP)/colamp-ERF8-DAP-Seq(GSE60143)/Homer	CGCCGYCATW	1	-0.441	1	12	0.039	3997.6	0.042
CCA(Myb)/Arabidopsis-CCA.GFP-ChIP-Seq(GSE70533)/Homer	AGATATYTTT	1	-0.3087	1	100	0.0583	6434.9	0.0617		ZSCAN22(Zf)/HEK293-ZSCAN22.GFP-ChIP-Seq(GSE58341)/Homer	SMCAGTCWGAKGGAGGAGGC	1	-0.3751	1	2	0.0034	409.9	0.0041														SMB(NAC)/colamp-SMB-DAP-Seq(GSE60143)/Homer	CTTVNNNNDBAAGHW	1	-0.4381	1	16	0.0519	5296	0.0556
OCT:OCT(POU,Homeobox)/NPC-OCT6-ChIP-Seq(GSE43916)/Homer	YATGCATATRCATRT	1	-0.3053	1	6	0.0035	444.5	0.0043		AP-2gamma(AP2)/MCF7-TFAP2C-ChIP-Seq(GSE21234)/Homer	SCCTSAGGSCAW	1	-0.3717	1	41	0.0701	7527.8	0.0748														AT1G12630(AP2EREBP)/colamp-AT1G12630-DAP-Seq(GSE60143)/Homer	TGTCGGCA	1	-0.4371	1	6	0.0195	2037.5	0.0214
AZF1(C2H2)/colamp-AZF1-DAP-Seq(GSE60143)/Homer	DKSWCACT	1	-0.3053	1	988	0.5761	60823	0.5833		Pit1(Homeobox)/GCrat-Pit1-ChIP-Seq(GSE58009)/Homer	ATGMATATDC	1	-0.3704	1	66	0.1128	11954.2	0.1188														AT3G10030(Trihelix)/colamp-AT3G10030-DAP-Seq(GSE60143)/Homer	GCCGTTAA	1	-0.4359	1	14	0.0455	4655.3	0.0489
At1g19000(MYBrelated)/colamp-At1g19000-DAP-Seq(GSE60143)/Homer	WWTGGATAADDT	1	-0.3049	1	110	0.0641	7064.9	0.0678		BAM8(BES1)/col-BAM8-DAP-Seq(GSE60143)/Homer	NNWSACACGTGTSWN	1	-0.3698	1	4	0.0068	808.2	0.008														c-Myc(bHLH)/LNCAP-cMyc-ChIP-Seq(Unpublished)/Homer	VCCACGTG	1	-0.4356	1	11	0.0357	3682.5	0.0387
Foxh1(Forkhead)/hESC-FOXH1-ChIP-Seq(GSE29422)/Homer	NNTGTGGATTSS	1	-0.3044	1	102	0.0595	6565.7	0.063		PIF7(bHLH)/col-PIF7-DAP-Seq(GSE60143)/Homer	CCACGTGGNH	1	-0.3687	1	6	0.0103	1192.5	0.0118														ASHR1(ND)/col-ASHR1-DAP-Seq(GSE60143)/Homer	NTGGTGAN	1	-0.4328	1	41	0.1331	13274.6	0.1394
WRKY24(WRKY)/colamp-WRKY24-DAP-Seq(GSE60143)/Homer	CGTTGACTWW	1	-0.3042	1	123	0.0717	7876.8	0.0755		GATA14(C2C2gata)/col-GATA14-DAP-Seq(GSE60143)/Homer	AYCAGATCTG	1	-0.3648	1	26	0.0444	4859.5	0.0483														HOXA1(Homeobox)/mES-Hoxa1-ChIP-Seq(SRP084292)/Homer	TGATKGATGR	1	-0.4313	1	7	0.0227	2377.7	0.025
MYB92(MYB)/colamp-MYB92-DAP-Seq(GSE60143)/Homer	GGTAGGTR	1	-0.3039	1	128	0.0746	8188.1	0.0785		NFAT:AP1(RHD,bZIP)/Jurkat-NFATC1-ChIP-Seq(Jolma_et_al.)/Homer	SARTGGAAAAWRTGAGTCAB	1	-0.3632	1	14	0.0239	2685.4	0.0267														GBF5(bZIP)/colamp-GBF5-DAP-Seq(GSE60143)/Homer	WKNWSACGTGGCAWN	1	-0.4302	1	8	0.026	2709.8	0.0284
AREB3(bZIP)/col-AREB3-DAP-Seq(GSE60143)/Homer	NKGMCACGTGDCMNN	1	-0.3024	1	35	0.0204	2342.3	0.0225		At5g66730(C2H2)/colamp-At5g66730-DAP-Seq(GSE60143)/Homer	TTTGTCKTTTTK	1	-0.3627	1	12	0.0205	2318.7	0.023														Fli1(ETS)/CD8-FLI-ChIP-Seq(GSE20898)/Homer	NRYTTCCGGH	1	-0.43	1	38	0.1234	12334.9	0.1295
At1g69690(TCP)/colamp-At1g69690-DAP-Seq(GSE60143)/Homer	NHGTGGGGCCCACHW	1	-0.301	1	22	0.0128	1506	0.0144		Pho2(bHLH)/Yeast-Pho2-ChIP-Seq(GSE29506)/Homer	CCCACGTGCT	1	-0.3627	1	12	0.0205	2318.3	0.023														AT1G24250(Orphan)/col-AT1G24250-DAP-Seq(GSE60143)/Homer	KTDGTTGGTDGTTGG	1	-0.4271	1	6	0.0195	2051.1	0.0215
BIM3(bHLH)/col-BIM3-DAP-Seq(GSE60143)/Homer	TWVTCACGTGAB	1	-0.2974	1	14	0.0082	985.4	0.0095		FOXA1:AR(Forkhead,NR)/LNCAP-AR-ChIP-Seq(GSE27824)/Homer	AGTAAACAAAAAAGAACAND	1	-0.3613	1	3	0.0051	618.8	0.0061														NRF(NRF)/Promoter/Homer	STGCGCATGCGC	1	-0.4222	1	2	0.0065	692.8	0.0073
AT4G26030(C2H2)/col-AT4G26030-DAP-Seq(GSE60143)/Homer	BYYACCWACY	1	-0.2969	1	131	0.0764	8386.2	0.0804		AT5G25475(ABI3VP1)/col-AT5G25475-DAP-Seq(GSE60143)/Homer	RNNRNCAAGCADNDB	1	-0.3596	1	69	0.1179	12512.4	0.1243														Elk1(ETS)/Hela-Elk1-ChIP-Seq(GSE31477)/Homer	HACTTCCGGY	1	-0.4196	1	16	0.0519	5337.7	0.056
MNT(bHLH)/HepG2-MNT-ChIP-Seq(Encode)/Homer	DGCACACGTG	1	-0.2955	1	166	0.0968	10565.5	0.1013		TEAD4(TEA)/Tropoblast-Tead4-ChIP-Seq(GSE37350)/Homer	CCWGGAATGY	1	-0.359	1	38	0.065	7020.8	0.0698														Sox2(HMG)/mES-Sox2-ChIP-Seq(GSE11431)/Homer	BCCATTGTTC	1	-0.4196	1	22	0.0714	7269.5	0.0763
AT1G47655(C2C2dof)/colamp-AT1G47655-DAP-Seq(GSE60143)/Homer	YHACTTTTTS	1	-0.2935	1	580	0.3382	36025.5	0.3455		CAMTA1(CAMTA)/col-CAMTA1-DAP-Seq(GSE60143)/Homer	WWAACGCGTT	1	-0.3575	1	7	0.012	1392.1	0.0138														MYB93(MYB)/colamp-MYB93-DAP-Seq(GSE60143)/Homer	GGTAGGTGRD	1	-0.418	1	26	0.0844	8554.5	0.0898
At1g68670(G2like)/colamp-At1g68670-DAP-Seq(GSE60143)/Homer	WNWWHNRAAGATTCT	1	-0.2908	1	57	0.0332	3753.7	0.036		ERF2(AP2EREBP)/colamp-ERF2-DAP-Seq(GSE60143)/Homer	GGCGGCTG	1	-0.355	1	8	0.0137	1583.6	0.0157														GBF3(bZIP)/Arabidopsis-GBF3-ChIP-Seq(GSE80564)/Homer	TGCCACGTSAYC	1	-0.4174	1	12	0.039	4043	0.0424
WRKY14(WRKY)/colamp-WRKY14-DAP-Seq(GSE60143)/Homer	NCGTTGACTTTN	1	-0.2902	1	68	0.0397	4449.3	0.0427		TBP3(MYBrelated)/col-TBP3-DAP-Seq(GSE60143)/Homer	VYTAGGGCAN	1	-0.3523	1	39	0.0667	7213.1	0.0717														At4g28140(AP2EREBP)/colamp-At4g28140-DAP-Seq(GSE60143)/Homer	DCCACCGACCAW	1	-0.4152	1	3	0.0097	1049.8	0.011
ERF5(AP2EREBP)/colamp-ERF5-DAP-Seq(GSE60143)/Homer	DCMGCCGCCA	1	-0.2868	1	21	0.0122	1451.8	0.0139		BBX31(Orphan)/col-BBX31-DAP-Seq(GSE60143)/Homer	NAAAAAGTDA	1	-0.3502	1	99	0.1692	17812.6	0.177														VND6(NAC)/col-VND6-DAP-Seq(GSE60143)/Homer	DCTTNHTTTTYAMGY	1	-0.4151	1	19	0.0617	6316.4	0.0663
Sp5(Zf)/mES-Sp5.Flag-ChIP-Seq(GSE72989)/Homer	RGKGGGCGGAGC	1	-0.2838	1	115	0.0671	7408.7	0.0711		TATA-Box(TBP)/Promoter/Homer	CCTTTTAWAGSC	1	-0.3489	1	78	0.1333	14128.6	0.1404														HINFP(Zf)/K562-HINFP.eGFP-ChIP-Seq(Encode)/Homer	TWVGGTCCGC	1	-0.4142	1	3	0.0097	1050.4	0.011
Ets1-distal(ETS)/CD4+-PolII-ChIP-Seq(Barski_et_al.)/Homer	MACAGGAAGT	1	-0.2822	1	64	0.0373	4206.6	0.0403		JunD(bZIP)/K562-JunD-ChIP-Seq/Homer	ATGACGTCATCN	1	-0.3486	1	8	0.0137	1590.4	0.0158														Mef2a(MADS)/HL1-Mef2a.biotin-ChIP-Seq(GSE21529)/Homer	CYAAAAATAG	1	-0.4139	1	11	0.0357	3723.4	0.0391
At2g03500(G2like)/col-At2g03500-DAP-Seq(GSE60143)/Homer	WWAGAATATTCT	1	-0.2818	1	24	0.014	1650.4	0.0158		Zic(Zf)/Cerebellum-ZIC1.2-ChIP-Seq(GSE60731)/Homer	CCTGCTGAGH	1	-0.3486	1	44	0.0752	8113.6	0.0806														Initiator/Drosophila-Promoters/Homer	NTCAGTYG	1	-0.411	1	66	0.2143	21230.7	0.2229
SpiB(ETS)/OCILY3-SPIB-ChIP-Seq(GSE56857)/Homer	AAAGRGGAAGTG	1	-0.2812	1	36	0.021	2425.4	0.0233		E2F6(E2F)/Hela-E2F6-ChIP-Seq(GSE31477)/Homer	GGCGGGAARN	1	-0.3479	1	12	0.0205	2337.2	0.0232														SND3(NAC)/col-SND3-DAP-Seq(GSE60143)/Homer	CTTNHNNNDNAAGNH	1	-0.4065	1	12	0.039	4065.3	0.0427
bZIP44(bZIP)/colamp-bZIP44-DAP-Seq(GSE60143)/Homer	NDTGCCACGTCAGCH	1	-0.2785	1	3	0.0017	241.2	0.0023		BZR1(BZR)/col-BZR1-DAP-Seq(GSE60143)/Homer	NNCRCACGTGCG	1	-0.3379	1	2	0.0034	430.1	0.0043														Hoxb4(Homeobox)/ES-Hoxb4-ChIP-Seq(GSE34014)/Homer	TGATTRATGGCY	1	-0.4056	1	7	0.0227	2418	0.0254
SEP3(MADS)/Arabidoposis-Flower-Sep3-ChIP-Seq/Homer	CCAAAAAGGG	1	-0.2783	1	160	0.0933	10223.9	0.0981		NPAS2(bHLH)/Liver-NPAS2-ChIP-Seq(GSE39860)/Homer	KCCACGTGAC	1	-0.3372	1	55	0.094	10097.5	0.1003														Nkx2.1(Homeobox)/LungAC-Nkx2.1-ChIP-Seq(GSE43252)/Homer	RSCACTYRAG	1	-0.4006	1	85	0.276	27228.4	0.2859
AGL13(MADS)/col-AGL13-DAP-Seq(GSE60143)/Homer	TWCCAWWTWTGGWAA	1	-0.2777	1	5	0.0029	385.8	0.0037		MYB30(MYB)/colamp-MYB30-DAP-Seq(GSE60143)/Homer	AGGTAGTTGG	1	-0.3371	1	49	0.0838	9031.3	0.0897														ABF1(bZIP)/Arabidopsis-ABF1-ChIP-Seq(GSE80564)/Homer	CACGTGGC	1	-0.4	1	25	0.0812	8285.6	0.087
CBF3(AP2EREBP)/colamp-CBF3-DAP-Seq(GSE60143)/Homer	YNRCCGACATNN	1	-0.2749	1	22	0.0128	1525.7	0.0146		ERF104(AP2EREBP)/col-ERF104-DAP-Seq(GSE60143)/Homer	GGCGGCGG	1	-0.3284	1	13	0.0222	2549.7	0.0253														LEP(AP2EREBP)/col-LEP-DAP-Seq(GSE60143)/Homer	CDCCGCCGTC	1	-0.3982	1	2	0.0065	713.1	0.0075
MYB41(MYB)/col-MYB41-DAP-Seq(GSE60143)/Homer	BYTYACCTAA	1	-0.2732	1	50	0.0292	3328.6	0.0319		AT1G28160(AP2EREBP)/colamp-AT1G28160-DAP-Seq(GSE60143)/Homer	GGCGGCGG	1	-0.3269	1	28	0.0479	5292.2	0.0526														AT2G38300(G2like)/col-AT2G38300-DAP-Seq(GSE60143)/Homer	ADRGAATGTT	1	-0.3958	1	31	0.1006	10218.8	0.1073
At1g75490(AP2EREBP)/colamp-At1g75490-DAP-Seq(GSE60143)/Homer	CACCGMCT	1	-0.2697	1	129	0.0752	8306.9	0.0797		Nr5a2(NR)/mES-Nr5a2-ChIP-Seq(GSE19019)/Homer	BTCAAGGTCA	1	-0.3182	1	21	0.0359	4037	0.0401														E2A(bHLH),near_PU.1/Bcell-PU.1-ChIP-Seq(GSE21512)/Homer	NVCACCTGBN	1	-0.3954	1	56	0.1818	18147.6	0.1905
KLF3(Zf)/MEF-Klf3-ChIP-Seq(GSE44748)/Homer	NRGCCCCRCCCHBNN	1	-0.2692	1	47	0.0274	3141	0.0301		ZNF675(Zf)/HEK293-ZNF675.GFP-ChIP-Seq(GSE58341)/Homer	ARGAGGMCAAAATGW	1	-0.3178	1	7	0.012	1434.9	0.0143														PIF4(bHLH)/Seedling-PIF4-ChIP-Seq(GSE35315)/Homer	NNBCACGTGN	1	-0.3941	1	38	0.1234	12455	0.1308
p53(p53)/mES-cMyc-ChIP-Seq(GSE11431)/Homer	ACATGCCCGGGCAT	1	-0.267	1	2	0.0012	169.8	0.0016		HSFA6A(HSF)/col-HSFA6A-DAP-Seq(GSE60143)/Homer	RGAAGNTTCTAGAAN	1	-0.3169	1	1	0.0017	224	0.0022														Oct11(POU,Homeobox)/NCIH1048-POU2F3-ChIP-seq(GSE115123)/Homer	GATTTGCATA	1	-0.3927	1	7	0.0227	2438.9	0.0256
TRP2(MYBrelated)/colamp-TRP2-DAP-Seq(GSE60143)/Homer	TAAACCCT	1	-0.2669	1	20	0.0117	1400.2	0.0134		NF-E2(bZIP)/K562-NFE2-ChIP-Seq(GSE31477)/Homer	GATGACTCAGCA	1	-0.3161	1	15	0.0256	2938.4	0.0292														EKLF(Zf)/Erythrocyte-Klf1-ChIP-Seq(GSE20478)/Homer	NWGGGTGTGGCY	1	-0.3898	1	5	0.0162	1767.3	0.0186
ERF115(AP2EREBP)/colamp-ERF115-DAP-Seq(GSE60143)/Homer	WTKRCGGCGB	1	-0.2667	1	93	0.0542	6055.8	0.0581		Sox9(HMG)/Limb-SOX9-ChIP-Seq(GSE73225)/Homer	AGGVNCCTTTGT	1	-0.3154	1	43	0.0735	8015.2	0.0796														PRDM14(Zf)/H1-PRDM14-ChIP-Seq(GSE22767)/Homer	RGGTCTCTAACY	1	-0.3893	1	6	0.0195	2107.4	0.0221
AMYB(HTH)/Testes-AMYB-ChIP-Seq(GSE44588)/Homer	TGGCAGTTGG	1	-0.2661	1	275	0.1603	17374.7	0.1666		ERF1(AP2EREBP)/colamp-ERF1-DAP-Seq(GSE60143)/Homer	GGCGGCTR	1	-0.3134	1	7	0.012	1439.7	0.0143														SpiB(ETS)/OCILY3-SPIB-ChIP-Seq(GSE56857)/Homer	AAAGRGGAAGTG	1	-0.3887	1	6	0.0195	2108	0.0221
LRF(Zf)/Erythroblasts-ZBTB7A-ChIP-Seq(GSE74977)/Homer	AAGACCCYYN	1	-0.2655	1	135	0.0787	8688.2	0.0833		Sox4(HMG)/proB-Sox4-ChIP-Seq(GSE50066)/Homer	YCTTTGTTCC	1	-0.3112	1	41	0.0701	7667.8	0.0762														IDD5(C2H2)/colamp-IDD5-DAP-Seq(GSE60143)/Homer	TTTTGTCTTTTTBTK	1	-0.3859	1	15	0.0487	5090	0.0534
NFY(CCAAT)/Promoter/Homer	RGCCAATSRG	1	-0.2653	1	114	0.0665	7375.5	0.0707		LBD23(LOBAS2)/colamp-LBD23-DAP-Seq(GSE60143)/Homer	GCGNAWWWTNCGCYW	1	-0.3109	1	26	0.0444	4962.1	0.0493														ETS:E-box(ETS,bHLH)/HPC7-Scl-ChIP-Seq(GSE22178)/Homer	AGGAARCAGCTG	1	-0.3858	1	3	0.0097	1081	0.0113
bZIP68(bZIP)/col-bZIP68-DAP-Seq(GSE60143)/Homer	WGCCACGTGK	1	-0.263	1	38	0.0222	2571.4	0.0247		RIN(MADS)/Tomato-RIN-ChIP-Seq(GSE116581)/Homer	CYAAAAWWGG	1	-0.3101	1	72	0.1231	13188.2	0.131														MafA(bZIP)/Islet-MafA-ChIP-Seq(GSE30298)/Homer	TGCTGACTCA	1	-0.3846	1	39	0.1266	12805.2	0.1344
n-Myc(bHLH)/mES-nMyc-ChIP-Seq(GSE11431)/Homer	VRCCACGTGG	1	-0.261	1	98	0.0571	6378.7	0.0612		Tbx21(T-box)/GM12878-TBX21-ChIP-Seq(Encode)/Homer	AGGTGTGAAA	1	-0.308	1	55	0.094	10177.2	0.1011														HNF4a(NR),DR1/HepG2-HNF4a-ChIP-Seq(GSE25021)/Homer	CARRGKBCAAAGTYCA	1	-0.384	1	12	0.039	4112.7	0.0432
ZEB1(Zf)/PDAC-ZEB1-ChIP-Seq(GSE64557)/Homer	VCAGGTRDRY	1	-0.2601	1	332	0.1936	20905.3	0.2005		Twist(bHLH)/HMLE-TWIST1-ChIP-Seq(Chang_et_al)/Homer	VCAKCTGGNNNCCAGMTGBN	1	-0.2969	1	7	0.012	1458.8	0.0145														AMYB(HTH)/Testes-AMYB-ChIP-Seq(GSE44588)/Homer	TGGCAGTTGG	1	-0.382	1	49	0.1591	15988.5	0.1679
HIF-1a(bHLH)/MCF7-HIF1a-ChIP-Seq(GSE28352)/Homer	TACGTGCV	1	-0.2598	1	27	0.0157	1863	0.0179		dof45(C2C2dof)/col-dof45-DAP-Seq(GSE60143)/Homer	NVAWAAAGTN	1	-0.2942	1	161	0.2752	28859.2	0.2868														Barx1(Homeobox)/Stomach-Barx1.3xFlag-ChIP-Seq(GSE69483)/Homer	AAACMATTAN	1	-0.3735	1	13	0.0422	4464.7	0.0469
Pitx1(Homeobox)/Chicken-Pitx1-ChIP-Seq(GSE38910)/Homer	TAATCCCN	1	-0.259	1	684	0.3988	42477.8	0.4074		ATY19(MYB)/col-ATY19-DAP-Seq(GSE60143)/Homer	YYCACCWACCAT	1	-0.2926	1	30	0.0513	5728.5	0.0569														MYB74(MYB)/colamp-MYB74-DAP-Seq(GSE60143)/Homer	YYYACCTACCWH	1	-0.3697	1	12	0.039	4144	0.0435
dof42(C2C2dof)/col-dof42-DAP-Seq(GSE60143)/Homer	AAAAAGGC	1	-0.2582	1	100	0.0583	6508.3	0.0624		SF1(NR)/H295R-Nr5a1-ChIP-Seq(GSE44220)/Homer	CAAGGHCANV	1	-0.2922	1	19	0.0325	3718.7	0.037														ETS(ETS)/Promoter/Homer	AACCGGAAGT	1	-0.3686	1	9	0.0292	3150.7	0.0331
Oct4(POU,Homeobox)/mES-Oct4-ChIP-Seq(GSE11431)/Homer	ATTTGCATAW	1	-0.2578	1	68	0.0397	4490.5	0.0431		E-box(bHLH)/Promoter/Homer	SSGGTCACGTGA	1	-0.2899	1	2	0.0034	461.2	0.0046														SPL13(SBP)/col-SPL13-DAP-Seq(GSE60143)/Homer	WAHTGTACGGAH	1	-0.3674	1	1	0.0032	364.9	0.0038
AT1G23810(Orphan)/col-AT1G23810-DAP-Seq(GSE60143)/Homer	TTCTAGAAGSTTCTA	1	-0.2567	1	3	0.0017	249	0.0024		At2g03500(G2like)/col-At2g03500-DAP-Seq(GSE60143)/Homer	WWAGAATATTCT	1	-0.2898	1	9	0.0154	1851.8	0.0184														TEAD2(TEA)/Py2T-Tead2-ChIP-Seq(GSE55709)/Homer	CCWGGAATGY	1	-0.3667	1	11	0.0357	3819.1	0.0401
TCP1(TCP)/col-TCP1-DAP-Seq(GSE60143)/Homer	GGGGGCCCMMCN	1	-0.2563	1	30	0.0175	2061	0.0198		NF1(CTF)/LNCAP-NF1-ChIP-Seq(Unpublished)/Homer	CYTGGCABNSTGCCAR	1	-0.2879	1	28	0.0479	5375.1	0.0534														OCT:OCT-short(POU,Homeobox)/NPC-OCT6-ChIP-Seq(GSE43916)/Homer	ATGCATWATGCATRW	1	-0.3619	1	18	0.0584	6129.8	0.0644
Hoxd11(Homeobox)/ChickenMSG-Hoxd11.Flag-ChIP-Seq(GSE86088)/Homer	VGCCATAAAA	1	-0.2554	1	419	0.2443	26270.1	0.2519		LMI1(HB)/colamp-LMI1-DAP-Seq(GSE60143)/Homer	AATTATTG	1	-0.2862	1	55	0.094	10241.2	0.1018														Sox3(HMG)/NPC-Sox3-ChIP-Seq(GSE33059)/Homer	CCWTTGTY	1	-0.3618	1	47	0.1526	15434.9	0.162
WRKY47(WRKY)/colamp-WRKY47-DAP-Seq(GSE60143)/Homer	WAAGTCAACGBT	1	-0.2551	1	34	0.0198	2321.6	0.0223		E-box/Drosophila-Promoters/Homer	AACAGCTGTTHN	1	-0.2808	1	17	0.0291	3369.1	0.0335														Knotted(Homeobox)/Corn-KN1-ChIP-Seq(GSE39161)/Homer	GAYGNGACRGGN	1	-0.3611	1	35	0.1136	11613.8	0.1219
VDR(NR),DR3/GM10855-VDR+vitD-ChIP-Seq(GSE22484)/Homer	ARAGGTCANWGAGTTCANNN	1	-0.2526	1	23	0.0134	1608.8	0.0154		GSC(Homeobox)/FrogEmbryos-GSC-ChIP-Seq(DRA000576)/Homer	RGGATTAR	1	-0.2797	1	70	0.1197	12933.5	0.1285														KLF5(Zf)/LoVo-KLF5-ChIP-Seq(GSE49402)/Homer	DGGGYGKGGC	1	-0.3578	1	32	0.1039	10664.2	0.112
FXR(NR),IR1/Liver-FXR-ChIP-Seq(Chong_et_al.)/Homer	AGGTCANTGACCTB	1	-0.2465	1	55	0.0321	3678.9	0.0353		AT2G01818(PLATZ)/col-AT2G01818-DAP-Seq(GSE60143)/Homer	TCTAGAABSTTC	1	-0.2795	1	5	0.0085	1086.5	0.0108														BAM8(BES1)/col-BAM8-DAP-Seq(GSE60143)/Homer	NNWSACACGTGTSWN	1	-0.356	1	3	0.0097	1116.9	0.0117
JGL(C2H2)/col-JGL-DAP-Seq(GSE60143)/Homer	ACYTTCAGTT	1	-0.244	1	274	0.1598	17366	0.1666		At1g68670(G2like)/colamp-At1g68670-DAP-Seq(GSE60143)/Homer	WNWWHNRAAGATTCT	1	-0.2789	1	24	0.041	4664.6	0.0463														DEAR3(AP2EREBP)/colamp-DEAR3-DAP-Seq(GSE60143)/Homer	BCACCGACAWNNNNN	1	-0.356	1	3	0.0097	1116.5	0.0117
E2F6(E2F)/Hela-E2F6-ChIP-Seq(GSE31477)/Homer	GGCGGGAARN	1	-0.2428	1	43	0.0251	2914.1	0.0279		Unknown3/Arabidopsis-Promoters/Homer	AYTAAACCGG	1	-0.2788	1	4	0.0068	886.8	0.0088														EWS:FLI1-fusion(ETS)/SK_N_MC-EWS:FLI1-ChIP-Seq(SRA014231)/Homer	VACAGGAAAT	1	-0.3558	1	20	0.0649	6797.5	0.0714
MYB3R4(MYB)/col-MYB3R4-DAP-Seq(GSE60143)/Homer	AWWTAACCGTTR	1	-0.2412	1	13	0.0076	953.5	0.0091		HSFB3(HSF)/colamp-HSFB3-DAP-Seq(GSE60143)/Homer	TTCTAGAAGMTTHTW	1	-0.2787	1	2	0.0034	469.8	0.0047														MYB49(MYB)/col-MYB49-DAP-Seq(GSE60143)/Homer	ARKTAGGTRR	1	-0.3554	1	23	0.0747	7772.4	0.0816
MYB56(MYB)/colamp-MYB56-DAP-Seq(GSE60143)/Homer	HTAACGRMHY	1	-0.2375	1	110	0.0641	7171.9	0.0688		HNF4a(NR),DR1/HepG2-HNF4a-ChIP-Seq(GSE25021)/Homer	CARRGKBCAAAGTYCA	1	-0.2785	1	20	0.0342	3929.2	0.039														Unknown2/Drosophila-Promoters/Homer	CATCMCTA	1	-0.355	1	43	0.1396	14189.8	0.149
HNF4a(NR),DR1/HepG2-HNF4a-ChIP-Seq(GSE25021)/Homer	CARRGKBCAAAGTYCA	1	-0.2349	1	67	0.0391	4458.9	0.0428		At5g52660(MYBrelated)/colamp-At5g52660-DAP-Seq(GSE60143)/Homer	HAAAAATATCTW	1	-0.2763	1	25	0.0427	4853.5	0.0482														Pdx1(Homeobox)/Islet-Pdx1-ChIP-Seq(SRA008281)/Homer	YCATYAATCA	1	-0.3501	1	32	0.1039	10691.6	0.1122
CUC3(NAC)/col-CUC3-DAP-Seq(GSE60143)/Homer	TRCKTGWNNNACAMG	1	-0.2344	1	27	0.0157	1886.5	0.0181		AT2G33550(Trihelix)/colamp-AT2G33550-DAP-Seq(GSE60143)/Homer	TTTAAGGGCAYTTTT	1	-0.2733	1	131	0.2239	23710.5	0.2356														Zic(Zf)/Cerebellum-ZIC1.2-ChIP-Seq(GSE60731)/Homer	CCTGCTGAGH	1	-0.3493	1	29	0.0942	9729.4	0.1021
MITF(bHLH)/MastCells-MITF-ChIP-Seq(GSE48085)/Homer	RTCATGTGAC	1	-0.2339	1	163	0.095	10497.7	0.1007		At3g60580(C2H2)/col-At3g60580-DAP-Seq(GSE60143)/Homer	WTTYTACT	1	-0.2708	1	331	0.5658	58325	0.5795														MYB51(MYB)/col-MYB51-DAP-Seq(GSE60143)/Homer	GGTAGGTG	1	-0.3472	1	19	0.0617	6496.3	0.0682
MYB83(MYB)/colamp-MYB83-DAP-Seq(GSE60143)/Homer	CACCAACCWH	1	-0.2323	1	239	0.1394	15228.2	0.146		Knotted(Homeobox)/Corn-KN1-ChIP-Seq(GSE39161)/Homer	GAYGNGACRGGN	1	-0.2699	1	60	0.1026	11185.8	0.1111														bHLH157(bHLH)/col-bHLH157-DAP-Seq(GSE60143)/Homer	KACACGTCTCTY	1	-0.345	1	4	0.013	1485.1	0.0156
MYB33(MYB)/col-MYB33-DAP-Seq(GSE60143)/Homer	DDTYNGTTAN	1	-0.2323	1	300	0.1749	19004.7	0.1823		ATY13(MYB)/col-ATY13-DAP-Seq(GSE60143)/Homer	YYYAACYRHH	1	-0.2694	1	175	0.2991	31411.8	0.3121														At4g32800(AP2EREBP)/colamp-At4g32800-DAP-Seq(GSE60143)/Homer	DYCACCGACAHWWWH	1	-0.3426	1	1	0.0032	382.6	0.004
E2F7(E2F)/Hela-E2F7-ChIP-Seq(GSE32673)/Homer	VDTTTCCCGCCA	1	-0.2316	1	6	0.0035	476.6	0.0046		AT1G23810(Orphan)/col-AT1G23810-DAP-Seq(GSE60143)/Homer	TTCTAGAAGSTTCTA	1	-0.2658	1	1	0.0017	250.6	0.0025														Sox7(HMG)/ESC-Sox7-ChIP-Seq(GSE133899)/Homer	VVRRAACAATGG	1	-0.3411	1	6	0.0195	2186	0.023
COG1(C2C2dof)/col-COG1-DAP-Seq(GSE60143)/Homer	DAAAAAGTGA	1	-0.2315	1	223	0.13	14237	0.1365		MyoG(bHLH)/C2C12-MyoG-ChIP-Seq(GSE36024)/Homer	AACAGCTG	1	-0.263	1	68	0.1162	12635.2	0.1255														MYB113(MYB)/col-MYB113-DAP-Seq(GSE60143)/Homer	HNDAWTCMGTTAYWN	1	-0.3379	1	11	0.0357	3883.8	0.0408
HuR(?)/HEK293-HuR-CLIP-Seq(GSE87887)/Homer	BTTTGGTTTG	1	-0.2297	1	623	0.3633	38849.6	0.3726		MYB41(MYB)/col-MYB41-DAP-Seq(GSE60143)/Homer	BYTYACCTAA	1	-0.2613	1	17	0.0291	3406.8	0.0339														ERF5(AP2EREBP)/colamp-ERF5-DAP-Seq(GSE60143)/Homer	DCMGCCGCCA	1	-0.3354	1	4	0.013	1499.9	0.0157
MYB98(MYB)/col-MYB98-DAP-Seq(GSE60143)/Homer	NWDCCGTTAC	1	-0.2276	1	36	0.021	2479.7	0.0238		PU.1(ETS)/ThioMac-PU.1-ChIP-Seq(GSE21512)/Homer	AGAGGAAGTG	1	-0.2603	1	26	0.0444	5073.9	0.0504														RUNX(Runt)/HPC7-Runx1-ChIP-Seq(GSE22178)/Homer	SAAACCACAG	1	-0.335	1	20	0.0649	6858.5	0.072
At4g18890(BZR)/col-At4g18890-DAP-Seq(GSE60143)/Homer	NDBRCACGTGYR	1	-0.2268	1	17	0.0099	1232.6	0.0118		NFE2L2(bZIP)/HepG2-NFE2L2-ChIP-Seq(Encode)/Homer	AWWWTGCTGAGTCAT	1	-0.2603	1	12	0.0205	2467.5	0.0245														Stat3(Stat)/mES-Stat3-ChIP-Seq(GSE11431)/Homer	CTTCCGGGAA	1	-0.3321	1	15	0.0487	5225.9	0.0549
MYB58(MYB)/colamp-MYB58-DAP-Seq(GSE60143)/Homer	YYYACCWACC	1	-0.2254	1	124	0.0723	8074	0.0774		ERF3(AP2EREBP)/colamp-ERF3-DAP-Seq(GSE60143)/Homer	ATGGCGGCGG	1	-0.2591	1	8	0.0137	1701.5	0.0169														TF3A(C2H2)/col-TF3A-DAP-Seq(GSE60143)/Homer	NNDDGAGGAGGWNNN	1	-0.3286	1	37	0.1201	12377	0.1299
AARE(HLH)/mES-cMyc-ChIP-Seq/Homer	GATTGCATCA	1	-0.2216	1	18	0.0105	1303.8	0.0125		Zfp57(Zf)/H1-ZFP57.HA-ChIP-Seq(GSE115387)/Homer	NANTGCSGCA	1	-0.2589	1	7	0.012	1506.2	0.015														TEAD3(TEA)/HepG2-TEAD3-ChIP-Seq(Encode)/Homer	TRCATTCCAG	1	-0.3245	1	25	0.0812	8520.8	0.0895
ZNF652/HepG2-ZNF652.Flag-ChIP-Seq(Encode)/Homer	TTAACCCTTTVNKKN	1	-0.2215	1	30	0.0175	2095.1	0.0201		Cbf1(bHLH)/Yeast-Cbf1-ChIP-Seq(GSE29506)/Homer	TCACGTGAYH	1	-0.2576	1	11	0.0188	2281.3	0.0227														IRF:BATF(IRF:bZIP)/pDC-Irf8-ChIP-Seq(GSE66899)/Homer	CTTTCANTATGACTV	1	-0.324	1	3	0.0097	1157.1	0.0121
Tcf4(HMG)/Hct116-Tcf4-ChIP-Seq(SRA012054)/Homer	ASATCAAAGGVA	1	-0.2213	1	59	0.0344	3967.5	0.0381		dHNF4(NR)/Fly-HNF4-ChIP-Seq(GSE73675)/Homer	GGTCCAAAGTCCAMT	1	-0.2563	1	2	0.0034	486	0.0048														ERF104(AP2EREBP)/col-ERF104-DAP-Seq(GSE60143)/Homer	GGCGGCGG	1	-0.3238	1	11	0.0357	3917	0.0411
bZIP48(bZIP)/colamp-bZIP48-DAP-Seq(GSE60143)/Homer	DDWWKVTSACGTGGC	1	-0.221	1	42	0.0245	2875.5	0.0276		Nrf2(bZIP)/Lymphoblast-Nrf2-ChIP-Seq(GSE37589)/Homer	HTGCTGAGTCAT	1	-0.2552	1	11	0.0188	2285.6	0.0227														MYB65(MYB)/colamp-MYB65-DAP-Seq(GSE60143)/Homer	RACNGTTA	1	-0.323	1	32	0.1039	10790.8	0.1133
TCFL2(HMG)/K562-TCF7L2-ChIP-Seq(GSE29196)/Homer	ACWTCAAAGG	1	-0.2206	1	8	0.0047	623.6	0.006		Max(bHLH)/K562-Max-ChIP-Seq(GSE31477)/Homer	RCCACGTGGYYN	1	-0.2517	1	28	0.0479	5461.3	0.0543														At5g29000(G2like)/col-At5g29000-DAP-Seq(GSE60143)/Homer	RGAATATTCYHH	1	-0.3228	1	4	0.013	1518.4	0.0159
X-box(HTH)/NPC-H3K4me1-ChIP-Seq(GSE16256)/Homer	GGTTGCCATGGCAA	1	-0.2204	1	37	0.0216	2552.5	0.0245		Tcf21(bHLH)/ArterySmoothMuscle-Tcf21-ChIP-Seq(GSE61369)/Homer	NAACAGCTGG	1	-0.2509	1	65	0.1111	12143.4	0.1207														Unknown4/Drosophila-Promoters/Homer	AAAAATACCRMA	1	-0.3225	1	2	0.0065	789.3	0.0083
Tbx21(T-box)/GM12878-TBX21-ChIP-Seq(Encode)/Homer	AGGTGTGAAA	1	-0.217	1	164	0.0956	10596.3	0.1016		Pitx1:Ebox(Homeobox,bHLH)/Hindlimb-Pitx1-ChIP-Seq(GSE41591)/Homer	YTAATTRAWWCCAGATGT	1	-0.2504	1	13	0.0222	2674.7	0.0266														MYB55(MYB)/colamp-MYB55-DAP-Seq(GSE60143)/Homer	YACCWAMC	1	-0.3212	1	24	0.0779	8206.4	0.0862
At1g49010(MYBrelated)/col-At1g49010-DAP-Seq(GSE60143)/Homer	RGATAASNTT	1	-0.2168	1	270	0.1574	17190.4	0.1649		AGL13(MADS)/col-AGL13-DAP-Seq(GSE60143)/Homer	TWCCAWWTWTGGWAA	1	-0.2501	1	2	0.0034	491.2	0.0049														MYB4(MYB)/col200-MYB4-DAP-Seq(GSE60143)/Homer	WAGKTAGGTARR	1	-0.3176	1	12	0.039	4266.9	0.0448
AGL25(MADS)/colamp-AGL25-DAP-Seq(GSE60143)/Homer	TTTCCATWTWTGGAA	1	-0.2159	1	6	0.0035	484.9	0.0047		Snail1(Zf)/LS174T-SNAIL1.HA-ChIP-Seq(GSE127183)/Homer	TRCACCTGCY	1	-0.2466	1	45	0.0769	8567.6	0.0851														PSE(SNAPc)/K562-mStart-Seq/Homer	WAVTCACCMTAASYDAAAAG	1	-0.3151	1	11	0.0357	3937.3	0.0413
MYB4(MYB)/col200-MYB4-DAP-Seq(GSE60143)/Homer	WAGKTAGGTARR	1	-0.2153	1	76	0.0443	5060.6	0.0485		Sox6(HMG)/Myotubes-Sox6-ChIP-Seq(GSE32627)/Homer	CCATTGTTNY	1	-0.2458	1	86	0.147	15899.4	0.158														GATA15(C2C2gata)/col-GATA15-DAP-Seq(GSE60143)/Homer	KATGATCA	1	-0.3132	1	30	0.0974	10181.1	0.1069
NFkB-p65-Rel(RHD)/ThioMac-LPS-Expression(GSE23622)/Homer	GGAAATTCCC	1	-0.2138	1	8	0.0047	627.6	0.006		HRE(HSF)/Striatum-HSF1-ChIP-Seq(GSE38000)/Homer	TTCTAGAABNTTCTA	1	-0.245	1	7	0.012	1525.6	0.0152														MYB27(MYB)/colamp-MYB27-DAP-Seq(GSE60143)/Homer	TACCTAACWT	1	-0.3123	1	3	0.0097	1173.8	0.0123
AT5G23930(mTERF)/col-AT5G23930-DAP-Seq(GSE60143)/Homer	GGCGGCTG	1	-0.2136	1	193	0.1125	12414.1	0.1191		AGL95(ND)/col-AGL95-DAP-Seq(GSE60143)/Homer	TTCTAGAAGCTTCTA	1	-0.2442	1	3	0.0051	713.8	0.0071														SEP3(MADS)/Arabidoposis-Flower-Sep3-ChIP-Seq/Homer	CCAAAAAGGG	1	-0.3077	1	25	0.0812	8578.7	0.0901
RUNX-AML(Runt)/CD4+-PolII-ChIP-Seq(Barski_et_al.)/Homer	GCTGTGGTTW	1	-0.2094	1	119	0.0694	7790.3	0.0747		Adof1(C2C2dof)/col-Adof1-DAP-Seq(GSE60143)/Homer	NRWAAAGYDV	1	-0.2414	1	173	0.2957	31202.5	0.31														Mouse_Recombination_Hotspot(Zf)/Testis-DMC1-ChIP-Seq(GSE24438)/Homer	ACTYKNATTCGTGNTACTTC	1	-0.3077	1	1	0.0032	410.7	0.0043
Zic3(Zf)/mES-Zic3-ChIP-Seq(GSE37889)/Homer	GGCCYCCTGCTGDGH	1	-0.2089	1	114	0.0665	7476.5	0.0717		NUC(C2H2)/col-NUC-DAP-Seq(GSE60143)/Homer	HAVAAAACGACAAAA	1	-0.2372	1	3	0.0051	721	0.0072														Hoxa10(Homeobox)/ChickenMSG-Hoxa10.Flag-ChIP-Seq(GSE86088)/Homer	GGYAATGAAA	1	-0.3071	1	15	0.0487	5294.1	0.0556
TFE3(bHLH)/MEF-TFE3-ChIP-Seq(GSE75757)/Homer	GTCACGTGACYV	1	-0.2086	1	11	0.0064	839.3	0.008		NLP7(RWPRK)/col-NLP7-DAP-Seq(GSE60143)/Homer	TGRCCYTTCR	1	-0.2368	1	101	0.1726	18593.3	0.1847														MYB56(MYB)/colamp-MYB56-DAP-Seq(GSE60143)/Homer	HTAACGRMHY	1	-0.3061	1	18	0.0584	6291	0.066
NFkB-p50,p52(RHD)/Monocyte-p50-ChIP-Chip(Schreiber_et_al.)/Homer	GGGGGAATCCCC	1	-0.2084	1	10	0.0058	770.4	0.0074		ERRg(NR)/Kidney-ESRRG-ChIP-Seq(GSE104905)/Homer	GTGACCTTGRVN	1	-0.2354	1	40	0.0684	7696.1	0.0765														MYB94(MYB)/col-MYB94-DAP-Seq(GSE60143)/Homer	WGGTRGTTGGKA	1	-0.305	1	8	0.026	2943.4	0.0309
Hoxa10(Homeobox)/ChickenMSG-Hoxa10.Flag-ChIP-Seq(GSE86088)/Homer	GGYAATGAAA	1	-0.2083	1	98	0.0571	6467	0.062		Sox7(HMG)/ESC-Sox7-ChIP-Seq(GSE133899)/Homer	VVRRAACAATGG	1	-0.2336	1	11	0.0188	2322.6	0.0231														EIN3(EIL)/col-EIN3-DAP-Seq(GSE60143)/Homer	ARATTCAATGWATYT	1	-0.3027	1	2	0.0065	812.1	0.0085
GT3a(Trihelix)/col-GT3a-DAP-Seq(GSE60143)/Homer	WNACACGTGTYWWAW	1	-0.2073	1	20	0.0117	1449.5	0.0139		HSF7(HSF)/colamp-HSF7-DAP-Seq(GSE60143)/Homer	TTCTAGAAGCTTCTA	1	-0.2329	1	6	0.0103	1343.9	0.0134														bHLH80(bHLH)/col-bHLH80-DAP-Seq(GSE60143)/Homer	NNNNDCAASTTGHNN	1	-0.2936	1	23	0.0747	7975.6	0.0837
ANAC057(NAC)/colamp-ANAC057-DAP-Seq(GSE60143)/Homer	DVCKTGNNNNNCAMG	1	-0.207	1	71	0.0414	4755.7	0.0456		PAX5(Paired,Homeobox)/GM12878-PAX5-ChIP-Seq(GSE32465)/Homer	GCAGCCAAGCRTGACH	1	-0.2319	1	16	0.0274	3278.9	0.0326														IDD2(C2H2)/colamp-IDD2-DAP-Seq(GSE60143)/Homer	HAVAAAAMGACAAAA	1	-0.2928	1	2	0.0065	824.2	0.0087
Sox4(HMG)/proB-Sox4-ChIP-Seq(GSE50066)/Homer	YCTTTGTTCC	1	-0.2028	1	128	0.0746	8370.7	0.0803		At2g01060(G2like)/colamp-At2g01060-DAP-Seq(GSE60143)/Homer	AGATKCBNWW	1	-0.2315	1	190	0.3248	34216.1	0.34														AT1G76870(Trihelix)/col-AT1G76870-DAP-Seq(GSE60143)/Homer	AAAACCRGWW	1	-0.2907	1	8	0.026	2975	0.0312
ANAC042(NAC)/col-ANAC042-DAP-Seq(GSE60143)/Homer	CGTNDHNDHNACGKY	1	-0.2028	1	21	0.0122	1520.9	0.0146		Oct4:Sox17(POU,Homeobox,HMG)/F9-Sox17-ChIP-Seq(GSE44553)/Homer	CCATTGTATGCAAAT	1	-0.23	1	6	0.0103	1347.9	0.0134														bHLHE41(bHLH)/proB-Bhlhe41-ChIP-Seq(GSE93764)/Homer	KCACGTGMCN	1	-0.2903	1	29	0.0942	9945.9	0.1044
ZSCAN22(Zf)/HEK293-ZSCAN22.GFP-ChIP-Seq(GSE58341)/Homer	SMCAGTCWGAKGGAGGAGGC	1	-0.2025	1	7	0.0041	563.2	0.0054		AT3G10113(MYBrelated)/col-AT3G10113-DAP-Seq(GSE60143)/Homer	WNAAATATCWWN	1	-0.2296	1	24	0.041	4779.7	0.0475														p73(p53)/Trachea-p73-ChIP-Seq(PRJNA310161)/Homer	NRRRCAWGTCCDGRCATGYY	1	-0.2863	1	1	0.0032	429	0.0045
RFX(HTH)/K562-RFX3-ChIP-Seq(SRA012198)/Homer	CGGTTGCCATGGCAAC	1	-0.2013	1	32	0.0187	2248.1	0.0216		HINFP(Zf)/K562-HINFP.eGFP-ChIP-Seq(Encode)/Homer	TWVGGTCCGC	1	-0.2275	1	3	0.0051	730.3	0.0073														SRS7(SRS)/colamp-SRS7-DAP-Seq(GSE60143)/Homer	HATAGGTTTH	1	-0.2816	1	81	0.263	26584.4	0.2791
OCT:OCT(POU,Homeobox,IR1)/NPC-Brn2-ChIP-Seq(GSE35496)/Homer	ATGAATWATTCATGA	1	-0.1996	1	2	0.0012	190.9	0.0018		PHV(HB)/col-PHV-DAP-Seq(GSE60143)/Homer	RTAATSATTA	1	-0.2255	1	33	0.0564	6449.6	0.0641														TRP2(MYBrelated)/colamp-TRP2-DAP-Seq(GSE60143)/Homer	TAAACCCT	1	-0.2726	1	3	0.0097	1232.3	0.0129
AT5G59990(C2C2COlike)/colamp-AT5G59990-DAP-Seq(GSE60143)/Homer	TCTCAACCGTTCATT	1	-0.1992	1	1	0.0006	104.6	0.001		BMAL1(bHLH)/Liver-Bmal1-ChIP-Seq(GSE39860)/Homer	GNCACGTG	1	-0.2247	1	98	0.1675	18117.4	0.18														ETS:RUNX(ETS,Runt)/Jurkat-RUNX1-ChIP-Seq(GSE17954)/Homer	RCAGGATGTGGT	1	-0.2719	1	2	0.0065	851.5	0.0089
ABF2(bZIP)/col-ABF2-DAP-Seq(GSE60143)/Homer	KGMCACGTGDCMHHH	1	-0.1989	1	23	0.0134	1657.1	0.0159		Bach1(bZIP)/K562-Bach1-ChIP-Seq(GSE31477)/Homer	AWWNTGCTGAGTCAT	1	-0.224	1	14	0.0239	2915.3	0.029														At3g24120(G2like)/col-At3g24120-DAP-Seq(GSE60143)/Homer	NWWAGMATMW	1	-0.2717	1	91	0.2955	29791.2	0.3128
MYB105(MYB)/colamp-MYB105-DAP-Seq(GSE60143)/Homer	RATWCCGTTA	1	-0.1988	1	83	0.0484	5533.1	0.0531		LXRE(NR),DR4/RAW-LXRb.biotin-ChIP-Seq(GSE21512)/Homer	RGGTTACTANAGGTCA	1	-0.2234	1	2	0.0034	514.5	0.0051														TCP1(TCP)/col-TCP1-DAP-Seq(GSE60143)/Homer	GGGGGCCCMMCN	1	-0.2661	1	6	0.0195	2332.2	0.0245
COUP-TFII(NR)/Artia-Nr2f2-ChIP-Seq(GSE46497)/Homer	AGRGGTCA	1	-0.1972	1	274	0.1598	17494.8	0.1678		PPARa(NR),DR1/Liver-Ppara-ChIP-Seq(GSE47954)/Homer	VNAGGKCAAAGGTCA	1	-0.2222	1	48	0.0821	9190.5	0.0913														TCP3(TCP)/colamp-TCP3-DAP-Seq(GSE60143)/Homer	WGTGGTCCCAAHWWW	1	-0.2623	1	4	0.013	1620.9	0.017
ERF105(AP2EREBP)/colamp-ERF105-DAP-Seq(GSE60143)/Homer	TGGCGGCT	1	-0.1969	1	106	0.0618	6995.9	0.0671		LBD2(LOBAS2)/colamp-LBD2-DAP-Seq(GSE60143)/Homer	TCCGAWTTTTTCGGN	1	-0.2206	1	5	0.0085	1157.3	0.0115														MYB119(MYB)/colamp-MYB119-DAP-Seq(GSE60143)/Homer	YRACCGTTACDD	1	-0.2599	1	5	0.0162	1988.2	0.0209
MYB3(MYB)/Arabidopsis-MYB3-ChIP-Seq(GSE80564)/Homer	GKTAGGTRGG	1	-0.1966	1	228	0.1329	14638.7	0.1404		JKD(C2H2)/col-JKD-DAP-Seq(GSE60143)/Homer	TTTTGTCGTTTT	1	-0.2187	1	7	0.012	1564.9	0.0155														Unknown3/Arabidopsis-Promoters/Homer	AYTAAACCGG	1	-0.2587	1	2	0.0065	869.5	0.0091
TGA1(bZIP)/colamp-TGA1-DAP-Seq(GSE60143)/Homer	TGACGTCAKC	1	-0.1931	1	70	0.0408	4714.4	0.0452		ATHB6(Homeobox)/col-ATHB6-DAP-Seq(GSE60143)/Homer	AATGATTG	1	-0.2169	1	101	0.1726	18685.3	0.1857														At5g47390(MYBrelated)/col-At5g47390-DAP-Seq(GSE60143)/Homer	CTTATCCA	1	-0.257	1	27	0.0877	9428.8	0.099
GBF6(bZIP)/colamp-GBF6-DAP-Seq(GSE60143)/Homer	WWTGMCACGTCABCW	1	-0.1916	1	24	0.014	1731.1	0.0166		ERE(NR),IR3/MCF7-ERa-ChIP-Seq(Unpublished)/Homer	VAGGTCACNSTGACC	1	-0.2147	1	11	0.0188	2357.5	0.0234														CLOCK(bHLH)/Liver-Clock-ChIP-Seq(GSE39860)/Homer	GHCACGTG	1	-0.2556	1	15	0.0487	5453.8	0.0573
TGA2(bZIP)/colamp-TGA2-DAP-Seq(GSE60143)/Homer	ACGTCAYCHH	1	-0.1914	1	70	0.0408	4717	0.0452		GATA6(C2C2gata)/col200-GATA6-DAP-Seq(GSE60143)/Homer	TAGATCTARAHH	1	-0.2117	1	4	0.0068	961.5	0.0096														Elf4(ETS)/BMDM-Elf4-ChIP-Seq(GSE88699)/Homer	ACTTCCKGKT	1	-0.2555	1	31	0.1006	10743.7	0.1128
Smad2(MAD)/ES-SMAD2-ChIP-Seq(GSE29422)/Homer	CTGTCTGG	1	-0.1913	1	263	0.1534	16829.1	0.1614		Chop(bZIP)/MEF-Chop-ChIP-Seq(GSE35681)/Homer	ATTGCATCAT	1	-0.2113	1	17	0.0291	3513.4	0.0349														RLR1?/SacCer-Promoters/Homer	WTTTTCYYTTTT	1	-0.2551	1	10	0.0325	3754.6	0.0394
Hoxd10(Homeobox)/ChickenMSG-Hoxd10.Flag-ChIP-Seq(GSE86088)/Homer	GGCMATGAAA	1	-0.1856	1	189	0.1102	12236.4	0.1174		OCT:OCT(POU,Homeobox,IR1)/NPC-Brn2-ChIP-Seq(GSE35496)/Homer	ATGAATWATTCATGA	1	-0.2098	1	1	0.0017	286.3	0.0028														ELF5(ETS)/T47D-ELF5-ChIP-Seq(GSE30407)/Homer	ACVAGGAAGT	1	-0.2549	1	21	0.0682	7459	0.0783
KLF5(Zf)/LoVo-KLF5-ChIP-Seq(GSE49402)/Homer	DGGGYGKGGC	1	-0.1848	1	152	0.0886	9920.3	0.0951		Tcf7(HMG)/GM12878-TCF7-ChIP-Seq(Encode)/Homer	CTTTGATGTGSB	1	-0.208	1	14	0.0239	2949.4	0.0293														MYB96(MYB)/colamp-MYB96-DAP-Seq(GSE60143)/Homer	WGGTRGTTGG	1	-0.2518	1	19	0.0617	6806.5	0.0715
bZIP16(bZIP)/colamp-bZIP16-DAP-Seq(GSE60143)/Homer	TGCCACGTGD	1	-0.1823	1	29	0.0169	2073.9	0.0199		LEP(AP2EREBP)/col-LEP-DAP-Seq(GSE60143)/Homer	CDCCGCCGTC	1	-0.2076	1	2	0.0034	530	0.0053														VIP1(bZIP)/col-VIP1-DAP-Seq(GSE60143)/Homer	NTTGACAGCTGTCAN	1	-0.2492	1	7	0.0227	2725.8	0.0286
ABR1(AP2EREBP)/colamp-ABR1-DAP-Seq(GSE60143)/Homer	AAATGGCGGCGG	1	-0.1819	1	55	0.0321	3769.4	0.0362		CTCF-SatelliteElement(Zf?)/CD4+-CTCF-ChIP-Seq(Barski_et_al.)/Homer	TGCAGTTCCMVNWRTGGCCA	1	-0.2057	1	1	0.0017	289.2	0.0029														Zfp57(Zf)/H1-ZFP57.HA-ChIP-Seq(GSE115387)/Homer	NANTGCSGCA	1	-0.249	1	5	0.0162	2011.1	0.0211
AT5G61620(MYBrelated)/colamp-AT5G61620-DAP-Seq(GSE60143)/Homer	CTTATCCA	1	-0.1812	1	199	0.116	12873.5	0.1235		MafA(bZIP)/Islet-MafA-ChIP-Seq(GSE30298)/Homer	TGCTGACTCA	1	-0.2054	1	66	0.1128	12499.1	0.1242														Sox15(HMG)/CPA-Sox15-ChIP-Seq(GSE62909)/Homer	RAACAATGGN	1	-0.2461	1	25	0.0812	8817.6	0.0926
RAP26(AP2EREBP)/colamp-RAP26-DAP-Seq(GSE60143)/Homer	HDATGGCGGCGG	1	-0.1801	1	65	0.0379	4416.6	0.0424		Gfi1b(Zf)/HPC7-Gfi1b-ChIP-Seq(GSE22178)/Homer	MAATCACTGC	1	-0.2004	1	37	0.0632	7262.9	0.0722														Pit1+1bp(Homeobox)/GCrat-Pit1-ChIP-Seq(GSE58009)/Homer	ATGCATAATTCA	1	-0.2455	1	7	0.0227	2734.7	0.0287
Rfx2(HTH)/LoVo-RFX2-ChIP-Seq(GSE49402)/Homer	GTTGCCATGGCAACM	1	-0.1793	1	35	0.0204	2472.2	0.0237		AT1G76880(Trihelix)/col-AT1G76880-DAP-Seq(GSE60143)/Homer	ACGGTAAAAW	1	-0.1985	1	19	0.0325	3924	0.039														HIF2a(bHLH)/785_O-HIF2a-ChIP-Seq(GSE34871)/Homer	GCACGTACCC	1	-0.2447	1	7	0.0227	2736.4	0.0287
GEI-11(Myb?)/cElegans-L4-GEI11-ChIP-Seq(modEncode)/Homer	CCGACAYYTYACGGG	1	-0.1785	1	3	0.0017	279.6	0.0027		HSF21(HSF)/col-HSF21-DAP-Seq(GSE60143)/Homer	CTTCTAGAAGMTTYW	1	-0.1975	1	3	0.0051	764.6	0.0076														Tbr1(T-box)/Cortex-Tbr1-ChIP-Seq(GSE71384)/Homer	AAGGTGTKAA	1	-0.2433	1	39	0.1266	13403.4	0.1407
ERF7(AP2EREBP)/col-ERF7-DAP-Seq(GSE60143)/Homer	ATGRCGGCGG	1	-0.1777	1	85	0.0496	5700.3	0.0547		Gata6(Zf)/HUG1N-GATA6-ChIP-Seq(GSE51936)/Homer	YCTTATCTBN	1	-0.1914	1	48	0.0821	9304.2	0.0924														ZNF415(Zf)/HEK293-ZNF415.GFP-ChIP-Seq(GSE58341)/Homer	GRTGMTRGAGCC	1	-0.2429	1	13	0.0422	4818.2	0.0506
MYB67(MYB)/col-MYB67-DAP-Seq(GSE60143)/Homer	YYYACCTAAC	1	-0.1771	1	123	0.0717	8112.6	0.0778		PIF5ox(bHLH)/Arabidopsis-PIF5ox-ChIP-Seq(GSE35062)/Homer	BCACGTGVDN	1	-0.1911	1	52	0.0889	10032.8	0.0997														Zic2(Zf)/ESC-Zic2-ChIP-Seq(SRP197560)/Homer	CHCAGCRGGRGG	1	-0.2427	1	15	0.0487	5497.2	0.0577
BMYB(HTH)/Hela-BMYB-ChIP-Seq(GSE27030)/Homer	NHAACBGYYV	1	-0.1768	1	266	0.1551	17060.1	0.1636		MYB105(MYB)/colamp-MYB105-DAP-Seq(GSE60143)/Homer	RATWCCGTTA	1	-0.1905	1	30	0.0513	6004.3	0.0597														DEAR5(AP2EREBP)/col-DEAR5-DAP-Seq(GSE60143)/Homer	NDWTGTCGGTGRWDN	1	-0.2422	1	1	0.0032	474.1	0.005
At2g44940(AP2EREBP)/colamp-At2g44940-DAP-Seq(GSE60143)/Homer	NYACCGACAHNNNNN	1	-0.1759	1	9	0.0052	723.5	0.0069		BPC6(BBRBPC)/col-BPC6-DAP-Seq(GSE60143)/Homer	YTYTCTCTCTCTCTA	1	-0.1892	1	1	0.0017	302.8	0.003														Gli2(Zf)/GM2-Gli2-ChIP-Chip(GSE112702)/Homer	YSTGGGTGGTCT	1	-0.2412	1	5	0.0162	2028.6	0.0213
MYB65(MYB)/colamp-MYB65-DAP-Seq(GSE60143)/Homer	RACNGTTA	1	-0.1751	1	191	0.1114	12390.3	0.1188		AT2G28810(C2C2dof)/colamp-AT2G28810-DAP-Seq(GSE60143)/Homer	VAAAAAGTWA	1	-0.1886	1	143	0.2444	26246.1	0.2608														Six4(Homeobox)/MCF7-SIX4-ChIP-Seq(Encode)/Homer	TGWAAYCTGABACCB	1	-0.2335	1	1	0.0032	484.6	0.0051
Pknox1(Homeobox)/ES-Prep1-ChIP-Seq(GSE63282)/Homer	SCTGTCAVTCAV	1	-0.1736	1	27	0.0157	1951.2	0.0187		GT3a(Trihelix)/col-GT3a-DAP-Seq(GSE60143)/Homer	WNACACGTGTYWWAW	1	-0.187	1	6	0.0103	1413.1	0.014														DREB2(AP2EREBP)/col-DREB2-DAP-Seq(GSE60143)/Homer	TMACCGACATWA	1	-0.2319	1	4	0.013	1680.2	0.0176
MYB73(MYB)/col-MYB73-DAP-Seq(GSE60143)/Homer	NNNNHAACNGHHDHN	1	-0.1727	1	348	0.2029	22157.7	0.2125		PIF4(bHLH)/Seedling-PIF4-ChIP-Seq(GSE35315)/Homer	NNBCACGTGN	1	-0.1868	1	63	0.1077	12040.3	0.1196														Elk4(ETS)/Hela-Elk4-ChIP-Seq(GSE31477)/Homer	NRYTTCCGGY	1	-0.2295	1	14	0.0455	5204.8	0.0546
RAP212(AP2EREBP)/col-RAP212-DAP-Seq(GSE60143)/Homer	CGCCGCCATTTT	1	-0.1705	1	35	0.0204	2484.7	0.0238		TEAD2(TEA)/Py2T-Tead2-ChIP-Seq(GSE55709)/Homer	CCWGGAATGY	1	-0.1852	1	20	0.0342	4148.2	0.0412														KLF1(Zf)/HUDEP2-KLF1-CutnRun(GSE136251)/Homer	VDGGGYGGGGCY	1	-0.2276	1	19	0.0617	6900.5	0.0724
OCT:OCT-short(POU,Homeobox)/NPC-OCT6-ChIP-Seq(GSE43916)/Homer	ATGCATWATGCATRW	1	-0.1701	1	117	0.0682	7749	0.0743		SPL14(SBP)/col-SPL14-DAP-Seq(GSE60143)/Homer	NNWHTGTACGGAHNH	1	-0.1837	1	2	0.0034	554.7	0.0055														MYB70(MYB)/col-MYB70-DAP-Seq(GSE60143)/Homer	WTAACNGTTA	1	-0.2269	1	41	0.1331	14139.9	0.1484
PU.1-IRF(ETS:IRF)/Bcell-PU.1-ChIP-Seq(GSE21512)/Homer	MGGAAGTGAAAC	1	-0.1679	1	219	0.1277	14161.5	0.1358		CRF10(AP2EREBP)/col100-CRF10-DAP-Seq(GSE60143)/Homer	DCCGCCGYHA	1	-0.1821	1	13	0.0222	2815.8	0.028														At1g78700(BZR)/col-At1g78700-DAP-Seq(GSE60143)/Homer	NNNNCACGTGNNNNN	1	-0.2261	1	6	0.0195	2426.8	0.0255
CRF4(AP2EREBP)/colamp-CRF4-DAP-Seq(GSE60143)/Homer	CGCCGCCA	1	-0.1675	1	23	0.0134	1692	0.0162		HNF1b(Homeobox)/PDAC-HNF1B-ChIP-Seq(GSE64557)/Homer	GTTAATNATTAA	1	-0.1808	1	14	0.0239	3012.1	0.0299														GATA3(Zf),DR8/iTreg-Gata3-ChIP-Seq(GSE20898)/Homer	AGATSTNDNNDSAGATAASN	1	-0.2235	1	1	0.0032	496.5	0.0052
KAN2(G2like)/colamp-KAN2-DAP-Seq(GSE60143)/Homer	ATATTCTY	1	-0.1644	1	205	0.1195	13297.3	0.1275		ZNF519(Zf)/HEK293-ZNF519.GFP-ChIP-Seq(GSE58341)/Homer	GAGSCCGAGC	1	-0.1787	1	5	0.0085	1219.7	0.0121														ELF1(ETS)/Jurkat-ELF1-ChIP-Seq(SRA014231)/Homer	AVCCGGAAGT	1	-0.2232	1	13	0.0422	4885.5	0.0513
CRE(bZIP)/Promoter/Homer	CSGTGACGTCAC	1	-0.1634	1	33	0.0192	2362.7	0.0227		Nkx2.2(Homeobox)/NPC-Nkx2.2-ChIP-Seq(GSE61673)/Homer	BTBRAGTGSN	1	-0.1776	1	105	0.1795	19598.1	0.1947														NFAT:AP1(RHD,bZIP)/Jurkat-NFATC1-ChIP-Seq(Jolma_et_al.)/Homer	SARTGGAAAAWRTGAGTCAB	1	-0.2224	1	5	0.0162	2071.7	0.0217
ZKSCAN1(Zf)/HepG2-ZKSCAN1-ChIP-Seq(Encode)/Homer	GCACAYAGTAGGKCY	1	-0.1633	1	1	0.0006	115.3	0.0011		Atf7(bZIP)/3T3L1-Atf7-ChIP-Seq(GSE56872)/Homer	NGRTGACGTCAY	1	-0.1766	1	35	0.0598	6978	0.0693														RAV1(RAV)/colamp-RAV1-DAP-Seq(GSE60143)/Homer	TWWTTTCTGTTG	1	-0.2201	1	17	0.0552	6257.3	0.0657
MYB93(MYB)/colamp-MYB93-DAP-Seq(GSE60143)/Homer	GGTAGGTGRD	1	-0.1628	1	147	0.0857	9662.3	0.0927		Unknown-ESC-element(?)/mES-Nanog-ChIP-Seq(GSE11724)/Homer	CACAGCAGGGGG	1	-0.1756	1	32	0.0547	6426.8	0.0639														ERF73(AP2EREBP)/col-ERF73-DAP-Seq(GSE60143)/Homer	CCGCCGCC	1	-0.2187	1	6	0.0195	2445.8	0.0257
At5g29000(G2like)/col-At5g29000-DAP-Seq(GSE60143)/Homer	RGAATATTCYHH	1	-0.1625	1	26	0.0152	1898.6	0.0182		IDD4(C2H2)/col-IDD4-DAP-Seq(GSE60143)/Homer	TTTGTCTTTWTB	1	-0.1732	1	44	0.0752	8647.7	0.0859														AT1G28160(AP2EREBP)/colamp-AT1G28160-DAP-Seq(GSE60143)/Homer	GGCGGCGG	1	-0.2181	1	22	0.0714	7944.3	0.0834
WRKY46(WRKY)/colamp-WRKY46-DAP-Seq(GSE60143)/Homer	AAAGTCAACGSN	1	-0.1554	1	5	0.0029	446.2	0.0043		AIL7(AP2EREBP)/colamp-AIL7-DAP-Seq(GSE60143)/Homer	KCACRAWTYYCGAGG	1	-0.1732	1	15	0.0256	3225.3	0.032														Bapx1(Homeobox)/VertebralCol-Bapx1-ChIP-Seq(GSE36672)/Homer	TTRAGTGSYK	1	-0.2174	1	61	0.1981	20637	0.2167
USF1(bHLH)/GM12878-Usf1-ChIP-Seq(GSE32465)/Homer	SGTCACGTGR	1	-0.1541	1	65	0.0379	4464	0.0428		TATA-box/Drosophila-Promoters/Homer	CTATAAAAGCSV	1	-0.1723	1	2	0.0034	567.1	0.0056														Tbx5(T-box)/HL1-Tbx5.biotin-ChIP-Seq(GSE21529)/Homer	AGGTGTCA	1	-0.2152	1	110	0.3571	36144.7	0.3795
TOD6?/SacCer-Promoters/Homer	GCGATGAGMT	1	-0.1517	1	19	0.0111	1439.2	0.0138		EKLF(Zf)/Erythrocyte-Klf1-ChIP-Seq(GSE20478)/Homer	NWGGGTGTGGCY	1	-0.1698	1	5	0.0085	1234.3	0.0123														At4g36780(BZR)/col-At4g36780-DAP-Seq(GSE60143)/Homer	NNNNNNCACGTGNNN	1	-0.2141	1	6	0.0195	2457.3	0.0258
Unknown4/Drosophila-Promoters/Homer	AAAAATACCRMA	1	-0.151	1	13	0.0076	1026.3	0.0098		Atf4(bZIP)/MEF-Atf4-ChIP-Seq(GSE35681)/Homer	MTGATGCAAT	1	-0.1688	1	21	0.0359	4386.9	0.0436														GFY(?)/Promoter/Homer	ACTACAATTCCC	1	-0.2132	1	1	0.0032	509.1	0.0053
AT3G16280(AP2EREBP)/colamp-AT3G16280-DAP-Seq(GSE60143)/Homer	HCACCGACAHHDHHN	1	-0.1507	1	14	0.0082	1096.5	0.0105		SCL(bHLH)/HPC7-Scl-ChIP-Seq(GSE13511)/Homer	AVCAGCTG	1	-0.1682	1	292	0.4991	52260.9	0.5193														DMRT1(DM)/Testis-DMRT1-ChIP-Seq(GSE64892)/Homer	TWGHWACAWTGTWDC	1	-0.2117	1	4	0.013	1724.2	0.0181
GBF5(bZIP)/colamp-GBF5-DAP-Seq(GSE60143)/Homer	WKNWSACGTGGCAWN	1	-0.1487	1	39	0.0227	2781	0.0267		dof24(C2C2dof)/col-dof24-DAP-Seq(GSE60143)/Homer	TWMCTTTTTG	1	-0.1681	1	119	0.2034	22137.4	0.22														MYB30(MYB)/colamp-MYB30-DAP-Seq(GSE60143)/Homer	AGGTAGTTGG	1	-0.2094	1	24	0.0779	8651.6	0.0908
AT3G42860(zfGRF)/col-AT3G42860-DAP-Seq(GSE60143)/Homer	CGTTGACTTN	1	-0.1449	1	31	0.0181	2256.6	0.0216		MYB10(MYB)/col-MYB10-DAP-Seq(GSE60143)/Homer	YCCACCTACCHH	1	-0.1671	1	14	0.0239	3047.4	0.0303														MYB88(MYB)/col-MYB88-DAP-Seq(GSE60143)/Homer	HNACGCTCCT	1	-0.2071	1	39	0.1266	13601.2	0.1428
GATA3(Zf),DR8/iTreg-Gata3-ChIP-Seq(GSE20898)/Homer	AGATSTNDNNDSAGATAASN	1	-0.1446	1	7	0.0041	603.5	0.0058		LEF1(HMG)/H1-LEF1-ChIP-Seq(GSE64758)/Homer	CCTTTGATST	1	-0.1652	1	33	0.0564	6650.3	0.0661														ANAC094(NAC)/col-ANAC094-DAP-Seq(GSE60143)/Homer	DVCGTRNNNNNYACG	1	-0.2061	1	2	0.0065	952.9	0.01
MYB49(MYB)/col-MYB49-DAP-Seq(GSE60143)/Homer	ARKTAGGTRR	1	-0.1441	1	139	0.081	9209.2	0.0883		MYB119(MYB)/colamp-MYB119-DAP-Seq(GSE60143)/Homer	YRACCGTTACDD	1	-0.1638	1	10	0.0171	2268.3	0.0225														AP-2alpha(AP2)/Hela-AP2alpha-ChIP-Seq(GSE31477)/Homer	ATGCCCTGAGGC	1	-0.2047	1	21	0.0682	7670.4	0.0805
ATY19(MYB)/col-ATY19-DAP-Seq(GSE60143)/Homer	YYCACCWACCAT	1	-0.144	1	90	0.0525	6093.3	0.0584		At4g01280(MYBrelated)/colamp-At4g01280-DAP-Seq(GSE60143)/Homer	AAATATCT	1	-0.1634	1	28	0.0479	5725	0.0569														CHR(?)/Hela-CellCycle-Expression/Homer	SRGTTTCAAA	1	-0.2046	1	11	0.0357	4260	0.0447
SPDEF(ETS)/VCaP-SPDEF-ChIP-Seq(SRA014231)/Homer	ASWTCCTGBT	1	-0.1431	1	181	0.1055	11861	0.1138		IRF:BATF(IRF:bZIP)/pDC-Irf8-ChIP-Seq(GSE66899)/Homer	CTTTCANTATGACTV	1	-0.162	1	7	0.012	1665.5	0.0165														Sox6(HMG)/Myotubes-Sox6-ChIP-Seq(GSE32627)/Homer	CCATTGTTNY	1	-0.203	1	41	0.1331	14277.5	0.1499
MafA(bZIP)/Islet-MafA-ChIP-Seq(GSE30298)/Homer	TGCTGACTCA	1	-0.1418	1	207	0.1207	13496.1	0.1294		SHN3(AP2EREBP)/col-SHN3-DAP-Seq(GSE60143)/Homer	CCGCCGCC	1	-0.1617	1	2	0.0034	581	0.0058														GAGA-repeat/Arabidopsis-Promoters/Homer	CTCTCTCTCY	1	-0.203	1	34	0.1104	11989.1	0.1259
Sox21(HMG)/ESC-SOX21-ChIP-Seq(GSE110505)/Homer	BCCWTTGTBYKV	1	-0.1388	1	263	0.1534	17007.4	0.1631		CDM1(C3H)/colamp-CDM1-DAP-Seq(GSE60143)/Homer	CCGAWAWTWTCGGAN	1	-0.1603	1	1	0.0017	328.3	0.0033														KLF10(Zf)/HEK293-KLF10.GFP-ChIP-Seq(GSE58341)/Homer	GGGGGTGTGTCC	1	-0.2006	1	12	0.039	4622.3	0.0485
At2g33710(AP2EREBP)/colamp-At2g33710-DAP-Seq(GSE60143)/Homer	WTKGCGGCKR	1	-0.1386	1	138	0.0805	9162.3	0.0879		At1g64620(C2C2dof)/colamp-At1g64620-DAP-Seq(GSE60143)/Homer	CACTTTTT	1	-0.1599	1	89	0.1521	16848.1	0.1674														LBD18(LOBAS2)/colamp-LBD18-DAP-Seq(GSE60143)/Homer	CKGAWWTTCHGS	1	-0.2002	1	64	0.2078	21714.8	0.228
Unknown3/Drosophila-Promoters/Homer	ACVAKCTGGCAGCGC	1	-0.1376	1	13	0.0076	1040.6	0.01		Egr2(Zf)/Thymocytes-Egr2-ChIP-Seq(GSE34254)/Homer	NGCGTGGGCGGR	1	-0.1596	1	3	0.0051	815	0.0081														Pitx1(Homeobox)/Chicken-Pitx1-ChIP-Seq(GSE38910)/Homer	TAATCCCN	1	-0.1939	1	113	0.3669	37255	0.3911
ANAC103(NAC)/col-ANAC103-DAP-Seq(GSE60143)/Homer	AACTTGNWNWNCAAG	1	-0.1349	1	33	0.0192	2406	0.0231		ANAC079(NAC)/colamp-ANAC079-DAP-Seq(GSE60143)/Homer	TACACGCAACCT	1	-0.1595	1	13	0.0222	2872.5	0.0285														At3g12730(G2like)/colamp-At3g12730-DAP-Seq(GSE60143)/Homer	AAGATTCT	1	-0.1871	1	32	0.1039	11423	0.1199
FAR1(FAR1)/col-FAR1-DAP-Seq(GSE60143)/Homer	TKNNNYYCACGCGCY	1	-0.1327	1	3	0.0017	304.4	0.0029		MYB44(MYB)/colamp-MYB44-DAP-Seq(GSE60143)/Homer	CVGTTWWKTCNGTTA	1	-0.1586	1	2	0.0034	584.4	0.0058														At1g19000(MYBrelated)/colamp-At1g19000-DAP-Seq(GSE60143)/Homer	WWTGGATAADDT	1	-0.1866	1	15	0.0487	5715.2	0.06
WUS1(Homeobox)/colamp-WUS1-DAP-Seq(GSE60143)/Homer	CAWTCATTCA	1	-0.1322	1	65	0.0379	4510.5	0.0433		VIP1(bZIP)/col-VIP1-DAP-Seq(GSE60143)/Homer	NTTGACAGCTGTCAN	1	-0.1579	1	10	0.0171	2282.2	0.0227														MYB61(MYB)/colamp-MYB61-DAP-Seq(GSE60143)/Homer	HCYACCTACC	1	-0.186	1	31	0.1006	11098.4	0.1165
GATA1(C2C2gata)/colamp-GATA1-DAP-Seq(GSE60143)/Homer	DDWWYYAGATCTRRW	1	-0.1315	1	35	0.0204	2544	0.0244		HAT2(Homeobox)/colamp-HAT2-DAP-Seq(GSE60143)/Homer	CYAATSATTR	1	-0.1578	1	62	0.106	11998.5	0.1192														At1g68670(G2like)/colamp-At1g68670-DAP-Seq(GSE60143)/Homer	WNWWHNRAAGATTCT	1	-0.184	1	7	0.0227	2909.3	0.0305
MYB81(MYB)/col-MYB81-DAP-Seq(GSE60143)/Homer	NWAACSGWTWNN	1	-0.1305	1	248	0.1446	16103.9	0.1544		GT2(Trihelix)/colamp-GT2-DAP-Seq(GSE60143)/Homer	AMGGTAAAWWWN	1	-0.1572	1	71	0.1214	13629.9	0.1354														Tbx6(T-box)/ESC-Tbx6-ChIP-Seq(GSE93524)/Homer	DAGGTGTBAA	1	-0.1837	1	30	0.0974	10780.3	0.1132
ERF8(AP2EREBP)/colamp-ERF8-DAP-Seq(GSE60143)/Homer	CGCCGYCATW	1	-0.1294	1	54	0.0315	3800.1	0.0364		HSFA6B(HSF)/colamp-HSFA6B-DAP-Seq(GSE60143)/Homer	NTTCTAGAANHTTCT	1	-0.1554	1	20	0.0342	4238.2	0.0421														AGL15(MADS)/col-AGL15-DAP-Seq(GSE60143)/Homer	TTTCCHWATWDGGAA	1	-0.1813	1	2	0.0065	999.4	0.0105
ERF10(AP2EREBP)/col-ERF10-DAP-Seq(GSE60143)/Homer	RTGGCGGCGG	1	-0.1255	1	33	0.0192	2421.6	0.0232		IDD7(C2H2)/col-IDD7-DAP-Seq(GSE60143)/Homer	TTTGTCKTTTTN	1	-0.1553	1	17	0.0291	3662	0.0364														BOS1(MYB)/col-BOS1-DAP-Seq(GSE60143)/Homer	NNRCCTAACT	1	-0.1804	1	19	0.0617	7111.1	0.0747
CEJ1(AP2EREBP)/col-CEJ1-DAP-Seq(GSE60143)/Homer	WWTGTCGGTG	1	-0.1242	1	52	0.0303	3680.7	0.0353		MYB65(MYB)/colamp-MYB65-DAP-Seq(GSE60143)/Homer	RACNGTTA	1	-0.1507	1	64	0.1094	12398.1	0.1232														RAP26(AP2EREBP)/colamp-RAP26-DAP-Seq(GSE60143)/Homer	HDATGGCGGCGG	1	-0.1802	1	12	0.039	4702.8	0.0494
ZNF768(Zf)/Rajj-ZNF768-ChIP-Seq(GSE111879)/Homer	RHHCAGAGAGGB	1	-0.1235	1	3	0.0017	310.8	0.003		FHY3(FAR1)/Arabidopsis-FHY3-ChIP-Seq(GSE30711)/Homer	HHCACGCGCBTN	1	-0.1492	1	3	0.0051	831.1	0.0083														AT5G23930(mTERF)/col-AT5G23930-DAP-Seq(GSE60143)/Homer	GGCGGCTG	1	-0.1791	1	37	0.1201	13118.7	0.1377
AT5G45580(G2like)/colamp-AT5G45580-DAP-Seq(GSE60143)/Homer	ADRGAATCTH	1	-0.1197	1	226	0.1318	14770.1	0.1417		KLF5(Zf)/LoVo-KLF5-ChIP-Seq(GSE49402)/Homer	DGGGYGKGGC	1	-0.1489	1	38	0.065	7645.4	0.076														EHF(ETS)/LoVo-EHF-ChIP-Seq(GSE49402)/Homer	AVCAGGAAGT	1	-0.1767	1	39	0.1266	13790.7	0.1448
AT3G60490(AP2EREBP)/colamp-AT3G60490-DAP-Seq(GSE60143)/Homer	NNRCCGACANNNNNN	1	-0.1178	1	11	0.0064	920.3	0.0088		CArG(MADS)/PUER-Srf-ChIP-Seq(Sullivan_et_al.)/Homer	CCATATATGGNM	1	-0.1475	1	13	0.0222	2905	0.0289														bZIP69(bZIP)/col-bZIP69-DAP-Seq(GSE60143)/Homer	GACAGCTGKCAW	1	-0.1762	1	4	0.013	1812.7	0.019
Gfi1b(Zf)/HPC7-Gfi1b-ChIP-Seq(GSE22178)/Homer	MAATCACTGC	1	-0.1117	1	106	0.0618	7207.3	0.0691		Npas4(bHLH)/Neuron-Npas4-ChIP-Seq(GSE127793)/Homer	NHRTCACGACDN	1	-0.1449	1	25	0.0427	5227.3	0.0519														NPAS(bHLH)/Liver-NPAS-ChIP-Seq(GSE39860)/Homer	NVCACGTG	1	-0.1732	1	46	0.1494	16101.9	0.169
MYB116(MYB)/colamp-MYB116-DAP-Seq(GSE60143)/Homer	AGTTAGGCAN	1	-0.1112	1	91	0.0531	6245.5	0.0599		Sp5(Zf)/mES-Sp5.Flag-ChIP-Seq(GSE72989)/Homer	RGKGGGCGGAGC	1	-0.1444	1	28	0.0479	5796.1	0.0576														ZNF136(Zf)/HEK293-ZNF136.GFP-ChIP-Seq(GSE58341)/Homer	YTKGATAHAGTATTCTWGGTNGGCA	1	-0.1701	1	1	0.0032	572.2	0.006
RKD2(RWPRK)/colamp-RKD2-DAP-Seq(GSE60143)/Homer	GACKTTTCRDCTTCC	1	-0.111	1	81	0.0472	5600.5	0.0537		dof43(C2C2dof)/colamp-dof43-DAP-Seq(GSE60143)/Homer	NAAAAAGTDA	1	-0.144	1	85	0.1453	16226.7	0.1612														bHLH28(bHLH)/col-bHLH28-DAP-Seq(GSE60143)/Homer	NHHTGTACGGAH	1	-0.1684	1	2	0.0065	1026.3	0.0108
BOS1(MYB)/col-BOS1-DAP-Seq(GSE60143)/Homer	NNRCCTAACT	1	-0.1107	1	119	0.0694	8042.1	0.0771		BIM2(bHLH)/col-BIM2-DAP-Seq(GSE60143)/Homer	NNNNCACGTGNN	1	-0.144	1	42	0.0718	8408.3	0.0835														NFkB-p65-Rel(RHD)/ThioMac-LPS-Expression(GSE23622)/Homer	GGAAATTCCC	1	-0.1683	1	1	0.0032	575.1	0.006
RUNX2(Runt)/PCa-RUNX2-ChIP-Seq(GSE33889)/Homer	NWAACCACADNN	1	-0.1107	1	129	0.0752	8680.1	0.0832		OCT4-SOX2-TCF-NANOG(POU,Homeobox,HMG)/mES-Oct4-ChIP-Seq(GSE11431)/Homer	ATTTGCATAACAATG	1	-0.1417	1	8	0.0137	1916.8	0.019														Oct4:Sox17(POU,Homeobox,HMG)/F9-Sox17-ChIP-Seq(GSE44553)/Homer	CCATTGTATGCAAAT	1	-0.1674	1	2	0.0065	1028.7	0.0108
AT3G25990(Trihelix)/colamp-AT3G25990-DAP-Seq(GSE60143)/Homer	TTAACCATAG	1	-0.1102	1	101	0.0589	6891.9	0.0661		Meis1(Homeobox)/MastCells-Meis1-ChIP-Seq(GSE48085)/Homer	VGCTGWCAVB	1	-0.141	1	97	0.1658	18396.7	0.1828														RAP212(AP2EREBP)/col-RAP212-DAP-Seq(GSE60143)/Homer	CGCCGCCATTTT	1	-0.1667	1	6	0.0195	2598.4	0.0273
DEAR2(AP2EREBP)/colamp-DEAR2-DAP-Seq(GSE60143)/Homer	HCACCGACAWHD	1	-0.1097	1	55	0.0321	3910.4	0.0375		Gata2(Zf)/K562-GATA2-ChIP-Seq(GSE18829)/Homer	BBCTTATCTS	1	-0.1409	1	32	0.0547	6562.9	0.0652														MYB116(MYB)/colamp-MYB116-DAP-Seq(GSE60143)/Homer	AGTTAGGCAN	1	-0.1656	1	14	0.0455	5464.5	0.0574
MYB101(MYB)/colamp-MYB101-DAP-Seq(GSE60143)/Homer	TAACNRMY	1	-0.1074	1	352	0.2052	22687.2	0.2176		CLOCK(bHLH)/Liver-Clock-ChIP-Seq(GSE39860)/Homer	GHCACGTG	1	-0.1396	1	21	0.0359	4484.8	0.0446														Sp1(Zf)/Promoter/Homer	GGCCCCGCCCCC	1	-0.1653	1	3	0.0097	1447.6	0.0152
E2F(E2F)/Hela-CellCycle-Expression/Homer	TTSGCGCGAAAA	1	-0.1072	1	2	0.0012	235.3	0.0023		bHLH28(bHLH)/col-bHLH28-DAP-Seq(GSE60143)/Homer	NHHTGTACGGAH	1	-0.1389	1	3	0.0051	848.5	0.0084														Tcf4(HMG)/Hct116-Tcf4-ChIP-Seq(SRA012054)/Homer	ASATCAAAGGVA	1	-0.165	1	8	0.026	3339.2	0.0351
TINY(AP2EREBP)/col-TINY-DAP-Seq(GSE60143)/Homer	NNCACCGACA	1	-0.1057	1	10	0.0058	862.5	0.0083		At5g22890(C2H2)/col-At5g22890-DAP-Seq(GSE60143)/Homer	NSAGGTKWTATCTGD	1	-0.1387	1	1	0.0017	351.6	0.0035														Rap210(AP2EREBP)/col-Rap210-DAP-Seq(GSE60143)/Homer	TGTCGGCA	1	-0.1623	1	5	0.0162	2236.6	0.0235
ZNF415(Zf)/HEK293-ZNF415.GFP-ChIP-Seq(GSE58341)/Homer	GRTGMTRGAGCC	1	-0.1056	1	68	0.0397	4771.6	0.0458		AGL25(MADS)/colamp-AGL25-DAP-Seq(GSE60143)/Homer	TTTCCATWTWTGGAA	1	-0.1376	1	2	0.0034	613.9	0.0061														bZIP:IRF(bZIP,IRF)/Th17-BatF-ChIP-Seq(GSE39756)/Homer	NAGTTTCABTHTGACTNW	1	-0.1608	1	10	0.0325	4076.9	0.0428
Initiator/Drosophila-Promoters/Homer	NTCAGTYG	1	-0.1044	1	380	0.2216	24441.8	0.2344		Sox15(HMG)/CPA-Sox15-ChIP-Seq(GSE62909)/Homer	RAACAATGGN	1	-0.1373	1	50	0.0855	9915.6	0.0985														AT5G60130(ABI3VP1)/col-AT5G60130-DAP-Seq(GSE60143)/Homer	WTTYTAAGVAAA	1	-0.1607	1	44	0.1429	15540.5	0.1632
MYB118(MYB)/colamp-MYB118-DAP-Seq(GSE60143)/Homer	TAWCCGTTAC	1	-0.1018	1	33	0.0192	2466.8	0.0237		ANAC094(NAC)/col-ANAC094-DAP-Seq(GSE60143)/Homer	DVCGTRNNNNNYACG	1	-0.1356	1	2	0.0034	616	0.0061														LIN-39(Homeobox)/cElegans.L3-LIN39-ChIP-Seq(modEncode)/Homer	ATGATTRATG	1	-0.16	1	32	0.1039	11592.6	0.1217
ETS:RUNX(ETS,Runt)/Jurkat-RUNX1-ChIP-Seq(GSE17954)/Homer	RCAGGATGTGGT	1	-0.09784	1	10	0.0058	872.2	0.0084		IDD2(C2H2)/colamp-IDD2-DAP-Seq(GSE60143)/Homer	HAVAAAAMGACAAAA	1	-0.1345	1	4	0.0068	1082	0.0108														ZBTB18(Zf)/HEK293-ZBTB18.GFP-ChIP-Seq(GSE58341)/Homer	AACATCTGGA	1	-0.1599	1	17	0.0552	6532	0.0686
RUNX(Runt)/HPC7-Runx1-ChIP-Seq(GSE22178)/Homer	SAAACCACAG	1	-0.09634	1	110	0.0641	7516.1	0.0721		GATA4(C2C2gata)/col-GATA4-DAP-Seq(GSE60143)/Homer	DDWTYAGATCTR	1	-0.1329	1	27	0.0462	5654.7	0.0562														USF1(bHLH)/GM12878-Usf1-ChIP-Seq(GSE32465)/Homer	SGTCACGTGR	1	-0.1579	1	11	0.0357	4445.4	0.0467
AT5G05550(Trihelix)/col-AT5G05550-DAP-Seq(GSE60143)/Homer	HDNHDTCKCCGGMGA	1	-0.09549	1	141	0.0822	9502.2	0.0911		YY1(Zf)/Promoter/Homer	CAAGATGGCGGC	1	-0.1328	1	1	0.0017	358.3	0.0036														HAT1(Homeobox)/col-HAT1-DAP-Seq(GSE60143)/Homer	SCAATCATTGNN	1	-0.157	1	3	0.0097	1469.2	0.0154
GATA4(C2C2gata)/col-GATA4-DAP-Seq(GSE60143)/Homer	DDWTYAGATCTR	1	-0.093	1	77	0.0449	5395.6	0.0517		Hoxb4(Homeobox)/ES-Hoxb4-ChIP-Seq(GSE34014)/Homer	TGATTRATGGCY	1	-0.1308	1	16	0.0274	3547.3	0.0352														TEAD4(TEA)/Tropoblast-Tead4-ChIP-Seq(GSE37350)/Homer	CCWGGAATGY	1	-0.1531	1	17	0.0552	6567.1	0.0689
Sox2(HMG)/mES-Sox2-ChIP-Seq(GSE11431)/Homer	BCCATTGTTC	1	-0.09231	1	123	0.0717	8365.3	0.0802		dof42(C2C2dof)/col-dof42-DAP-Seq(GSE60143)/Homer	AAAAAGGC	1	-0.1287	1	35	0.0598	7179.3	0.0713														AGL16(MADS)/col-AGL16-DAP-Seq(GSE60143)/Homer	TWCCHWATWDGGAAA	1	-0.1482	1	1	0.0032	611.6	0.0064
PRDM14(Zf)/H1-PRDM14-ChIP-Seq(GSE22767)/Homer	RGGTCTCTAACY	1	-0.09231	1	31	0.0181	2351.5	0.0226		KLF1(Zf)/HUDEP2-KLF1-CutnRun(GSE136251)/Homer	VDGGGYGGGGCY	1	-0.1239	1	22	0.0376	4737	0.0471														Unknown3/Drosophila-Promoters/Homer	ACVAKCTGGCAGCGC	1	-0.1481	1	2	0.0065	1073.3	0.0113
AT4G00250(GeBP)/col-AT4G00250-DAP-Seq(GSE60143)/Homer	WDTGGATAAKRT	1	-0.09032	1	66	0.0385	4685.2	0.0449		BIM1(bHLH)/colamp-BIM1-DAP-Seq(GSE60143)/Homer	NNNNNNVTCACGTGM	1	-0.1206	1	2	0.0034	640.8	0.0064														BMAL1(bHLH)/Liver-Bmal1-ChIP-Seq(GSE39860)/Homer	GNCACGTG	1	-0.1474	1	54	0.1753	18906.4	0.1985
FEA4(bZIP)/Corn-FEA4-ChIP-Seq(GSE61954)/Homer	TGACGTCACS	1	-0.08978	1	179	0.1044	11941.4	0.1145		ATHB18(Homeobox)/colamp-ATHB18-DAP-Seq(GSE60143)/Homer	YCAATSATTG	1	-0.1192	1	11	0.0188	2591.2	0.0257														ANAC005(NAC)/col-ANAC005-DAP-Seq(GSE60143)/Homer	WVCTTVTWNHABAAG	1	-0.1447	1	7	0.0227	3051.6	0.032
E-box(bHLH)/Promoter/Homer	SSGGTCACGTGA	1	-0.0866	1	6	0.0035	584.6	0.0056		ATHB6(Homeobox)/Arabidopsis-HB6-ChIP-Seq(GSE80564)/Homer	CAATNATTBN	1	-0.1192	1	56	0.0957	11120.9	0.1105														SPL14(SBP)/col-SPL14-DAP-Seq(GSE60143)/Homer	NNWHTGTACGGAHNH	1	-0.1426	1	1	0.0032	622.2	0.0065
MYB44(MYB)/colamp-MYB44-DAP-Seq(GSE60143)/Homer	CVGTTWWKTCNGTTA	1	-0.08417	1	6	0.0035	587.8	0.0056		HSFC1(HSF)/col-HSFC1-DAP-Seq(GSE60143)/Homer	HTTCTAGAADCTTCT	1	-0.119	1	6	0.0103	1553.2	0.0154														EBF1(EBF)/Near-E2A-ChIP-Seq(GSE21512)/Homer	GTCCCCWGGGGA	1	-0.1425	1	30	0.0974	11046.2	0.116
FRS9(ND)/col-FRS9-DAP-Seq(GSE60143)/Homer	RGAGAGAGAAAG	1	-0.0841	1	37	0.0216	2778	0.0266		AT1G04880(ARID)/colamp-AT1G04880-DAP-Seq(GSE60143)/Homer	AAACTATATADTATA	1	-0.1187	1	3	0.0051	885.9	0.0088														SPDEF(ETS)/VCaP-SPDEF-ChIP-Seq(SRA014231)/Homer	ASWTCCTGBT	1	-0.1414	1	30	0.0974	11054.1	0.1161
WRKY30(WRKY)/colamp-WRKY30-DAP-Seq(GSE60143)/Homer	CGTTGACTTN	1	-0.08116	1	31	0.0181	2377.8	0.0228		Zic2(Zf)/ESC-Zic2-ChIP-Seq(SRP197560)/Homer	CHCAGCRGGRGG	1	-0.1186	1	18	0.0308	3983.9	0.0396														HIF-1a(bHLH)/MCF7-HIF1a-ChIP-Seq(GSE28352)/Homer	TACGTGCV	1	-0.1391	1	4	0.013	1924.1	0.0202
AT1G44830(AP2EREBP)/col-AT1G44830-DAP-Seq(GSE60143)/Homer	NCCACCGACA	1	-0.08113	1	14	0.0082	1190	0.0114		TCFL2(HMG)/K562-TCF7L2-ChIP-Seq(GSE29196)/Homer	ACWTCAAAGG	1	-0.1182	1	2	0.0034	644.7	0.0064														TEAD(TEA)/Fibroblast-PU.1-ChIP-Seq(Unpublished)/Homer	YCWGGAATGY	1	-0.1383	1	12	0.039	4895.8	0.0514
AT4G18450(AP2EREBP)/col-AT4G18450-DAP-Seq(GSE60143)/Homer	ATGGCGGCKG	1	-0.08009	1	17	0.0099	1406.8	0.0135		IDD5(C2H2)/colamp-IDD5-DAP-Seq(GSE60143)/Homer	TTTTGTCTTTTTBTK	1	-0.118	1	31	0.053	6479.2	0.0644														E2F4(E2F)/K562-E2F4-ChIP-Seq(GSE31477)/Homer	GGCGGGAAAH	1	-0.1379	1	5	0.0162	2320.8	0.0244
bHLH10(bHLH)/colamp-bHLH10-DAP-Seq(GSE60143)/Homer	YACCGACA	1	-0.07937	1	11	0.0064	973.8	0.0093		AT2G20400(G2like)/colamp-AT2G20400-DAP-Seq(GSE60143)/Homer	DNVGAATATTCBNHN	1	-0.1177	1	4	0.0068	1117.4	0.0111														Twist(bHLH)/HMLE-TWIST1-ChIP-Seq(Chang_et_al)/Homer	VCAKCTGGNNNCCAGMTGBN	1	-0.1371	1	4	0.013	1931.9	0.0203
E2F3(E2F)/MEF-E2F3-ChIP-Seq(GSE71376)/Homer	BTKGGCGGGAAA	1	-0.07602	1	45	0.0262	3339	0.032		TATA-box/SacCer-Promoters/Homer	BBHWTATATA	1	-0.1174	1	18	0.0308	3988.5	0.0396														PAX5(Paired,Homeobox),condensed/GM12878-PAX5-ChIP-Seq(GSE32465)/Homer	GTCACGCTCSCTGM	1	-0.1368	1	2	0.0065	1102.8	0.0116
DEAR5(AP2EREBP)/col-DEAR5-DAP-Seq(GSE60143)/Homer	NDWTGTCGGTGRWDN	1	-0.07563	1	4	0.0023	436.6	0.0042		MITF(bHLH)/MastCells-MITF-ChIP-Seq(GSE48085)/Homer	RTCATGTGAC	1	-0.1173	1	48	0.0821	9658.9	0.096														MITF(bHLH)/MastCells-MITF-ChIP-Seq(GSE48085)/Homer	RTCATGTGAC	1	-0.1343	1	26	0.0844	9759.8	0.1025
DPL-1(E2F)/cElegans-Adult-ChIP-Seq(modEncode)/Homer	TAGCGCGC	1	-0.07544	1	32	0.0187	2460.2	0.0236		EIN3(EIL)/col-EIN3-DAP-Seq(GSE60143)/Homer	ARATTCAATGWATYT	1	-0.1161	1	5	0.0085	1343.3	0.0133														ETV4(ETS)/HepG2-ETV4-ChIP-Seq(ENCODE)/Homer	ACCGGAAGTG	1	-0.1334	1	33	0.1071	12118.5	0.1272
VRN1(ABI3VP1)/col-VRN1-DAP-Seq(GSE60143)/Homer	TTTTTTTTTT	1	-0.07518	1	14	0.0082	1200.2	0.0115		bHLH74(bHLH)/col-bHLH74-DAP-Seq(GSE60143)/Homer	DRATCACGTGAB	1	-0.1133	1	5	0.0085	1350.1	0.0134														AT3G58630(Trihelix)/col-AT3G58630-DAP-Seq(GSE60143)/Homer	TCTCCGGCGA	1	-0.1307	1	1	0.0032	647.8	0.0068
ARF2(ARF)/col-ARF2-DAP-Seq(GSE60143)/Homer	TTGTCGGMWN	1	-0.07509	1	458	0.2671	29463.8	0.2826		TEAD1(TEAD)/HepG2-TEAD1-ChIP-Seq(Encode)/Homer	CYRCATTCCA	1	-0.1127	1	40	0.0684	8198.3	0.0815														AT5G56840(MYBrelated)/colamp-AT5G56840-DAP-Seq(GSE60143)/Homer	TGGATAAGGT	1	-0.1298	1	25	0.0812	9452	0.0992
CBF1(AP2EREBP)/colamp-CBF1-DAP-Seq(GSE60143)/Homer	YRCCGACATN	1	-0.07096	1	28	0.0163	2197.7	0.0211		Pho4(bHLH)/Yeast-Pho4-ChIP-Seq(GSE29506)/Homer	AAGCACGTGBGD	1	-0.1094	1	4	0.0068	1137	0.0113														AARE(HLH)/mES-cMyc-ChIP-Seq/Homer	GATTGCATCA	1	-0.1288	1	2	0.0065	1124.2	0.0118
MYB13(MYB)/col-MYB13-DAP-Seq(GSE60143)/Homer	HYCACCWACCHH	1	-0.07016	1	74	0.0431	5281.5	0.0507		bHLH80(bHLH)/col-bHLH80-DAP-Seq(GSE60143)/Homer	NNNNDCAASTTGHNN	1	-0.1088	1	39	0.0667	8033.6	0.0798														ERF3(AP2EREBP)/colamp-ERF3-DAP-Seq(GSE60143)/Homer	ATGGCGGCGG	1	-0.1275	1	5	0.0162	2360.9	0.0248
Unknown1/Arabidopsis-Promoters/Homer	RGGGTAWWWTHGTAA	1	-0.06976	1	8	0.0047	763.6	0.0073		SGR5(C2H2)/colamp-SGR5-DAP-Seq(GSE60143)/Homer	TTTGTCTTTTTT	1	-0.1085	1	33	0.0564	6906.9	0.0686														PRDM1(Zf)/Hela-PRDM1-ChIP-Seq(GSE31477)/Homer	ACTTTCACTTTC	1	-0.125	1	12	0.039	4967.4	0.0522
Sox7(HMG)/ESC-Sox7-ChIP-Seq(GSE133899)/Homer	VVRRAACAATGG	1	-0.06963	1	32	0.0187	2476.1	0.0237		TGA10(bZIP)/colamp-TGA10-DAP-Seq(GSE60143)/Homer	ATGACGTC	1	-0.1076	1	29	0.0496	6152.1	0.0611														Six1(Homeobox)/Myoblast-Six1-ChIP-Chip(GSE20150)/Homer	GKVTCADRTTWC	1	-0.1247	1	5	0.0162	2371.1	0.0249
AT1G10720(BSD)/col-AT1G10720-DAP-Seq(GSE60143)/Homer	TTCTAGAAKCTTCTA	1	-0.06501	1	1	0.0006	168.1	0.0016		ATHB40(HB)/col-ATHB40-DAP-Seq(GSE60143)/Homer	HCAATWATTG	1	-0.1062	1	54	0.0923	10836.2	0.1077														ZNF264(Zf)/HEK293-ZNF264.GFP-ChIP-Seq(GSE58341)/Homer	RGGGCACTAACY	1	-0.1244	1	14	0.0455	5683.8	0.0597
PRDM1(Zf)/Hela-PRDM1-ChIP-Seq(GSE31477)/Homer	ACTTTCACTTTC	1	-0.06368	1	85	0.0496	6030.2	0.0578		Gata1(Zf)/K562-GATA1-ChIP-Seq(GSE18829)/Homer	SAGATAAGRV	1	-0.1053	1	27	0.0462	5782.9	0.0575														EIL4(EIL)/Tomato-EIL4-ChIP-Seq(GSE116581)/Homer	GATTCAWTGAAT	1	-0.1232	1	1	0.0032	664.8	0.007
RRTF1(AP2EREBP)/colamp-RRTF1-DAP-Seq(GSE60143)/Homer	CCGCCGCHATTT	1	-0.06338	1	8	0.0047	774.7	0.0074		LRF(Zf)/Erythroblasts-ZBTB7A-ChIP-Seq(GSE74977)/Homer	AAGACCCYYN	1	-0.1038	1	33	0.0564	6932.6	0.0689														AT1G72740(MYBrelated)/colamp-AT1G72740-DAP-Seq(GSE60143)/Homer	NNWWAMCCTAAHWNN	1	-0.1227	1	20	0.0649	7791.5	0.0818
KLF14(Zf)/HEK293-KLF14.GFP-ChIP-Seq(GSE58341)/Homer	RGKGGGCGKGGC	1	-0.06299	1	194	0.1131	13041.2	0.1251		Hoxa10(Homeobox)/ChickenMSG-Hoxa10.Flag-ChIP-Seq(GSE86088)/Homer	GGYAATGAAA	1	-0.1014	1	37	0.0632	7701.5	0.0765														PU.1:IRF8(ETS:IRF)/pDC-Irf8-ChIP-Seq(GSE66899)/Homer	GGAAGTGAAAST	1	-0.1211	1	4	0.013	1989.1	0.0209
At4g32800(AP2EREBP)/colamp-At4g32800-DAP-Seq(GSE60143)/Homer	DYCACCGACAHWWWH	1	-0.0627	1	3	0.0017	366.2	0.0035		HOXA1(Homeobox)/mES-Hoxa1-ChIP-Seq(SRP084292)/Homer	TGATKGATGR	1	-0.09949	1	15	0.0256	3469.8	0.0345														ERF105(AP2EREBP)/colamp-ERF105-DAP-Seq(GSE60143)/Homer	TGGCGGCT	1	-0.1196	1	19	0.0617	7466.1	0.0784
ERF4(AP2EREBP)/colamp-ERF4-DAP-Seq(GSE60143)/Homer	WDWTGGCGGCGG	1	-0.06259	1	52	0.0303	3853.9	0.037		AT2G38300(G2like)/col-AT2G38300-DAP-Seq(GSE60143)/Homer	ADRGAATGTT	1	-0.09431	1	78	0.1333	15320.6	0.1522														At2g33710(AP2EREBP)/colamp-At2g33710-DAP-Seq(GSE60143)/Homer	WTKGCGGCKR	1	-0.1192	1	25	0.0812	9532.9	0.1001
p53(p53)/Saos-p53-ChIP-Seq(GSE15780)/Homer	RRCATGYCYRGRCATGYYYN	1	-0.06178	1	9	0.0052	854.8	0.0082		bZIP50(bZIP)/colamp-bZIP50-DAP-Seq(GSE60143)/Homer	GATGACGTCA	1	-0.09119	1	49	0.0838	10015.1	0.0995														E2F3(E2F)/MEF-E2F3-ChIP-Seq(GSE71376)/Homer	BTKGGCGGGAAA	1	-0.119	1	8	0.026	3539.5	0.0372
p53(p53)/Saos-p53-ChIP-Seq/Homer	RRCATGYCYRGRCATGYYYN	1	-0.06178	1	9	0.0052	854.8	0.0082		EBF(EBF)/proBcell-EBF-ChIP-Seq(GSE21978)/Homer	DGTCCCYRGGGA	1	-0.09086	1	6	0.0103	1634.9	0.0162														DREB19(AP2EREBP)/colamp-DREB19-DAP-Seq(GSE60143)/Homer	AATGTCGGTK	1	-0.1168	1	4	0.013	2006.6	0.0211
MafB(bZIP)/BMM-Mafb-ChIP-Seq(GSE75722)/Homer	WNTGCTGASTCAGCANWTTY	1	-0.06155	1	114	0.0665	7927.4	0.076		Tbx20(T-box)/Heart-Tbx20-ChIP-Seq(GSE29636)/Homer	GGTGYTGACAGS	1	-0.09058	1	11	0.0188	2695.2	0.0268														MafB(bZIP)/BMM-Mafb-ChIP-Seq(GSE75722)/Homer	WNTGCTGASTCAGCANWTTY	1	-0.1165	1	18	0.0584	7140.5	0.075
NFE2L2(bZIP)/HepG2-NFE2L2-ChIP-Seq(Encode)/Homer	AWWWTGCTGAGTCAT	1	-0.06055	1	27	0.0157	2157.7	0.0207		E2FA(E2FDP)/colamp-E2FA-DAP-Seq(GSE60143)/Homer	WWTGGCGCCAWWWNN	1	-0.08991	1	7	0.012	1855.1	0.0184														AT5G61620(MYBrelated)/colamp-AT5G61620-DAP-Seq(GSE60143)/Homer	CTTATCCA	1	-0.1157	1	29	0.0942	10919.2	0.1146
KLF6(Zf)/PDAC-KLF6-ChIP-Seq(GSE64557)/Homer	MKGGGYGTGGCC	1	-0.06003	1	115	0.0671	8000.1	0.0767		bZIP52(bZIP)/colamp-bZIP52-DAP-Seq(GSE60143)/Homer	NDNHCAGCTGTCANN	1	-0.08978	1	84	0.1436	16450	0.1635														GAGA-repeat/SacCer-Promoters/Homer	CTYTCTYTCTCTCTC	1	-0.1135	1	109	0.3539	36827.1	0.3866
TEAD(TEA)/Fibroblast-PU.1-ChIP-Seq(Unpublished)/Homer	YCWGGAATGY	1	-0.05975	1	79	0.0461	5655.6	0.0542		Tgif1(Homeobox)/mES-Tgif1-ChIP-Seq(GSE55404)/Homer	YTGWCADY	1	-0.08838	1	201	0.3436	37248.5	0.3701														SOC1(MADS)/Seedling-SOC1-ChIP-Seq(GSE45846)/Homer	TWCCAWWTWTGG	1	-0.1127	1	6	0.0195	2812.2	0.0295
ERF38(AP2EREBP)/col-ERF38-DAP-Seq(GSE60143)/Homer	CACCGACA	1	-0.05824	1	18	0.0105	1527.5	0.0147		E2F3(E2F)/MEF-E2F3-ChIP-Seq(GSE71376)/Homer	BTKGGCGGGAAA	1	-0.08818	1	11	0.0188	2705.7	0.0269														NTM1(NAC)/col-NTM1-DAP-Seq(GSE60143)/Homer	ACTTRTARAASAAGT	1	-0.1109	1	7	0.0227	3204.9	0.0336
bHLH157(bHLH)/col-bHLH157-DAP-Seq(GSE60143)/Homer	KACACGTCTCTY	1	-0.05786	1	18	0.0105	1528.3	0.0147		E2A(bHLH),near_PU.1/Bcell-PU.1-ChIP-Seq(GSE21512)/Homer	NVCACCTGBN	1	-0.08604	1	75	0.1282	14846.4	0.1475														IRF3(IRF)/BMDM-Irf3-ChIP-Seq(GSE67343)/Homer	AGTTTCAKTTTC	1	-0.1086	1	7	0.0227	3216.9	0.0338
At3g12730(G2like)/colamp-At3g12730-DAP-Seq(GSE60143)/Homer	AAGATTCT	1	-0.05657	1	205	0.1195	13784.1	0.1322		At3g45610(C2C2dof)/col-At3g45610-DAP-Seq(GSE60143)/Homer	TWACTTTTTS	1	-0.08522	1	87	0.1487	17037.7	0.1693														BIM2(bHLH)/col-BIM2-DAP-Seq(GSE60143)/Homer	NNNNCACGTGNN	1	-0.1079	1	22	0.0714	8593.7	0.0902
Klf4(Zf)/mES-Klf4-ChIP-Seq(GSE11431)/Homer	GCCACACCCA	1	-0.05647	1	34	0.0198	2655.8	0.0255		AT3G51470(DBP)/col-AT3G51470-DAP-Seq(GSE60143)/Homer	TTWHGGTGCACC	1	-0.08522	1	61	0.1043	12285.3	0.1221														Arnt:Ahr(bHLH)/MCF7-Arnt-ChIP-Seq(Lo_et_al.)/Homer	TBGCACGCAA	1	-0.1059	1	12	0.039	5083.3	0.0534
Dorsal(RHD)/Embryo-dl-ChIP-Seq(GSE65441)/Homer	GGGAAAAMCCCG	1	-0.05634	1	21	0.0122	1747.1	0.0168		CEBP(bZIP)/ThioMac-CEBPb-ChIP-Seq(GSE21512)/Homer	ATTGCGCAAC	1	-0.08511	1	38	0.065	7996.8	0.0795														IRF8(IRF)/BMDM-IRF8-ChIP-Seq(GSE77884)/Homer	GRAASTGAAAST	1	-0.1028	1	7	0.0227	3247	0.0341
KLF1(Zf)/HUDEP2-KLF1-CutnRun(GSE136251)/Homer	VDGGGYGGGGCY	1	-0.05511	1	88	0.0513	6269.8	0.0601		TSO1(CPP)/col-TSO1-DAP-Seq(GSE60143)/Homer	RAATTTRAAW	1	-0.08481	1	5	0.0085	1432	0.0142														ATY13(MYB)/col-ATY13-DAP-Seq(GSE60143)/Homer	YYYAACYRHH	1	-0.1023	1	83	0.2695	28730.7	0.3016
RUNX1(Runt)/Jurkat-RUNX1-ChIP-Seq(GSE29180)/Homer	AAACCACARM	1	-0.05453	1	159	0.0927	10866.3	0.1042		WIP5(C2H2)/colamp-WIP5-DAP-Seq(GSE60143)/Homer	TDTTCTCMAGGT	1	-0.08469	1	52	0.0889	10623.4	0.1056														GRHL2(CP2)/HBE-GRHL2-ChIP-Seq(GSE46194)/Homer	AAACYKGTTWDACMRGTTTB	1	-0.1001	1	7	0.0227	3262	0.0342
Sox10(HMG)/SciaticNerve-Sox3-ChIP-Seq(GSE35132)/Homer	CCWTTGTYYB	1	-0.05418	1	256	0.1493	17029.8	0.1633		HAT1(Homeobox)/col-HAT1-DAP-Seq(GSE60143)/Homer	SCAATCATTGNN	1	-0.08395	1	10	0.0171	2515.3	0.025														At5g18450(AP2EREBP)/col-At5g18450-DAP-Seq(GSE60143)/Homer	CACCGCTT	1	-0.09906	1	21	0.0682	8320.8	0.0874
WRKY11(WRKY)/col-WRKY11-DAP-Seq(GSE60143)/Homer	SCGTTGACTTTN	1	-0.05386	1	11	0.0064	1023.7	0.0098		GATA3(Zf),DR8/iTreg-Gata3-ChIP-Seq(GSE20898)/Homer	AGATSTNDNNDSAGATAASN	1	-0.08344	1	2	0.0034	715.4	0.0071														At5g65130(AP2EREBP)/colamp-At5g65130-DAP-Seq(GSE60143)/Homer	CCRCCGACAWTN	1	-0.09785	1	1	0.0032	731.4	0.0077
Sp1(Zf)/Promoter/Homer	GGCCCCGCCCCC	1	-0.05272	1	14	0.0082	1250.6	0.012		AT2G40260(G2like)/colamp-AT2G40260-DAP-Seq(GSE60143)/Homer	WAAAYATTCTTT	1	-0.08326	1	93	0.159	18143.7	0.1803														Dorsal(RHD)/Embryo-dl-ChIP-Seq(GSE65441)/Homer	GGGAAAAMCCCG	1	-0.09691	1	3	0.0097	1672.6	0.0176
AT5G56840(MYBrelated)/colamp-AT5G56840-DAP-Seq(GSE60143)/Homer	TGGATAAGGT	1	-0.05187	1	167	0.0974	11397.1	0.1093		TF3A(C2H2)/col-TF3A-DAP-Seq(GSE60143)/Homer	NNDDGAGGAGGWNNN	1	-0.08226	1	58	0.0991	11756.4	0.1168														NPAS2(bHLH)/Liver-NPAS2-ChIP-Seq(GSE39860)/Homer	KCCACGTGAC	1	-0.0952	1	30	0.0974	11447.8	0.1202
ETV1(ETS)/GIST48-ETV1-ChIP-Seq(GSE22441)/Homer	AACCGGAAGT	1	-0.05107	1	241	0.1405	16108.5	0.1545		Myf5(bHLH)/GM-Myf5-ChIP-Seq(GSE24852)/Homer	BAACAGCTGT	1	-0.08215	1	41	0.0701	8584.4	0.0853														Pho2(bHLH)/Yeast-Pho2-ChIP-Seq(GSE29506)/Homer	CCCACGTGCT	1	-0.09273	1	7	0.0227	3305.8	0.0347
At2g01060(G2like)/colamp-At2g01060-DAP-Seq(GSE60143)/Homer	AGATKCBNWW	1	-0.0507	1	489	0.2851	31602.3	0.3031		ATHB7(Homeobox)/col-ATHB7-DAP-Seq(GSE60143)/Homer	AATGATTG	1	-0.08086	1	48	0.0821	9908.2	0.0985														Brn2(POU,Homeobox)/NPC-Brn2-ChIP-Seq(GSE35496)/Homer	ATGAATATTC	1	-0.09138	1	1	0.0032	751.2	0.0079
DREB2(AP2EREBP)/col-DREB2-DAP-Seq(GSE60143)/Homer	TMACCGACATWA	1	-0.0502	1	19	0.0111	1623	0.0156		CRF4(AP2EREBP)/colamp-CRF4-DAP-Seq(GSE60143)/Homer	CGCCGCCA	1	-0.0808	1	4	0.0068	1215	0.0121														KAN2(G2like)/colamp-KAN2-DAP-Seq(GSE60143)/Homer	ATATTCTY	1	-0.0908	1	28	0.0909	10810.3	0.1135
Bcl11a(Zf)/HSPC-BCL11A-ChIP-Seq(GSE104676)/Homer	TYTGACCASWRG	1	-0.05013	1	129	0.0752	8966.9	0.086		Sox10(HMG)/SciaticNerve-Sox3-ChIP-Seq(GSE35132)/Homer	CCWTTGTYYB	1	-0.08015	1	81	0.1385	15996.9	0.159														ANAC004(NAC)/colamp-ANAC004-DAP-Seq(GSE60143)/Homer	WNCTTVYNNNRBAAG	1	-0.08946	1	4	0.013	2129.2	0.0224
MYB70(MYB)/col-MYB70-DAP-Seq(GSE60143)/Homer	WTAACNGTTA	1	-0.04865	1	250	0.1458	16698.3	0.1601		AARE(HLH)/mES-cMyc-ChIP-Seq/Homer	GATTGCATCA	1	-0.07775	1	5	0.0085	1455.1	0.0145														AT2G20400(G2like)/colamp-AT2G20400-DAP-Seq(GSE60143)/Homer	DNVGAATATTCBNHN	1	-0.08742	1	1	0.0032	764.9	0.008
KLF10(Zf)/HEK293-KLF10.GFP-ChIP-Seq(GSE58341)/Homer	GGGGGTGTGTCC	1	-0.04404	1	59	0.0344	4407.1	0.0423		E2A(bHLH)/proBcell-E2A-ChIP-Seq(GSE21978)/Homer	DNRCAGCTGY	1	-0.07591	1	81	0.1385	16039.6	0.1594														CRF4(AP2EREBP)/colamp-CRF4-DAP-Seq(GSE60143)/Homer	CGCCGCCA	1	-0.08697	1	3	0.0097	1717	0.018
Sox15(HMG)/CPA-Sox15-ChIP-Seq(GSE62909)/Homer	RAACAATGGN	1	-0.04394	1	149	0.0869	10302.9	0.0988		Erra(NR)/HepG2-Erra-ChIP-Seq(GSE31477)/Homer	CAAAGGTCAG	1	-0.0751	1	105	0.1795	20397.1	0.2027														Chop(bZIP)/MEF-Chop-ChIP-Seq(GSE35681)/Homer	ATTGCATCAT	1	-0.08512	1	5	0.0162	2562.6	0.0269
PU.1(ETS)/ThioMac-PU.1-ChIP-Seq(GSE21512)/Homer	AGAGGAAGTG	1	-0.0438	1	78	0.0455	5675.9	0.0544		LOB(LOBAS2)/col-LOB-DAP-Seq(GSE60143)/Homer	CGCCGKAWWTTHCGS	1	-0.07501	1	1	0.0017	451.2	0.0045														RFX(HTH)/K562-RFX3-ChIP-Seq(SRA012198)/Homer	CGGTTGCCATGGCAAC	1	-0.08304	1	4	0.013	2163.8	0.0227
RARg(NR)/ES-RARg-ChIP-Seq(GSE30538)/Homer	AGGTCAAGGTCA	1	-0.04188	1	1	0.0006	194.7	0.0019		E2F1(E2F)/Hela-E2F1-ChIP-Seq(GSE22478)/Homer	CWGGCGGGAA	1	-0.07269	1	2	0.0034	743.7	0.0074														TFE3(bHLH)/MEF-TFE3-ChIP-Seq(GSE75757)/Homer	GTCACGTGACYV	1	-0.08223	1	1	0.0032	782.5	0.0082
STZ(C2H2)/colamp-STZ-DAP-Seq(GSE60143)/Homer	HNBTCACT	1	-0.0403	1	1071	0.6245	67206.5	0.6446		GATA19(C2C2gata)/colamp-GATA19-DAP-Seq(GSE60143)/Homer	ATCSGATCVG	1	-0.06808	1	1	0.0017	467.6	0.0046														LBD13(LOBAS2)/colamp-LBD13-DAP-Seq(GSE60143)/Homer	KCCGTNWTTTBCGGC	1	-0.08105	1	8	0.026	3766.9	0.0395
LOB(LOBAS2)/col-LOB-DAP-Seq(GSE60143)/Homer	CGCCGKAWWTTHCGS	1	-0.03923	1	5	0.0029	581.6	0.0056		PQM-1(?)/cElegans-L3-ChIP-Seq(modEncode)/Homer	ACTGATAAGA	1	-0.06791	1	16	0.0274	3831.2	0.0381														SHN3(AP2EREBP)/col-SHN3-DAP-Seq(GSE60143)/Homer	CCGCCGCC	1	-0.07921	1	1	0.0032	793.9	0.0083
ERG(ETS)/VCaP-ERG-ChIP-Seq(GSE14097)/Homer	ACAGGAAGTG	1	-0.03822	1	305	0.1778	20273.9	0.1944		Bcl11a(Zf)/HSPC-BCL11A-ChIP-Seq(GSE104676)/Homer	TYTGACCASWRG	1	-0.06659	1	36	0.0615	7759.5	0.0771														bHLHE40(bHLH)/HepG2-BHLHE40-ChIP-Seq(GSE31477)/Homer	KCACGTGMCN	1	-0.07783	1	5	0.0162	2606.6	0.0274
TEAD2(TEA)/Py2T-Tead2-ChIP-Seq(GSE55709)/Homer	CCWGGAATGY	1	-0.03746	1	56	0.0327	4243.6	0.0407		PRDM15(Zf)/ESC-Prdm15-ChIP-Seq(GSE73694)/Homer	YCCDNTCCAGGTTTT	1	-0.06597	1	40	0.0684	8527.1	0.0847														AT3G57600(AP2EREBP)/col-AT3G57600-DAP-Seq(GSE60143)/Homer	GGCGGTGG	1	-0.07743	1	6	0.0195	3011.7	0.0316
ZNF165(Zf)/WHIM12-ZNF165-ChIP-Seq(GSE65937)/Homer	AAGGKGRCGCAGGCA	1	-0.03703	1	10	0.0058	992.5	0.0095		NGA4(ABI3VP1)/col-NGA4-DAP-Seq(GSE60143)/Homer	TKNTCAGGTG	1	-0.06589	1	138	0.2359	26426.8	0.2626														At2g03500(G2like)/col-At2g03500-DAP-Seq(GSE60143)/Homer	WWAGAATATTCT	1	-0.07623	1	2	0.0065	1315.8	0.0138
Atf1(bZIP)/K562-ATF1-ChIP-Seq(GSE31477)/Homer	GATGACGTCA	1	-0.03684	1	124	0.0723	8743.3	0.0839		MYB101(MYB)/colamp-MYB101-DAP-Seq(GSE60143)/Homer	TAACNRMY	1	-0.06556	1	115	0.1966	22314.4	0.2217														At4g18890(BZR)/col-At4g18890-DAP-Seq(GSE60143)/Homer	NDBRCACGTGYR	1	-0.07602	1	2	0.0065	1317	0.0138
ABI5(bZIP)/col-ABI5-DAP-Seq(GSE60143)/Homer	GCCACGTG	1	-0.03549	1	38	0.0222	3023.7	0.029		TGA4(bZIP)/colamp-TGA4-DAP-Seq(GSE60143)/Homer	RTGACGTCAKCW	1	-0.06423	1	14	0.0239	3445.1	0.0342														AT5G45580(G2like)/colamp-AT5G45580-DAP-Seq(GSE60143)/Homer	ADRGAATCTH	1	-0.07579	1	32	0.1039	12346.6	0.1296
Smad3(MAD)/NPC-Smad3-ChIP-Seq(GSE36673)/Homer	TWGTCTGV	1	-0.03509	1	493	0.2875	32046.7	0.3074		ANAC038(NAC)/col-ANAC038-DAP-Seq(GSE60143)/Homer	ACACGTWAYC	1	-0.06345	1	97	0.1658	19092.8	0.1897														GT3a(Trihelix)/col-GT3a-DAP-Seq(GSE60143)/Homer	WNACACGTGTYWWAW	1	-0.0756	1	2	0.0065	1318.5	0.0138
MYB17(MYB)/colamp-MYB17-DAP-Seq(GSE60143)/Homer	GGTAGGTGRG	1	-0.0349	1	57	0.0332	4327.3	0.0415		MYB113(MYB)/col-MYB113-DAP-Seq(GSE60143)/Homer	HNDAWTCMGTTAYWN	1	-0.06338	1	24	0.041	5460	0.0543														Tgif2(Homeobox)/mES-Tgif2-ChIP-Seq(GSE55404)/Homer	TGTCANYT	1	-0.07539	1	117	0.3799	39918.6	0.4191
FHY3(FAR1)/Arabidopsis-FHY3-ChIP-Seq(GSE30711)/Homer	HHCACGCGCBTN	1	-0.03485	1	11	0.0064	1077.5	0.0103		ANAC046(NAC)/colamp-ANAC046-DAP-Seq(GSE60143)/Homer	ACACGYWAYC	1	-0.06244	1	86	0.147	17104.6	0.17														NFE2L2(bZIP)/HepG2-NFE2L2-ChIP-Seq(Encode)/Homer	AWWWTGCTGAGTCAT	1	-0.07485	1	3	0.0097	1779.6	0.0187
ERF15(AP2EREBP)/colamp-ERF15-DAP-Seq(GSE60143)/Homer	WDHAGCMGCCAT	1	-0.03455	1	265	0.1545	17794.6	0.1707		At5g29000(G2like)/col-At5g29000-DAP-Seq(GSE60143)/Homer	RGAATATTCYHH	1	-0.06143	1	8	0.0137	2193.8	0.0218														Six2(Homeobox)/NephronProgenitor-Six2-ChIP-Seq(GSE39837)/Homer	GWAAYHTGAKMC	1	-0.06971	1	21	0.0682	8611.5	0.0904
MYB61(MYB)/colamp-MYB61-DAP-Seq(GSE60143)/Homer	HCYACCTACC	1	-0.03444	1	183	0.1067	12575.6	0.1206		GATA(Zf),IR3/iTreg-Gata3-ChIP-Seq(GSE20898)/Homer	NNNNNBAGATAWYATCTVHN	1	-0.06005	1	6	0.0103	1755.3	0.0174														TOD6?/SacCer-Promoters/Homer	GCGATGAGMT	1	-0.0677	1	2	0.0065	1358.8	0.0143
DREB26(AP2EREBP)/col-DREB26-DAP-Seq(GSE60143)/Homer	CCACCGACAH	1	-0.03409	1	8	0.0047	843.4	0.0081		OBP3(C2C2dof)/col-OBP3-DAP-Seq(GSE60143)/Homer	NYWACTTTTT	1	-0.0599	1	191	0.3265	35890.8	0.3566														BIM1(bHLH)/colamp-BIM1-DAP-Seq(GSE60143)/Homer	NNNNNNVTCACGTGM	1	-0.06643	1	1	0.0032	845.1	0.0089
ANAC094(NAC)/col-ANAC094-DAP-Seq(GSE60143)/Homer	DVCGTRNNNNNYACG	1	-0.03347	1	8	0.0047	845.2	0.0081		ZNF264(Zf)/HEK293-ZNF264.GFP-ChIP-Seq(GSE58341)/Homer	RGGGCACTAACY	1	-0.05929	1	24	0.041	5491.1	0.0546														HIF-1b(HLH)/T47D-HIF1b-ChIP-Seq(GSE59937)/Homer	RTACGTGC	1	-0.06576	1	22	0.0714	9011.8	0.0946
TF3A(C2H2)/col-TF3A-DAP-Seq(GSE60143)/Homer	NNDDGAGGAGGWNNN	1	-0.03341	1	195	0.1137	13355	0.1281		DUX4(Homeobox)/Myoblasts-DUX4.V5-ChIP-Seq(GSE75791)/Homer	NWTAAYCYAATCAWN	1	-0.05786	1	1	0.0017	494.6	0.0049														At5g08750(C3H)/col-At5g08750-DAP-Seq(GSE60143)/Homer	NWDTTGCGGCTR	1	-0.06468	1	4	0.013	2276.7	0.0239
At1g25550(G2like)/colamp-At1g25550-DAP-Seq(GSE60143)/Homer	NAGATTCY	1	-0.03267	1	142	0.0828	9951.5	0.0954		TEAD3(TEA)/HepG2-TEAD3-ChIP-Seq(Encode)/Homer	TRCATTCCAG	1	-0.0565	1	48	0.0821	10136.8	0.1007														MS188(MYB)/colamp-MS188-DAP-Seq(GSE60143)/Homer	WARKTAGGTRRA	1	-0.06416	1	11	0.0357	5046.1	0.053
ASHR1(ND)/col-ASHR1-DAP-Seq(GSE60143)/Homer	NTGGTGAN	1	-0.03054	1	217	0.1265	14795.5	0.1419		EIL4(EIL)/Tomato-EIL4-ChIP-Seq(GSE116581)/Homer	GATTCAWTGAAT	1	-0.05386	1	3	0.0051	1068.7	0.0106														STZ(C2H2)/colamp-STZ-DAP-Seq(GSE60143)/Homer	HNBTCACT	1	-0.0596	1	181	0.5877	59961.5	0.6295
AT3G58630(Trihelix)/col-AT3G58630-DAP-Seq(GSE60143)/Homer	TCTCCGGCGA	1	-0.02902	1	5	0.0029	609.1	0.0058		SPL5(SBP)/colamp-SPL5-DAP-Seq(GSE60143)/Homer	NNHGTACGGHNN	1	-0.0532	1	5	0.0085	1558.7	0.0155														MYB39(MYB)/col-MYB39-DAP-Seq(GSE60143)/Homer	WWAARKTAGGTGRAA	1	-0.05671	1	1	0.0032	892.4	0.0094
At1g77640(AP2EREBP)/col-At1g77640-DAP-Seq(GSE60143)/Homer	TGTCGGTGGA	1	-0.02895	1	6	0.0035	695.7	0.0067		Sox2(HMG)/mES-Sox2-ChIP-Seq(GSE11431)/Homer	BCCATTGTTC	1	-0.05268	1	36	0.0615	7891	0.0784														bHLH74(bHLH)/col-bHLH74-DAP-Seq(GSE60143)/Homer	DRATCACGTGAB	1	-0.05667	1	3	0.0097	1893.4	0.0199
p73(p53)/Trachea-p73-ChIP-Seq(PRJNA310161)/Homer	NRRRCAWGTCCDGRCATGYY	1	-0.02787	1	3	0.0017	431.8	0.0041		Tbx5(T-box)/HL1-Tbx5.biotin-ChIP-Seq(GSE21529)/Homer	AGGTGTCA	1	-0.05232	1	185	0.3162	34965.1	0.3474														Tgif1(Homeobox)/mES-Tgif1-ChIP-Seq(GSE55404)/Homer	YTGWCADY	1	-0.05641	1	102	0.3312	35566.9	0.3734
At5g18450(AP2EREBP)/col-At5g18450-DAP-Seq(GSE60143)/Homer	CACCGCTT	1	-0.02784	1	114	0.0665	8176.7	0.0784		REM19(REM)/colamp-REM19-DAP-Seq(GSE60143)/Homer	AAAAAAAA	1	-0.05163	1	28	0.0479	6346.1	0.0631														Unknown4/Arabidopsis-Promoters/Homer	CKTCKTCTTY	1	-0.0547	1	15	0.0487	6637.9	0.0697
GFY(?)/Promoter/Homer	ACTACAATTCCC	1	-0.02596	1	4	0.0023	530.1	0.0051		IBL1(bHLH)/Seedling-IBL1-ChIP-Seq(GSE51120)/Homer	CACGTGCC	1	-0.05082	1	60	0.1026	12457.6	0.1238														Sox17(HMG)/Endoderm-Sox17-ChIP-Seq(GSE61475)/Homer	CCATTGTTYB	1	-0.054	1	13	0.0422	5906.5	0.062
AT1G12630(AP2EREBP)/colamp-AT1G12630-DAP-Seq(GSE60143)/Homer	TGTCGGCA	1	-0.02498	1	21	0.0122	1874.7	0.018		Sp2(Zf)/HEK293-Sp2.eGFP-ChIP-Seq(Encode)/Homer	YGGCCCCGCCCC	1	-0.05054	1	42	0.0718	9064.7	0.0901														Bcl11a(Zf)/HSPC-BCL11A-ChIP-Seq(GSE104676)/Homer	TYTGACCASWRG	1	-0.05319	1	20	0.0649	8469	0.0889
GAGA-repeat/SacCer-Promoters/Homer	CTYTCTYTCTCTCTC	1	-0.0248	1	655	0.3819	42219.3	0.4049		RXR(NR),DR1/3T3L1-RXR-ChIP-Seq(GSE13511)/Homer	TAGGGCAAAGGTCA	1	-0.04991	1	45	0.0769	9643.4	0.0958														Brn1(POU,Homeobox)/NPC-Brn1-ChIP-Seq(GSE35496)/Homer	TATGCWAATBAV	1	-0.05216	1	4	0.013	2372.3	0.0249
PRDM9(Zf)/Testis-DMC1-ChIP-Seq(GSE35498)/Homer	ADGGYAGYAGCATCT	1	-0.02387	1	67	0.0391	5092.7	0.0488		Tcf12(bHLH)/GM12878-Tcf12-ChIP-Seq(GSE32465)/Homer	VCAGCTGYTG	1	-0.04761	1	57	0.0974	11938.3	0.1186														Unknown1(NR/Ini-like)/Drosophila-Promoters/Homer	MYGGTCACACTG	1	-0.05148	1	3	0.0097	1932.9	0.0203
RAP21(AP2EREBP)/colamp-RAP21-DAP-Seq(GSE60143)/Homer	BCACCGACAHNN	1	-0.02363	1	4	0.0023	538.5	0.0052		CHR(?)/Hela-CellCycle-Expression/Homer	SRGTTTCAAA	1	-0.04725	1	28	0.0479	6390.2	0.0635														Bach1(bZIP)/K562-Bach1-ChIP-Seq(GSE31477)/Homer	AWWNTGCTGAGTCAT	1	-0.05134	1	4	0.013	2379.3	0.025
dHNF4(NR)/Fly-HNF4-ChIP-Seq(GSE73675)/Homer	GGTCCAAAGTCCAMT	1	-0.02309	1	4	0.0023	540.2	0.0052		Sox21(HMG)/ESC-SOX21-ChIP-Seq(GSE110505)/Homer	BCCWTTGTBYKV	1	-0.04693	1	78	0.1333	15851.2	0.1575														VRN1(ABI3VP1)/col-VRN1-DAP-Seq(GSE60143)/Homer	TTTTTTTTTT	1	-0.04812	1	1	0.0032	941.9	0.0099
AT2G31460(REMB3)/col-AT2G31460-DAP-Seq(GSE60143)/Homer	WNWARWDGAAATGAT	1	-0.023	1	52	0.0303	4078.6	0.0391		ANAC042(NAC)/col-ANAC042-DAP-Seq(GSE60143)/Homer	CGTNDHNDHNACGKY	1	-0.04536	1	3	0.0051	1107.5	0.011														Srebp1a(bHLH)/HepG2-Srebp1a-ChIP-Seq(GSE31477)/Homer	RTCACSCCAY	1	-0.04745	1	3	0.0097	1965.1	0.0206
AT4G37180(G2like)/col-AT4G37180-DAP-Seq(GSE60143)/Homer	AGAATCTTNN	1	-0.02119	1	160	0.0933	11261.2	0.108		TGA6(bZIP)/colamp-TGA6-DAP-Seq(GSE60143)/Homer	TGACGTCABC	1	-0.04505	1	26	0.0444	6018.7	0.0598														WUS1(Homeobox)/colamp-WUS1-DAP-Seq(GSE60143)/Homer	CAWTCATTCA	1	-0.04726	1	7	0.0227	3671.2	0.0385
At1g36060(AP2EREBP)/colamp-At1g36060-DAP-Seq(GSE60143)/Homer	NNWWKGTCGGTG	1	-0.02101	1	26	0.0152	2266.8	0.0217		TGA5(bZIP)/col-TGA5-DAP-Seq(GSE60143)/Homer	NNGATGACGTCATCN	1	-0.04355	1	4	0.0068	1369.6	0.0136														MNT(bHLH)/HepG2-MNT-ChIP-Seq(Encode)/Homer	DGCACACGTG	1	-0.04672	1	24	0.0779	9995.2	0.1049
PSE(SNAPc)/K562-mStart-Seq/Homer	WAVTCACCMTAASYDAAAAG	1	-0.02018	1	62	0.0362	4791.5	0.046		Tcfcp2l1(CP2)/mES-Tcfcp2l1-ChIP-Seq(GSE11431)/Homer	NRAACCRGTTYRAACCRGYT	1	-0.04282	1	3	0.0051	1120.3	0.0111														DPL-1(E2F)/cElegans-Adult-ChIP-Seq(modEncode)/Homer	TAGCGCGC	1	-0.04194	1	4	0.013	2468.3	0.0259
AT3G57600(AP2EREBP)/col-AT3G57600-DAP-Seq(GSE60143)/Homer	GGCGGTGG	1	-0.02017	1	33	0.0192	2776.1	0.0266		ATHB13(Homeobox)/col-ATHB13-DAP-Seq(GSE60143)/Homer	CAATAATT	1	-0.04049	1	79	0.135	16141.5	0.1604														AT4G37180(G2like)/col-AT4G37180-DAP-Seq(GSE60143)/Homer	AGAATCTTNN	1	-0.04152	1	22	0.0714	9376.2	0.0984
Nur77(NR)/K562-NR4A1-ChIP-Seq(GSE31363)/Homer	TGACCTTTNCNT	1	-0.01974	1	25	0.0146	2203.2	0.0211		THRb(NR)/Liver-NR1A2-ChIP-Seq(GSE52613)/Homer	TRAGGTCA	1	-0.03837	1	204	0.3487	38592	0.3835														KLF6(Zf)/PDAC-KLF6-ChIP-Seq(GSE64557)/Homer	MKGGGYGTGGCC	1	-0.04041	1	20	0.0649	8677.9	0.0911
NFkB-p65(RHD)/GM12787-p65-ChIP-Seq(GSE19485)/Homer	WGGGGATTTCCC	1	-0.01971	1	55	0.0321	4317.2	0.0414		DMRT1(DM)/Testis-DMRT1-ChIP-Seq(GSE64892)/Homer	TWGHWACAWTGTWDC	1	-0.03826	1	7	0.012	2114.1	0.021														Replumless(BLH)/Arabidopsis-RPL.GFP-ChIP-Seq(GSE78727)/Homer	HGTCWHATCA	1	-0.03942	1	23	0.0747	9774.2	0.1026
Sox17(HMG)/Endoderm-Sox17-ChIP-Seq(GSE61475)/Homer	CCATTGTTYB	1	-0.01969	1	92	0.0536	6818.4	0.0654		PRDM10(Zf)/HEK293-PRDM10.eGFP-ChIP-Seq(Encode)/Homer	TGGTACATTCCA	1	-0.03819	1	20	0.0342	4887.7	0.0486														ERF13(AP2EREBP)/colamp-ERF13-DAP-Seq(GSE60143)/Homer	TYAGCCGCCATT	1	-0.03867	1	14	0.0455	6500.9	0.0683
ETS1(ETS)/Jurkat-ETS1-ChIP-Seq(GSE17954)/Homer	ACAGGAAGTG	1	-0.01844	1	181	0.1055	12667.1	0.1215		bHLH122(bHLH)/col100-bHLH122-DAP-Seq(GSE60143)/Homer	NDDCAASTTGHHNWW	1	-0.03811	1	30	0.0513	6890.4	0.0685														ERF10(AP2EREBP)/col-ERF10-DAP-Seq(GSE60143)/Homer	RTGGCGGCGG	1	-0.03784	1	4	0.013	2513.8	0.0264
MYNN(Zf)/HEK293-MYNN.eGFP-ChIP-Seq(Encode)/Homer	TTCAAAWTAAAAGTC	1	-0.01758	1	22	0.0128	2000.6	0.0192		Sp1(Zf)/Promoter/Homer	GGCCCCGCCCCC	1	-0.03721	1	2	0.0034	878.8	0.0087														AT1G49560(G2like)/colamp-AT1G49560-DAP-Seq(GSE60143)/Homer	GAWTCTNWDA	1	-0.03776	1	26	0.0844	10875.1	0.1142
Ik-1	NHTTGGGAATRCC	1	-0.01645	1	1715	1	104268	1		TGA1(bZIP)/colamp-TGA1-DAP-Seq(GSE60143)/Homer	TGACGTCAKC	1	-0.03698	1	19	0.0325	4696.3	0.0467														Oct6(POU,Homeobox)/NPC-Pou3f1-ChIP-Seq(GSE35496)/Homer	WATGCAAATGAG	1	-0.0351	1	6	0.0195	3411.2	0.0358
TGA5(bZIP)/col-TGA5-DAP-Seq(GSE60143)/Homer	NNGATGACGTCATCN	1	-0.01609	1	13	0.0076	1327.8	0.0127		DMRT6(DM)/Testis-DMRT6-ChIP-Seq(GSE60440)/Homer	YDGHTACAWTGTADC	1	-0.03689	1	5	0.0085	1655.9	0.0165														NF-E2(bZIP)/K562-NFE2-ChIP-Seq(GSE31477)/Homer	GATGACTCAGCA	1	-0.03443	1	4	0.013	2554.3	0.0268
Bach1(bZIP)/K562-Bach1-ChIP-Seq(GSE31477)/Homer	AWWNTGCTGAGTCAT	1	-0.01536	1	32	0.0187	2751.5	0.0264		TGA3(bZIP)/colamp-TGA3-DAP-Seq(GSE60143)/Homer	WTGATGACGTCATCW	1	-0.03665	1	2	0.0034	881.3	0.0088														Bach2(bZIP)/OCILy7-Bach2-ChIP-Seq(GSE44420)/Homer	TGCTGAGTCA	1	-0.03328	1	17	0.0552	7719	0.081
TGA3(bZIP)/colamp-TGA3-DAP-Seq(GSE60143)/Homer	WTGATGACGTCATCW	1	-0.01511	1	7	0.0041	844.1	0.0081		HOXA2(Homeobox)/mES-Hoxa2-ChIP-Seq(Donaldson_et_al.)/Homer	GYCATCMATCAT	1	-0.03494	1	4	0.0068	1423.5	0.0141														ERF15(AP2EREBP)/colamp-ERF15-DAP-Seq(GSE60143)/Homer	WDHAGCMGCCAT	1	-0.03144	1	47	0.1526	18287.1	0.192
NRF(NRF)/Promoter/Homer	STGCGCATGCGC	1	-0.01462	1	5	0.0029	672	0.0064		AT3G09735(S1Falike)/col-AT3G09735-DAP-Seq(GSE60143)/Homer	TTCTAGAANMTTCTA	1	-0.03432	1	12	0.0205	3256.5	0.0324														ELF3(ETS)/PDAC-ELF3-ChIP-Seq(GSE64557)/Homer	ANCAGGAAGT	1	-0.02994	1	18	0.0584	8163	0.0857
CRF10(AP2EREBP)/col100-CRF10-DAP-Seq(GSE60143)/Homer	DCCGCCGYHA	1	-0.01166	1	46	0.0268	3796.9	0.0364		RBPJ:Ebox(?,bHLH)/Panc1-Rbpj1-ChIP-Seq(GSE47459)/Homer	GGGRAARRGRMCAGMTG	1	-0.03422	1	12	0.0205	3257.4	0.0324														Npas4(bHLH)/Neuron-Npas4-ChIP-Seq(GSE127793)/Homer	NHRTCACGACDN	1	-0.0297	1	12	0.039	5906	0.062
EWS:ERG-fusion(ETS)/CADO_ES1-EWS:ERG-ChIP-Seq(SRA014231)/Homer	ATTTCCTGTN	1	-0.01138	1	133	0.0776	9686.5	0.0929		ELT-3(Gata)/cElegans-L1-ELT3-ChIP-Seq(modEncode)/Homer	AWTGATAAGA	1	-0.03345	1	18	0.0308	4531.8	0.045														ZNF519(Zf)/HEK293-ZNF519.GFP-ChIP-Seq(GSE58341)/Homer	GAGSCCGAGC	1	-0.02942	1	2	0.0065	1658	0.0174
ERF13(AP2EREBP)/colamp-ERF13-DAP-Seq(GSE60143)/Homer	TYAGCCGCCATT	1	-0.01131	1	83	0.0484	6351.5	0.0609		HSF3(HSF)/colamp-HSF3-DAP-Seq(GSE60143)/Homer	NTTCTAGAAKCTTCT	1	-0.03287	1	36	0.0615	8143	0.0809														ZNF165(Zf)/WHIM12-ZNF165-ChIP-Seq(GSE65937)/Homer	AAGGKGRCGCAGGCA	1	-0.02872	1	1	0.0032	1096.6	0.0115
PAX5(Paired,Homeobox),condensed/GM12878-PAX5-ChIP-Seq(GSE32465)/Homer	GTCACGCTCSCTGM	1	-0.01131	1	10	0.0058	1126.2	0.0108		HRE(HSF)/HepG2-HSF1-ChIP-Seq(GSE31477)/Homer	BSTTCTRGAABVTTCYAGAA	1	-0.03186	1	2	0.0034	909.3	0.009														FHY3(FAR1)/Arabidopsis-FHY3-ChIP-Seq(GSE30711)/Homer	HHCACGCGCBTN	1	-0.02635	1	1	0.0032	1122.9	0.0118
Tbet(T-box)/CD8-Tbet-ChIP-Seq(GSE33802)/Homer	AGGTGTGAAM	1	-0.01105	1	173	0.1009	12315	0.1181		Slug(Zf)/Mesoderm-Snai2-ChIP-Seq(GSE61475)/Homer	SNGCACCTGCHS	1	-0.03013	1	22	0.0376	5396.5	0.0536														ABR1(AP2EREBP)/colamp-ABR1-DAP-Seq(GSE60143)/Homer	AAATGGCGGCGG	1	-0.02591	1	7	0.0227	3981.2	0.0418
MYB96(MYB)/colamp-MYB96-DAP-Seq(GSE60143)/Homer	WGGTRGTTGG	1	-0.01103	1	101	0.0589	7569.5	0.0726		Ascl2(bHLH)/ESC-Ascl2-ChIP-Seq(GSE97712)/Homer	SSRGCAGCTGCH	1	-0.02988	1	58	0.0991	12419.2	0.1234														ERF11(AP2EREBP)/col-ERF11-DAP-Seq(GSE60143)/Homer	RTGGCGGCGG	1	-0.02478	1	5	0.0162	3145.9	0.033
Replumless(BLH)/Arabidopsis-RPL.GFP-ChIP-Seq(GSE78727)/Homer	HGTCWHATCA	1	-0.01081	1	156	0.091	11212.5	0.1075		bZIP18(bZIP)/colamp-bZIP18-DAP-Seq(GSE60143)/Homer	KGMCAGCTND	1	-0.02965	1	300	0.5128	55447.8	0.551														PUCHI(AP2EREBP)/colamp-PUCHI-DAP-Seq(GSE60143)/Homer	GCGCCGTY	1	-0.02315	1	2	0.0065	1742.3	0.0183
E2F4(E2F)/K562-E2F4-ChIP-Seq(GSE31477)/Homer	GGCGGGAAAH	1	-0.01004	1	23	0.0134	2156.6	0.0207		MyoD(bHLH)/Myotube-MyoD-ChIP-Seq(GSE21614)/Homer	RRCAGCTGYTSY	1	-0.02814	1	40	0.0684	9003.2	0.0895														At1g25550(G2like)/colamp-At1g25550-DAP-Seq(GSE60143)/Homer	NAGATTCY	1	-0.02266	1	18	0.0584	8353.7	0.0877
CREB5(bZIP)/LNCaP-CREB5.V5-ChIP-Seq(GSE137775)/Homer	VVATGACGTCAT	1	-0.01002	1	75	0.0437	5835.3	0.056		USF1(bHLH)/GM12878-Usf1-ChIP-Seq(GSE32465)/Homer	SGTCACGTGR	1	-0.02641	1	14	0.0239	3779.6	0.0376														MafK(bZIP)/C2C12-MafK-ChIP-Seq(GSE36030)/Homer	GCTGASTCAGCA	1	-0.02212	1	10	0.0325	5290.6	0.0555
Sox3(HMG)/NPC-Sox3-ChIP-Seq(GSE33059)/Homer	CCWTTGTY	1	-0.01	1	257	0.1499	17768.9	0.1704		Pknox1(Homeobox)/ES-Prep1-ChIP-Seq(GSE63282)/Homer	SCTGTCAVTCAV	1	-0.02638	1	5	0.0085	1743	0.0173														ERF4(AP2EREBP)/colamp-ERF4-DAP-Seq(GSE60143)/Homer	WDWTGGCGGCGG	1	-0.022	1	7	0.0227	4063.5	0.0427
NRF1(NRF)/MCF7-NRF1-ChIP-Seq(Unpublished)/Homer	CTGCGCATGCGC	1	-0.009896	1	2	0.0012	404.5	0.0039		Klf4(Zf)/mES-Klf4-ChIP-Seq(GSE11431)/Homer	GCCACACCCA	1	-0.02636	1	6	0.0103	1985.2	0.0197														SVP(MADS)/col-SVP-DAP-Seq(GSE60143)/Homer	ANTTWCCHAATTTGG	1	-0.02064	1	6	0.0195	3667.2	0.0385
AT2G20400(G2like)/colamp-AT2G20400-DAP-Seq(GSE60143)/Homer	DNVGAATATTCBNHN	1	-0.009871	1	8	0.0047	972.9	0.0093		Olig2(bHLH)/Neuron-Olig2-ChIP-Seq(GSE30882)/Homer	RCCATMTGTT	1	-0.02594	1	124	0.212	24694.3	0.2454														ESE3(AP2EREBP)/col-ESE3-DAP-Seq(GSE60143)/Homer	GACGGTGG	1	-0.01944	1	8	0.026	4544.2	0.0477
AT1G76870(Trihelix)/col-AT1G76870-DAP-Seq(GSE60143)/Homer	AAAACCRGWW	1	-0.009835	1	42	0.0245	3544.7	0.034		ZBTB18(Zf)/HEK293-ZBTB18.GFP-ChIP-Seq(GSE58341)/Homer	AACATCTGGA	1	-0.02555	1	22	0.0376	5466.9	0.0543														PCF/Arabidopsis-Promoters/Homer	NNWWWTGGGCYTDDN	1	-0.01877	1	2	0.0065	1816.1	0.0191
At3g04030(G2like)/col-At3g04030-DAP-Seq(GSE60143)/Homer	DRGAATCT	1	-0.009062	1	115	0.0671	8555.5	0.0821		E2F4(E2F)/K562-E2F4-ChIP-Seq(GSE31477)/Homer	GGCGGGAAAH	1	-0.02383	1	5	0.0085	1768.7	0.0176														Rfx2(HTH)/LoVo-RFX2-ChIP-Seq(GSE49402)/Homer	GTTGCCATGGCAACM	1	-0.01744	1	3	0.0097	2361.3	0.0248
Nrf2(bZIP)/Lymphoblast-Nrf2-ChIP-Seq(GSE37589)/Homer	HTGCTGAGTCAT	1	-0.008206	1	24	0.014	2260.4	0.0217		CEBP:AP1(bZIP)/ThioMac-CEBPb-ChIP-Seq(GSE21512)/Homer	DRTGTTGCAA	1	-0.02304	1	42	0.0718	9498.8	0.0944														At5g04390(C2H2)/col200-At5g04390-DAP-Seq(GSE60143)/Homer	AGTGANDN	1	-0.01673	1	173	0.5617	58997.9	0.6194
At4g31060(AP2EREBP)/colamp-At4g31060-DAP-Seq(GSE60143)/Homer	CACCGACAAW	1	-0.007955	1	12	0.007	1329.2	0.0127		Zic3(Zf)/mES-Zic3-ChIP-Seq(GSE37889)/Homer	GGCCYCCTGCTGDGH	1	-0.02303	1	23	0.0393	5715.3	0.0568														At3g04030(G2like)/col-At3g04030-DAP-Seq(GSE60143)/Homer	DRGAATCT	1	-0.01575	1	14	0.0455	7064.8	0.0742
PU.1:IRF8(ETS:IRF)/pDC-Irf8-ChIP-Seq(GSE66899)/Homer	GGAAGTGAAAST	1	-0.007818	1	26	0.0152	2417.6	0.0232		bHLH130(bHLH)/col-bHLH130-DAP-Seq(GSE60143)/Homer	GCAACTTG	1	-0.02191	1	23	0.0393	5737	0.057														CEBP:CEBP(bZIP)/MEF-Chop-ChIP-Seq(GSE35681)/Homer	NTNATGCAAYMNNHTGMAAY	1	-0.01482	1	1	0.0032	1296.6	0.0136
MYB94(MYB)/col-MYB94-DAP-Seq(GSE60143)/Homer	WGGTRGTTGGKA	1	-0.007401	1	37	0.0216	3234.4	0.031		KANADI1(Myb)/Seedling-KAN1-ChIP-Seq(GSE48081)/Homer	ARGAATAWWN	1	-0.01893	1	62	0.106	13452.6	0.1337														Cbf1(bHLH)/Yeast-Cbf1-ChIP-Seq(GSE29506)/Homer	TCACGTGAYH	1	-0.01291	1	3	0.0097	2477	0.026
DREB19(AP2EREBP)/colamp-DREB19-DAP-Seq(GSE60143)/Homer	AATGTCGGTK	1	-0.007391	1	19	0.0111	1893.3	0.0182		Brn2(POU,Homeobox)/NPC-Brn2-ChIP-Seq(GSE35496)/Homer	ATGAATATTC	1	-0.01878	1	3	0.0051	1303.7	0.013														Zic3(Zf)/mES-Zic3-ChIP-Seq(GSE37889)/Homer	GGCCYCCTGCTGDGH	1	-0.01032	1	16	0.0519	8097	0.085
ATY13(MYB)/col-ATY13-DAP-Seq(GSE60143)/Homer	YYYAACYRHH	1	-0.006769	1	482	0.281	32125	0.3081		TCF4(bHLH)/SHSY5Y-TCF4-ChIP-Seq(GSE96915)/Homer	SMCATCTGKH	1	-0.01808	1	95	0.1624	19657.1	0.1953														Nrf2(bZIP)/Lymphoblast-Nrf2-ChIP-Seq(GSE37589)/Homer	HTGCTGAGTCAT	1	-0.01009	1	2	0.0065	2033.3	0.0213
AT1G49560(G2like)/colamp-AT1G49560-DAP-Seq(GSE60143)/Homer	GAWTCTNWDA	1	-0.006677	1	178	0.1038	12796.8	0.1227		HSF6(HSF)/col-HSF6-DAP-Seq(GSE60143)/Homer	TTYTAGAAGCTTCTA	1	-0.0177	1	4	0.0068	1586.4	0.0158														CRF10(AP2EREBP)/col100-CRF10-DAP-Seq(GSE60143)/Homer	DCCGCCGYHA	1	-0.009015	1	6	0.0195	4050.3	0.0425
bZIP50(bZIP)/colamp-bZIP50-DAP-Seq(GSE60143)/Homer	GATGACGTCA	1	-0.006575	1	137	0.0799	10103.4	0.0969		NeuroG2(bHLH)/Fibroblast-NeuroG2-ChIP-Seq(GSE75910)/Homer	ACCATCTGTT	1	-0.01679	1	100	0.1709	20630.3	0.205														E2FA(E2FDP)/colamp-E2FA-DAP-Seq(GSE60143)/Homer	WWTGGCGCCAWWWNN	1	-0.008482	1	2	0.0065	2093	0.022
PUCHI(AP2EREBP)/colamp-PUCHI-DAP-Seq(GSE60143)/Homer	GCGCCGTY	1	-0.006568	1	17	0.0099	1752.3	0.0168		Tcf3(HMG)/mES-Tcf3-ChIP-Seq(GSE11724)/Homer	ASWTCAAAGG	1	-0.01675	1	7	0.012	2349.1	0.0233														IRF2(IRF)/Erythroblas-IRF2-ChIP-Seq(GSE36985)/Homer	GAAASYGAAASY	1	-0.007889	1	1	0.0032	1488	0.0156
At1g22810(AP2EREBP)/colamp-At1g22810-DAP-Seq(GSE60143)/Homer	BCACCGACANNN	1	-0.006522	1	13	0.0076	1433.9	0.0138		ATHB5(HB)/colamp-ATHB5-DAP-Seq(GSE60143)/Homer	AATGATTG	1	-0.01552	1	63	0.1077	13759.4	0.1367														CAMTA5(CAMTA)/col-CAMTA5-DAP-Seq(GSE60143)/Homer	ACGCGTTTTANACRC	1	-0.007709	1	1	0.0032	1494.1	0.0157
EKLF(Zf)/Erythrocyte-Klf1-ChIP-Seq(GSE20478)/Homer	NWGGGTGTGGCY	1	-0.006515	1	16	0.0093	1674.4	0.0161		Hnf1(Homeobox)/Liver-Foxa2-Chip-Seq(GSE25694)/Homer	GGTTAAWCATTAA	1	-0.01392	1	7	0.012	2400.4	0.0239														IRF4(IRF)/GM12878-IRF4-ChIP-Seq(GSE32465)/Homer	ACTGAAACCA	1	-0.007445	1	6	0.0195	4136.1	0.0434
EWS:FLI1-fusion(ETS)/SK_N_MC-EWS:FLI1-ChIP-Seq(SRA014231)/Homer	VACAGGAAAT	1	-0.006484	1	95	0.0554	7295.8	0.07		BHLHA15(bHLH)/NIH3T3-BHLHB8.HA-ChIP-Seq(GSE119782)/Homer	NAMCAGCTGK	1	-0.01298	1	86	0.147	18203.3	0.1809														NFkB-p65(RHD)/GM12787-p65-ChIP-Seq(GSE19485)/Homer	WGGGGATTTCCC	1	-0.007297	1	6	0.0195	4146	0.0435
ERF9(AP2EREBP)/colamp-ERF9-DAP-Seq(GSE60143)/Homer	AWATGGCGGCGG	1	-0.006322	1	5	0.0029	744	0.0071		ATHB20(Homeobox)/colamp-ATHB20-DAP-Seq(GSE60143)/Homer	CAATHATT	1	-0.01295	1	25	0.0427	6368.7	0.0633														Tbx21(T-box)/GM12878-TBX21-ChIP-Seq(Encode)/Homer	AGGTGTGAAA	1	-0.004948	1	18	0.0584	9317.8	0.0978
At3g24120(G2like)/col-At3g24120-DAP-Seq(GSE60143)/Homer	NWWAGMATMW	1	-0.005719	1	514	0.2997	34190	0.3279		Duxbl(Homeobox)/NIH3T3-Duxbl.HA-ChIP-Seq(GSE119782)/Homer	TAAYCYAATCAA	1	-0.01086	1	1	0.0017	776.2	0.0077														Jun-AP1(bZIP)/K562-cJun-ChIP-Seq(GSE31477)/Homer	GATGASTCATCN	1	-0.003625	1	23	0.0747	11431.3	0.12
At5g04390(C2H2)/col200-At5g04390-DAP-Seq(GSE60143)/Homer	AGTGANDN	1	-0.005234	1	1036	0.6041	66076.4	0.6337		HIC1(Zf)/Treg-ZBTB29-ChIP-Seq(GSE99889)/Homer	TGCCAGCB	1	-0.0104	1	112	0.1915	23163.8	0.2302														Ik-1	NHTTGGGAATRCC	1	-0.003234	1	308	1	95250.8	1
TEAD4(TEA)/Tropoblast-Tead4-ChIP-Seq(GSE37350)/Homer	CCWGGAATGY	1	-0.005101	1	93	0.0542	7215.3	0.0692		TCX2(CPP)/colamp-TCX2-DAP-Seq(GSE60143)/Homer	NNWWTTYRAAHN	1	-0.008893	1	82	0.1402	17686.9	0.1757														IRF1(IRF)/PBMC-IRF1-ChIP-Seq(GSE43036)/Homer	GAAAGTGAAAGT	1	-0.002809	1	1	0.0032	1800.5	0.0189
Fli1(ETS)/CD8-FLI-ChIP-Seq(GSE20898)/Homer	NRYTTCCGGH	1	-0.004458	1	181	0.1055	13112.4	0.1258		SOL1(CPP)/colamp-SOL1-DAP-Seq(GSE60143)/Homer	ATTTAAATHN	1	-0.008769	1	81	0.1385	17506.5	0.174														Pknox1(Homeobox)/ES-Prep1-ChIP-Seq(GSE63282)/Homer	SCTGTCAVTCAV	1	-0.002208	1	1	0.0032	1873.3	0.0197
TEAD3(TEA)/HepG2-TEAD3-ChIP-Seq(Encode)/Homer	TRCATTCCAG	1	-0.004324	1	130	0.0758	9748.4	0.0935		SPL15(SBP)/colamp-SPL15-DAP-Seq(GSE60143)/Homer	WDWMMGTACADW	1	-0.00851	1	50	0.0855	11576.9	0.115														Fosl2(bZIP)/3T3L1-Fosl2-ChIP-Seq(GSE56872)/Homer	NATGASTCABNN	1	-0.001762	1	29	0.0942	14150	0.1486
c-Jun-CRE(bZIP)/K562-cJun-ChIP-Seq(GSE31477)/Homer	ATGACGTCATCY	1	-0.004083	1	57	0.0332	4769.6	0.0457		PR(NR)/T47D-PR-ChIP-Seq(GSE31130)/Homer	VAGRACAKNCTGTBC	1	-0.008367	1	105	0.1795	22015.1	0.2188														Pbx3(Homeobox)/GM12878-PBX3-ChIP-Seq(GSE32465)/Homer	SCTGTCAMTCAN	1	-0.001673	1	1	0.0032	1957.6	0.0206
DEAR3(AP2EREBP)/colamp-DEAR3-DAP-Seq(GSE60143)/Homer	BCACCGACAWNNNNN	1	-0.004054	1	8	0.0047	1059.1	0.0102		Tal1	CATCTG	1	-0.008177	1	88	0.1504	18864.2	0.1874														At3g60580(C2H2)/col-At3g60580-DAP-Seq(GSE60143)/Homer	WTTYTACT	1	-0.000512	1	140	0.4545	52037.2	0.5463
Etv2(ETS)/ES-ER71-ChIP-Seq(GSE59402)/Homer	NNAYTTCCTGHN	1	-0.00393	1	164	0.0956	12030.3	0.1154		PPARE(NR),DR1/3T3L1-Pparg-ChIP-Seq(GSE13511)/Homer	TGACCTTTGCCCCA	1	-0.006787	1	32	0.0547	8081.6	0.0803														JunB(bZIP)/DendriticCells-Junb-ChIP-Seq(GSE36099)/Homer	RATGASTCAT	1	-0.00044	1	40	0.1299	19102.3	0.2005
GATA(Zf),IR3/iTreg-Gata3-ChIP-Seq(GSE20898)/Homer	NNNNNBAGATAWYATCTVHN	1	-0.003683	1	13	0.0076	1497.7	0.0144		AT2G20110(CPP)/colamp-AT2G20110-DAP-Seq(GSE60143)/Homer	ATTYAAATHY	1	-0.006372	1	76	0.1299	16745.3	0.1664														Fos(bZIP)/TSC-Fos-ChIP-Seq(GSE110950)/Homer	NDATGASTCAYN	1	-0.000305	1	42	0.1364	20063.9	0.2106
Rap210(AP2EREBP)/col-Rap210-DAP-Seq(GSE60143)/Homer	TGTCGGCA	1	-0.00367	1	20	0.0117	2061.2	0.0198		Pbx3(Homeobox)/GM12878-PBX3-ChIP-Seq(GSE32465)/Homer	SCTGTCAMTCAN	1	-0.006306	1	4	0.0068	1824.1	0.0181														Fra1(bZIP)/BT549-Fra1-ChIP-Seq(GSE46166)/Homer	NNATGASTCATH	1	-0.000243	1	40	0.1299	19474.5	0.2045
ESE3(AP2EREBP)/col-ESE3-DAP-Seq(GSE60143)/Homer	GACGGTGG	1	-0.003633	1	50	0.0292	4292.2	0.0412		Ik-1	NHTTGGGAATRCC	1	-0.005813	1	585	1	100640	1														Atf3(bZIP)/GBM-ATF3-ChIP-Seq(GSE33912)/Homer	DATGASTCATHN	1	-0.000184	1	44	0.1429	21108.3	0.2216
ETS(ETS)/Promoter/Homer	AACCGGAAGT	1	-0.003571	1	36	0.021	3278.9	0.0314		PUCHI(AP2EREBP)/colamp-PUCHI-DAP-Seq(GSE60143)/Homer	GCGCCGTY	1	-0.005597	1	2	0.0034	1250.1	0.0124														BATF(bZIP)/Th17-BATF-ChIP-Seq(GSE39756)/Homer	DATGASTCAT	1	-0.000124	1	42	0.1364	20621.8	0.2165
At4g28140(AP2EREBP)/colamp-At4g28140-DAP-Seq(GSE60143)/Homer	DCCACCGACCAW	1	-0.003368	1	7	0.0041	986.6	0.0095		At2g41835(C2H2)/col-At2g41835-DAP-Seq(GSE60143)/Homer	TTTGAAAA	1	-0.00509	1	20	0.0342	5667.6	0.0563														Tbet(T-box)/CD8-Tbet-ChIP-Seq(GSE33802)/Homer	AGGTGTGAAM	1	-7e-05	1	16	0.0519	10727.5	0.1126
MYB30(MYB)/colamp-MYB30-DAP-Seq(GSE60143)/Homer	AGGTAGTTGG	1	-0.003305	1	127	0.0741	9615.6	0.0922		HEB(bHLH)/mES-Heb-ChIP-Seq(GSE53233)/Homer	VCAGCTGBNN	1	-0.005041	1	101	0.1726	21588.6	0.2145														Fra2(bZIP)/Striatum-Fra2-ChIP-Seq(GSE43429)/Homer	GGATGACTCATC	1	-4.9e-05	1	33	0.1071	17780.8	0.1867
GABPA(ETS)/Jurkat-GABPa-ChIP-Seq(GSE17954)/Homer	RACCGGAAGT	1	-0.003274	1	140	0.0816	10487.4	0.1006		HLF(bZIP)/HSC-HLF.Flag-ChIP-Seq(GSE69817)/Homer	RTTATGYAAB	1	-0.00488	1	45	0.0769	10857.6	0.1079														AP-1(bZIP)/ThioMac-PU.1-ChIP-Seq(GSE21512)/Homer	VTGACTCATC	1	-3.5e-05	1	44	0.1429	22107.4	0.2321
Atf2(bZIP)/3T3L1-Atf2-ChIP-Seq(GSE56872)/Homer	NRRTGACGTCAT	1	-0.003232	1	59	0.0344	4954.7	0.0475		Unknown6/Drosophila-Promoters/Homer	AATTTTAAAA	1	-0.003846	1	41	0.0701	10161.8	0.101														CTCF(Zf)/CD4+-CTCF-ChIP-Seq(Barski_et_al.)/Homer	AYAGTGCCMYCTRGTGGCCA	1	0	1	2	0.0065	8199.6	0.0861
AT1G71450(AP2EREBP)/col-AT1G71450-DAP-Seq(GSE60143)/Homer	DHDWTGTCGGTG	1	-0.003225	1	76	0.0443	6146.3	0.0589		Twist2(bHLH)/Myoblast-Twist2.Ty1-ChIP-Seq(GSE127998)/Homer	MCAGCTGBYH	1	-0.003823	1	102	0.1744	21940.8	0.218														BORIS(Zf)/K562-CTCFL-ChIP-Seq(GSE32465)/Homer	CNNBRGCGCCCCCTGSTGGC	1	0	1	2	0.0065	8264.7	0.0868
At4g16750(AP2EREBP)/col-At4g16750-DAP-Seq(GSE60143)/Homer	HACCGACAHA	1	-0.003225	1	27	0.0157	2619.2	0.0251		TEAD(TEA)/Fibroblast-PU.1-ChIP-Seq(Unpublished)/Homer	YCWGGAATGY	1	-0.003638	1	21	0.0359	6004.2	0.0597														CTCF-SatelliteElement(Zf?)/CD4+-CTCF-ChIP-Seq(Barski_et_al.)/Homer	TGCAGTTCCMVNWRTGGCCA	1	0	1	0	0	355.5	0.0037
JunD(bZIP)/K562-JunD-ChIP-Seq/Homer	ATGACGTCATCN	1	-0.003212	1	13	0.0076	1512.3	0.0145		Sox3(HMG)/NPC-Sox3-ChIP-Seq(GSE33059)/Homer	CCWTTGTY	1	-0.003611	1	75	0.1282	16867.6	0.1676														DUX4(Homeobox)/Myoblasts-DUX4.V5-ChIP-Seq(GSE75791)/Homer	NWTAAYCYAATCAWN	1	0	1	0	0	268.8	0.0028
bZIP:IRF(bZIP,IRF)/Th17-BatF-ChIP-Seq(GSE39756)/Homer	NAGTTTCABTHTGACTNW	1	-0.003038	1	61	0.0356	5107.2	0.049		KAN2(G2like)/colamp-KAN2-DAP-Seq(GSE60143)/Homer	ATATTCTY	1	-0.0036	1	66	0.1128	15134.2	0.1504														DUX(Homeobox)/C2C12-Dux-ChIP-Seq(GSE87279)/Homer	BCWGATTCAATCAAN	1	0	1	0	0	45.9	0.0005
CTCF-SatelliteElement(Zf?)/CD4+-CTCF-ChIP-Seq(Barski_et_al.)/Homer	TGCAGTTCCMVNWRTGGCCA	1	-0.002702	1	1	0.0006	359	0.0034		Ptf1a(bHLH)/Panc1-Ptf1a-ChIP-Seq(GSE47459)/Homer	ACAGCTGTTN	1	-0.002838	1	151	0.2581	31133.2	0.3094														E2F(E2F)/Hela-CellCycle-Expression/Homer	TTSGCGCGAAAA	1	0	1	0	0	251.6	0.0026
IRF4(IRF)/GM12878-IRF4-ChIP-Seq(GSE32465)/Homer	ACTGAAACCA	1	-0.00227	1	57	0.0332	4876.8	0.0468		SPL11(SBP)/col100-SPL11-DAP-Seq(GSE60143)/Homer	YTGTACTTBH	1	-0.002762	1	19	0.0325	5659.6	0.0562														EBNA1(EBV-virus)/Raji-EBNA1-ChIP-Seq(GSE30709)/Homer	GGYAGCAYDTGCTDCCCNNN	1	0	1	0	0	166.5	0.0017
IRF:BATF(IRF:bZIP)/pDC-Irf8-ChIP-Seq(GSE66899)/Homer	CTTTCANTATGACTV	1	-0.001854	1	12	0.007	1486.8	0.0143		Tgif2(Homeobox)/mES-Tgif2-ChIP-Seq(GSE55404)/Homer	TGTCANYT	1	-0.002055	1	209	0.3573	41711	0.4145														E-box(bHLH)/Promoter/Homer	SSGGTCACGTGA	1	0	1	0	0	617.8	0.0065
LEP(AP2EREBP)/col-LEP-DAP-Seq(GSE60143)/Homer	CDCCGCCGTC	1	-0.001635	1	4	0.0023	754.2	0.0072		Tcf4(HMG)/Hct116-Tcf4-ChIP-Seq(SRA012054)/Homer	ASATCAAAGGVA	1	-0.001979	1	12	0.0205	4154.4	0.0413														GATA(Zf),IR3/iTreg-Gata3-ChIP-Seq(GSE20898)/Homer	NNNNNBAGATAWYATCTVHN	1	0	1	0	0	1229.6	0.0129
Atf7(bZIP)/3T3L1-Atf7-ChIP-Seq(GSE56872)/Homer	NGRTGACGTCAY	1	-0.001581	1	83	0.0484	6777.8	0.065		HLH-1(bHLH)/cElegans-Embryo-HLH1-ChIP-Seq(modEncode)/Homer	RACAGCTGTTBH	1	-0.001901	1	40	0.0684	10260.5	0.102														GFX(?)/Promoter/Homer	ATTCTCGCGAGA	1	0	1	0	0	38.6	0.0004
TEAD1(TEAD)/HepG2-TEAD1-ChIP-Seq(Encode)/Homer	CYRCATTCCA	1	-0.001281	1	100	0.0583	7998	0.0767		EBF1(EBF)/Near-E2A-ChIP-Seq(GSE21512)/Homer	GTCCCCWGGGGA	1	-0.001733	1	31	0.053	8423.4	0.0837														GLI3(Zf)/Limb-GLI3-ChIP-Chip(GSE11077)/Homer	CGTGGGTGGTCC	1	0	1	0	0	801.6	0.0084
Elf4(ETS)/BMDM-Elf4-ChIP-Seq(GSE88699)/Homer	ACTTCCKGKT	1	-0.001198	1	155	0.0904	11743.2	0.1126		TGA9(bZIP)/colamp-TGA9-DAP-Seq(GSE60143)/Homer	VTGACGTC	1	-0.001681	1	50	0.0855	12344.6	0.1227														ISRE(IRF)/ThioMac-LPS-Expression(GSE23622)/Homer	AGTTTCASTTTC	1	0	1	0	0	973.6	0.0102
AT1G77200(AP2EREBP)/colamp-AT1G77200-DAP-Seq(GSE60143)/Homer	ACCGACAHWD	1	-0.001113	1	25	0.0146	2606.9	0.025		THRa(NR)/C17.2-THRa-ChIP-Seq(GSE38347)/Homer	GGTCANYTGAGGWCA	1	-0.001621	1	10	0.0171	3723.7	0.037														NRF1(NRF)/MCF7-NRF1-ChIP-Seq(Unpublished)/Homer	CTGCGCATGCGC	1	0	1	0	0	409.2	0.0043
CAMTA5(CAMTA)/col-CAMTA5-DAP-Seq(GSE60143)/Homer	ACGCGTTTTANACRC	1	-0.000992	1	12	0.007	1550.4	0.0149		NFIL3(bZIP)/HepG2-NFIL3-ChIP-Seq(Encode)/Homer	VTTACGTAAYNNNNN	1	-0.001557	1	33	0.0564	8886.4	0.0883														OCT:OCT(POU,Homeobox,IR1)/NPC-Brn2-ChIP-Seq(GSE35496)/Homer	ATGAATWATTCATGA	1	0	1	0	0	153.5	0.0016
Elk4(ETS)/Hela-Elk4-ChIP-Seq(GSE31477)/Homer	NRYTTCCGGY	1	-0.00091	1	60	0.035	5251	0.0504		Ascl1(bHLH)/NeuralTubes-Ascl1-ChIP-Seq(GSE55840)/Homer	NNVVCAGCTGBN	1	-0.001364	1	86	0.147	19487.3	0.1936														OCT:OCT(POU,Homeobox)/NPC-Brn1-ChIP-Seq(GSE35496)/Homer	ATGAATATTCATGAG	1	0	1	0	0	33.4	0.0004
MafK(bZIP)/C2C12-MafK-ChIP-Seq(GSE36030)/Homer	GCTGASTCAGCA	1	-0.000688	1	66	0.0385	5731.8	0.055		PGR(NR)/EndoStromal-PGR-ChIP-Seq(GSE69539)/Homer	AAGAACATWHTGTTC	1	-0.000984	1	6	0.0103	2807.3	0.0279														OCT:OCT(POU,Homeobox)/NPC-OCT6-ChIP-Seq(GSE43916)/Homer	YATGCATATRCATRT	1	0	1	0	0	345.9	0.0036
ELF3(ETS)/PDAC-ELF3-ChIP-Seq(GSE64557)/Homer	ANCAGGAAGT	1	-0.00061	1	116	0.0676	9256.3	0.0888		Atoh1(bHLH)/Cerebellum-Atoh1-ChIP-Seq(GSE22111)/Homer	VNRVCAGCTGGY	1	-0.000875	1	62	0.106	15034.1	0.1494														p53(p53)/Saos-p53-ChIP-Seq(GSE15780)/Homer	RRCATGYCYRGRCATGYYYN	1	0	1	0	0	816.3	0.0086
At3g60580(C2H2)/col-At3g60580-DAP-Seq(GSE60143)/Homer	WTTYTACT	1	-0.000486	1	902	0.5259	58937.1	0.5652		NeuroD1(bHLH)/Islet-NeuroD1-ChIP-Seq(GSE30298)/Homer	GCCATCTGTT	1	-0.000448	1	48	0.0821	12498.3	0.1242														p53(p53)/Saos-p53-ChIP-Seq/Homer	RRCATGYCYRGRCATGYYYN	1	0	1	0	0	816.3	0.0086
ELF1(ETS)/Jurkat-ELF1-ChIP-Seq(SRA014231)/Homer	AVCCGGAAGT	1	-0.000478	1	55	0.0321	4994.1	0.0479		KLF3(Zf)/MEF-Klf3-ChIP-Seq(GSE44748)/Homer	NRGCCCCRCCCHBNN	1	-0.000429	1	4	0.0068	2407.7	0.0239														Pax7(Paired,Homeobox),longest/Myoblast-Pax7-ChIP-Seq(GSE25064)/Homer	NTAATTDGCYAATTANNWWD	1	0	1	0	0	145.1	0.0015
EHF(ETS)/LoVo-EHF-ChIP-Seq(GSE49402)/Homer	AVCAGGAAGT	1	-0.000465	1	207	0.1207	15442.3	0.1481		EBF2(EBF)/BrownAdipose-EBF2-ChIP-Seq(GSE97114)/Homer	NABTCCCWDGGGAVH	1	-0.000268	1	25	0.0427	7773.8	0.0772														PBX1(Homeobox)/MCF7-PBX1-ChIP-Seq(GSE28007)/Homer	GSCTGTCACTCA	1	0	1	0	0	694.9	0.0073
ETV4(ETS)/HepG2-ETV4-ChIP-Seq(ENCODE)/Homer	ACCGGAAGTG	1	-0.000342	1	164	0.0956	12648.2	0.1213		THRb(NR)/HepG2-THRb.Flag-ChIP-Seq(Encode)/Homer	GGTCACCTGAGGTCA	1	-0.000162	1	14	0.0239	5340.6	0.0531														RARg(NR)/ES-RARg-ChIP-Seq(GSE30538)/Homer	AGGTCAAGGTCA	1	0	1	0	0	180.3	0.0019
At5g65130(AP2EREBP)/colamp-At5g65130-DAP-Seq(GSE60143)/Homer	CCRCCGACAWTN	1	-0.000148	1	2	0.0012	687.7	0.0066		SPL1(SBP)/colamp-SPL1-DAP-Seq(GSE60143)/Homer	HYGTACDTWH	1	-0.000116	1	59	0.1009	15293.9	0.152														REST-NRSF(Zf)/Jurkat-NRSF-ChIP-Seq/Homer	GGMGCTGTCCATGGTGCTGA	1	0	1	0	0	56.7	0.0006
ELF5(ETS)/T47D-ELF5-ChIP-Seq(GSE30407)/Homer	ACVAGGAAGT	1	-0.000145	1	100	0.0583	8429.3	0.0808		SPL9(SBP)/colamp-SPL9-DAP-Seq(GSE60143)/Homer	BTGTACTT	1	-6e-06	1	63	0.1077	17239.6	0.1713														Ronin(THAP)/ES-Thap11-ChIP-Seq(GSE51522)/Homer	RACTACAACTCCCAGVAKGC	1	0	1	0	0	181.4	0.0019
E2FA(E2FDP)/colamp-E2FA-DAP-Seq(GSE60143)/Homer	WWTGGCGCCAWWWNN	1	-0.00011	1	15	0.0087	2035.5	0.0195		GRE(NR),IR3/RAW264.7-GRE-ChIP-Seq(Unpublished)/Homer	VAGRACAKWCTGTYC	1	-3e-06	1	2	0.0034	2622	0.0261														YY1(Zf)/Promoter/Homer	CAAGATGGCGGC	1	0	1	0	0	366.2	0.0038
Elk1(ETS)/Hela-Elk1-ChIP-Seq(GSE31477)/Homer	HACTTCCGGY	1	-7.1e-05	1	57	0.0332	5436.1	0.0521		ARE(NR)/LNCAP-AR-ChIP-Seq(GSE27824)/Homer	RGRACASNSTGTYCYB	1	0	1	1	0.0017	2612.3	0.026														ZBTB33(Zf)/GM12878-ZBTB33-ChIP-Seq(GSE32465)/Homer	GGVTCTCGCGAGAAC	1	0	1	0	0	124	0.0013
NF-E2(bZIP)/K562-NFE2-ChIP-Seq(GSE31477)/Homer	GATGACTCAGCA	1	-2.6e-05	1	23	0.0134	2880.4	0.0276		AR-halfsite(NR)/LNCaP-AR-ChIP-Seq(GSE27824)/Homer	CCAGGAACAG	1	0	1	146	0.2496	36290.1	0.3606														ZFP3(Zf)/HEK293-ZFP3.GFP-ChIP-Seq(GSE58341)/Homer	GGGTTTTGAAGGATGARTAGGAGTT	1	0	1	0	0	7.8	0.0001
Bach2(bZIP)/OCILy7-Bach2-ChIP-Seq(GSE44420)/Homer	TGCTGAGTCA	1	-6e-06	1	97	0.0566	8764	0.0841		BORIS(Zf)/K562-CTCFL-ChIP-Seq(GSE32465)/Homer	CNNBRGCGCCCCCTGSTGGC	1	0	1	1	0.0017	7750.6	0.077														ZKSCAN1(Zf)/HepG2-ZKSCAN1-ChIP-Seq(Encode)/Homer	GCACAYAGTAGGKCY	1	0	1	0	0	110.3	0.0012
IRF3(IRF)/BMDM-Irf3-ChIP-Seq(GSE67343)/Homer	AGTTTCAKTTTC	1	-5e-06	1	34	0.0198	3978.4	0.0382		CTCF(Zf)/CD4+-CTCF-ChIP-Seq(Barski_et_al.)/Homer	AYAGTGCCMYCTRGTGGCCA	1	0	1	0	0	8404.5	0.0835														ZNF16(Zf)/HEK293-ZNF16.GFP-ChIP-Seq(GSE58341)/Homer	MACCTTCYATGGCTCCCTAKTGCCY	1	0	1	0	0	76.1	0.0008
ISRE(IRF)/ThioMac-LPS-Expression(GSE23622)/Homer	AGTTTCASTTTC	1	0	1	3	0.0017	1221.3	0.0117		DUX(Homeobox)/C2C12-Dux-ChIP-Seq(GSE87279)/Homer	BCWGATTCAATCAAN	1	0	1	0	0	62.6	0.0006														ZNF41(Zf)/HEK293-ZNF41.GFP-ChIP-Seq(GSE58341)/Homer	CCTCATGGTGYCYTWYTCCCTTGTG	1	0	1	0	0	177.1	0.0019
IRF8(IRF)/BMDM-IRF8-ChIP-Seq(GSE77884)/Homer	GRAASTGAAAST	1	0	1	30	0.0175	3954.2	0.0379		GFX(?)/Promoter/Homer	ATTCTCGCGAGA	1	0	1	0	0	30.3	0.0003														ZNF528(Zf)/HEK293-ZNF528.GFP-ChIP-Seq(GSE58341)/Homer	AGAAATGACTTCCCT	1	0	1	0	0	55.4	0.0006
Jun-AP1(bZIP)/K562-cJun-ChIP-Seq(GSE31477)/Homer	GATGASTCATCN	1	0	1	146	0.0851	13398.7	0.1285		GRE(NR),IR3/A549-GR-ChIP-Seq(GSE32465)/Homer	NRGVACABNVTGTYCY	1	0	1	0	0	1540.7	0.0153														ZNF768(Zf)/Rajj-ZNF768-ChIP-Seq(GSE111879)/Homer	RHHCAGAGAGGB	1	0	1	0	0	303.3	0.0032
IRF2(IRF)/Erythroblas-IRF2-ChIP-Seq(GSE36985)/Homer	GAAASYGAAASY	1	0	1	5	0.0029	1850.4	0.0177		OCT:OCT(POU,Homeobox)/NPC-Brn1-ChIP-Seq(GSE35496)/Homer	ATGAATATTCATGAG	1	0	1	0	0	53.7	0.0005														ZSCAN22(Zf)/HEK293-ZSCAN22.GFP-ChIP-Seq(GSE58341)/Homer	SMCAGTCWGAKGGAGGAGGC	1	0	1	0	0	594.8	0.0062
IRF1(IRF)/PBMC-IRF1-ChIP-Seq(GSE43036)/Homer	GAAAGTGAAAGT	1	0	1	7	0.0041	2262.2	0.0217		OCT:OCT(POU,Homeobox)/NPC-OCT6-ChIP-Seq(GSE43916)/Homer	YATGCATATRCATRT	1	0	1	0	0	492.7	0.0049														dHNF4(NR)/Fly-HNF4-ChIP-Seq(GSE73675)/Homer	GGTCCAAAGTCCAMT	1	0	1	0	0	481.9	0.0051
Fosl2(bZIP)/3T3L1-Fosl2-ChIP-Seq(GSE56872)/Homer	NATGASTCABNN	1	0	1	176	0.1026	16601.8	0.1592		Pax7(Paired,Homeobox),longest/Myoblast-Pax7-ChIP-Seq(GSE25064)/Homer	NTAATTDGCYAATTANNWWD	1	0	1	0	0	317.1	0.0032														AGL25(MADS)/colamp-AGL25-DAP-Seq(GSE60143)/Homer	TTTCCATWTWTGGAA	1	0	1	0	0	377.8	0.004
BATF(bZIP)/Th17-BATF-ChIP-Seq(GSE39756)/Homer	DATGASTCAT	1	0	1	283	0.165	24536.2	0.2353		PBX1(Homeobox)/MCF7-PBX1-ChIP-Seq(GSE28007)/Homer	GSCTGTCACTCA	1	0	1	0	0	586	0.0058														AS2(LOBAS2)/col-AS2-DAP-Seq(GSE60143)/Homer	CCGDAAWWHMCGSCG	1	0	1	0	0	148.8	0.0016
Fra1(bZIP)/BT549-Fra1-ChIP-Seq(GSE46166)/Homer	NNATGASTCATH	1	0	1	263	0.1534	23186.5	0.2224		RARg(NR)/ES-RARg-ChIP-Seq(GSE30538)/Homer	AGGTCAAGGTCA	1	0	1	0	0	167.2	0.0017														AT1G01250(AP2EREBP)/col-AT1G01250-DAP-Seq(GSE60143)/Homer	YCACCGACAHTW	1	0	1	0	0	260.4	0.0027
Fos(bZIP)/TSC-Fos-ChIP-Seq(GSE110950)/Homer	NDATGASTCAYN	1	0	1	272	0.1586	23931.3	0.2295		REST-NRSF(Zf)/Jurkat-NRSF-ChIP-Seq/Homer	GGMGCTGTCCATGGTGCTGA	1	0	1	0	0	44	0.0004														AT1G10720(BSD)/col-AT1G10720-DAP-Seq(GSE60143)/Homer	TTCTAGAAKCTTCTA	1	0	1	0	0	138.3	0.0015
Atf3(bZIP)/GBM-ATF3-ChIP-Seq(GSE33912)/Homer	DATGASTCATHN	1	0	1	287	0.1673	25070.2	0.2404		T1ISRE(IRF)/ThioMac-Ifnb-Expression/Homer	ACTTTCGTTTCT	1	0	1	0	0	138.7	0.0014														At1g13300(G2like)/col-At1g13300-DAP-Seq(GSE60143)/Homer	GAATCTWAGATTCYN	1	0	1	0	0	68	0.0007
JunB(bZIP)/DendriticCells-Junb-ChIP-Seq(GSE36099)/Homer	RATGASTCAT	1	0	1	252	0.1469	22692.5	0.2176		ZBTB33(Zf)/GM12878-ZBTB33-ChIP-Seq(GSE32465)/Homer	GGVTCTCGCGAGAAC	1	0	1	0	0	91.4	0.0009														AT1G23810(Orphan)/col-AT1G23810-DAP-Seq(GSE60143)/Homer	TTCTAGAAGSTTCTA	1	0	1	0	0	199.4	0.0021
AP-1(bZIP)/ThioMac-PU.1-ChIP-Seq(GSE21512)/Homer	VTGACTCATC	1	0	1	299	0.1743	26095.8	0.2503		ZFP3(Zf)/HEK293-ZFP3.GFP-ChIP-Seq(GSE58341)/Homer	GGGTTTTGAAGGATGARTAGGAGTT	1	0	1	0	0	8.1	0.0001														AT4G12670(MYBrelated)/col-AT4G12670-DAP-Seq(GSE60143)/Homer	AGGGTTTAGGGTTTA	1	0	1	0	0	4.8	0
Fra2(bZIP)/Striatum-Fra2-ChIP-Seq(GSE43429)/Homer	GGATGACTCATC	1	0	1	226	0.1318	21087.2	0.2022		ZKSCAN1(Zf)/HepG2-ZKSCAN1-ChIP-Seq(Encode)/Homer	GCACAYAGTAGGKCY	1	0	1	0	0	81.4	0.0008														AT4G27900(C2C2COlike)/col-AT4G27900-DAP-Seq(GSE60143)/Homer	TCTCVACCGTTSATT	1	0	1	0	0	20.7	0.0002
BORIS(Zf)/K562-CTCFL-ChIP-Seq(GSE32465)/Homer	CNNBRGCGCCCCCTGSTGGC	1	0	1	25	0.0146	8516.2	0.0817		ZNF16(Zf)/HEK293-ZNF16.GFP-ChIP-Seq(GSE58341)/Homer	MACCTTCYATGGCTCCCTAKTGCCY	1	0	1	0	0	61.6	0.0006														bHLH18(bHLH)/col-bHLH18-DAP-Seq(GSE60143)/Homer	CACGTGTTYCACGTG	1	0	1	0	0	121.1	0.0013
CTCF(Zf)/CD4+-CTCF-ChIP-Seq(Barski_et_al.)/Homer	AYAGTGCCMYCTRGTGGCCA	1	0	1	21	0.0122	8820.9	0.0846		ZNF382(Zf)/HEK293-ZNF382.GFP-ChIP-Seq(GSE58341)/Homer	GNCTGTASTRNTGBCTCHTT	1	0	1	0	0	230.8	0.0023														bZIP42(bZIP)/colamp-bZIP42-DAP-Seq(GSE60143)/Homer	GCCACGTCAGCA	1	0	1	0	0	40.7	0.0004
GFX(?)/Promoter/Homer	ATTCTCGCGAGA	1	0	1	0	0	35.4	0.0003		ZNF528(Zf)/HEK293-ZNF528.GFP-ChIP-Seq(GSE58341)/Homer	AGAAATGACTTCCCT	1	0	1	0	0	69.9	0.0007														bZIP44(bZIP)/colamp-bZIP44-DAP-Seq(GSE60143)/Homer	NDTGCCACGTCAGCH	1	0	1	0	0	242	0.0025
OCT:OCT(POU,Homeobox)/NPC-Brn1-ChIP-Seq(GSE35496)/Homer	ATGAATATTCATGAG	1	0	1	0	0	39.5	0.0004		ZNF768(Zf)/Rajj-ZNF768-ChIP-Seq(GSE111879)/Homer	RHHCAGAGAGGB	1	0	1	0	0	240	0.0024														DEL1(E2FDP)/colamp-DEL1-DAP-Seq(GSE60143)/Homer	TTCCCGCCAA	1	0	1	0	0	14.1	0.0001
Ronin(THAP)/ES-Thap11-ChIP-Seq(GSE51522)/Homer	RACTACAACTCCCAGVAKGC	1	0	1	0	0	164.7	0.0016		DREF/Drosophila-Promoters/Homer	AVYTATCGATAD	1	0	1	0	0	57.3	0.0006														ERF9(AP2EREBP)/colamp-ERF9-DAP-Seq(GSE60143)/Homer	AWATGGCGGCGG	1	0	1	0	0	739.9	0.0078
YY1(Zf)/Promoter/Homer	CAAGATGGCGGC	1	0	1	0	0	384.8	0.0037		AS2(LOBAS2)/col-AS2-DAP-Seq(GSE60143)/Homer	CCGDAAWWHMCGSCG	1	0	1	0	0	105.4	0.001														FAR1(FAR1)/col-FAR1-DAP-Seq(GSE60143)/Homer	TKNNNYYCACGCGCY	1	0	1	0	0	313.4	0.0033
ZBTB33(Zf)/GM12878-ZBTB33-ChIP-Seq(GSE32465)/Homer	GGVTCTCGCGAGAAC	1	0	1	0	0	118.5	0.0011		At1g13300(G2like)/col-At1g13300-DAP-Seq(GSE60143)/Homer	GAATCTWAGATTCYN	1	0	1	0	0	89.6	0.0009														HSFA6A(HSF)/col-HSFA6A-DAP-Seq(GSE60143)/Homer	RGAAGNTTCTAGAAN	1	0	1	0	0	200.3	0.0021
ZFP3(Zf)/HEK293-ZFP3.GFP-ChIP-Seq(GSE58341)/Homer	GGGTTTTGAAGGATGARTAGGAGTT	1	0	1	0	0	9.2	0.0001		AT4G12670(MYBrelated)/col-AT4G12670-DAP-Seq(GSE60143)/Homer	AGGGTTTAGGGTTTA	1	0	1	0	0	5.2	0.0001														HSFB4(HSF)/col-HSFB4-DAP-Seq(GSE60143)/Homer	TTCTAGAAGCTTCTA	1	0	1	0	0	172.1	0.0018
ZNF16(Zf)/HEK293-ZNF16.GFP-ChIP-Seq(GSE58341)/Homer	MACCTTCYATGGCTCCCTAKTGCCY	1	0	1	0	0	73.4	0.0007		AT4G27900(C2C2COlike)/col-AT4G27900-DAP-Seq(GSE60143)/Homer	TCTCVACCGTTSATT	1	0	1	0	0	22.1	0.0002														LOB(LOBAS2)/col-LOB-DAP-Seq(GSE60143)/Homer	CGCCGKAWWTTHCGS	1	0	1	0	0	595.5	0.0063
AT1G01250(AP2EREBP)/col-AT1G01250-DAP-Seq(GSE60143)/Homer	YCACCGACAHTW	1	0	1	0	0	237.8	0.0023		AT5G22990(C2H2)/col-AT5G22990-DAP-Seq(GSE60143)/Homer	WCGAHDTCGWHN	1	0	1	0	0	187.7	0.0019														MYB3R1(MYB)/col-MYB3R1-DAP-Seq(GSE60143)/Homer	WWDTDACCGTTR	1	0	1	0	0	1679.7	0.0176
AT4G12670(MYBrelated)/col-AT4G12670-DAP-Seq(GSE60143)/Homer	AGGGTTTAGGGTTTA	1	0	1	0	0	5.3	0.0001		bHLH18(bHLH)/col-bHLH18-DAP-Seq(GSE60143)/Homer	CACGTGTTYCACGTG	1	0	1	0	0	91.9	0.0009														MYB3R4(MYB)/col-MYB3R4-DAP-Seq(GSE60143)/Homer	AWWTAACCGTTR	1	0	1	0	0	908.1	0.0095
AT4G27900(C2C2COlike)/col-AT4G27900-DAP-Seq(GSE60143)/Homer	TCTCVACCGTTSATT	1	0	1	0	0	21.8	0.0002		FAR1(FAR1)/col-FAR1-DAP-Seq(GSE60143)/Homer	TKNNNYYCACGCGCY	1	0	1	0	0	233.9	0.0023														MYB3R5(MYB)/col-MYB3R5-DAP-Seq(GSE60143)/Homer	THYAACGGTHAWAWT	1	0	1	0	0	432.6	0.0045
bZIP42(bZIP)/colamp-bZIP42-DAP-Seq(GSE60143)/Homer	GCCACGTCAGCA	1	0	1	0	0	40.5	0.0004		GT1(Trihelix)/col-GT1-DAP-Seq(GSE60143)/Homer	TTAACCATGGTTAAD	1	0	1	0	0	108.9	0.0011														PLT3(AP2EREBP)/col-PLT3-DAP-Seq(GSE60143)/Homer	GCACGNWTHYCGAGG	1	0	1	0	0	288.3	0.003
DEL1(E2FDP)/colamp-DEL1-DAP-Seq(GSE60143)/Homer	TTCCCGCCAA	1	0	1	0	0	14.1	0.0001		HSFB4(HSF)/col-HSFB4-DAP-Seq(GSE60143)/Homer	TTCTAGAAGCTTCTA	1	0	1	0	0	218.6	0.0022														REM16(ABI3VP1)/col-REM16-DAP-Seq(GSE60143)/Homer	DTTTTTSCCGSMAAA	1	0	1	0	0	2.3	0
REM16(ABI3VP1)/col-REM16-DAP-Seq(GSE60143)/Homer	DTTTTTSCCGSMAAA	1	0	1	0	0	2.2	0		REM16(ABI3VP1)/col-REM16-DAP-Seq(GSE60143)/Homer	DTTTTTSCCGSMAAA	1	0	1	0	0	2.7	0														Unknown2/Arabidopsis-Promoters/Homer	AAACGACGTCGTTTT	1	0	1	0	0	26.3	0.0003
Unknown2/Arabidopsis-Promoters/Homer	AAACGACGTCGTTTT	1	0	1	0	0	28.5	0.0003		Unknown2/Arabidopsis-Promoters/Homer	AAACGACGTCGTTTT	1	0	1	0	0	28.6	0.0003														WRKY17(WRKY)/colamp-WRKY17-DAP-Seq(GSE60143)/Homer	GCGTTGACTTTT	1	0	1	0	0	54.3	0.0006
WRKY17(WRKY)/colamp-WRKY17-DAP-Seq(GSE60143)/Homer	GCGTTGACTTTT	1	0	1	0	0	67	0.0006		WRKY7(WRKY)/colamp-WRKY7-DAP-Seq(GSE60143)/Homer	AAAAGTCAACGSHWD	1	0	1	0	0	13.1	0.0001														WRKY7(WRKY)/colamp-WRKY7-DAP-Seq(GSE60143)/Homer	AAAAGTCAACGSHWD	1	0	1	0	0	12.5	0.0001
WRKY7(WRKY)/colamp-WRKY7-DAP-Seq(GSE60143)/Homer	AAAAGTCAACGSHWD	1	0	1	0	0	14.2	0.0001		ZML1(C2C2gata)/colamp-ZML1-DAP-Seq(GSE60143)/Homer	ATCWYRACCGTTSRW	1	0	1	0	0	39.8	0.0004														ZIM(C2C2gata)/col-ZIM-DAP-Seq(GSE60143)/Homer	ATCSRACGGTYRAGA	1	0	1	0	0	37.2	0.0004
ZIM(C2C2gata)/col-ZIM-DAP-Seq(GSE60143)/Homer	ATCSRACGGTYRAGA	1	0	1	0	0	36.7	0.0004		EFL-1(E2F)/cElegans-L1-EFL1-ChIP-Seq(modEncode)/Homer	TGCAARYGCGCTCYA	1	0	1	0	0	100.3	0.001														ZML1(C2C2gata)/colamp-ZML1-DAP-Seq(GSE60143)/Homer	ATCWYRACCGTTSRW	1	0	1	0	0	46.1	0.0005
EFL-1(E2F)/cElegans-L1-EFL1-ChIP-Seq(modEncode)/Homer	TGCAARYGCGCTCYA	1	0	1	0	0	114.5	0.0011		GEI-11(Myb?)/cElegans-L4-GEI11-ChIP-Seq(modEncode)/Homer	CCGACAYYTYACGGG	1	0	1	0	0	212.2	0.0021														LIN-15B(Zf)/cElegans-L3-LIN15B-ChIP-Seq(modEncode)/Homer	CARTGGAGCGCRYTTGCATT	1	0	1	0	0	32.7	0.0003
LIN-15B(Zf)/cElegans-L3-LIN15B-ChIP-Seq(modEncode)/Homer	CARTGGAGCGCRYTTGCATT	1	0	1	0	0	32.2	0.0003		LIN-15B(Zf)/cElegans-L3-LIN15B-ChIP-Seq(modEncode)/Homer	CARTGGAGCGCRYTTGCATT	1	0	1	0	0	26	0.0003														SFP1/SacCer-Promoters/Homer	DDAAAAATTTTY	1	0	1	0	0	427.9	0.0045
