# Supplementary material for: Glucocorticoid signaling in pancreatic islets modulates gene regulatory programs and genetic risk of type 2 diabetes
Source: PLoS Genet. 2021 May 13;17(5):e1009531. doi: 10.1371/journal.pgen.1009531 (PMC8183998; doi:10.1371/journal.pgen.1009531)
Supplement: S5 Table — List of variants with significant effects on accessible chromatin in untreated or glucocorticoid treated islets. (XLSX) [file pgen.1009531.s013.xlsx]

## Sheet: Sheet1
S5 Table. Genetic variants with allelic imbalance in islet chromatin
						Untreated islets								Glucocorticoid-treated islets									Difference
chr	pos	rsid	ref	alt		coverage	ref_count	estimate	ci_lo	ci_hi	pval	qval		coverage	ref_count	estimate	ci_lo	ci_hi	pval	qval		prop diff	pval	qval
chr13	44453783	rs3816311	G	A		295	50	0.169492	0.128494	0.217273	2.21731e-09	0		138	34	0.246377	0.177052	0.32691	0.00011879	0.1684		0.0768853	0.0792739	0.286896
chr16	1385756	rs112696038	C	T		81	75	0.925926	0.845714	0.972332	1.98133e-09	0		55	48	0.872727	0.755197	0.947265	1.11183e-05	0.0365		0.0531987	0.460254	0.76042
chr2	20274114	rs1849602	T	C		79	2	0.0253165	0.00308078	0.088477	2.94861e-13	1.6607e-08		96	9	0.09375	0.0437704	0.170519	9.39221e-10	0.0001		0.0684335	0.122773	0.347852
chr13	27910473	rs61944021	C	G		77	2	0.025974	0.0031612	0.0906972	5.32521e-13	1.6607e-08		22	1	0.0454545	0.00115015	0.228444	5.34605e-05	0.1042		0.0194805	1	1
chr16	81110351	rs12444137	A	T		312	273	0.875	0.833103	0.909582	1.40109e-11	2.9129e-07		208	157	0.754808	0.690541	0.811658	0.000101815	0.1582		0.120192	0.000601573	0.0152399
chr4	156170379	rs1444799	G	A		131	120	0.916031	0.854723	0.957336	3.11983e-11	4.8647e-07		50	44	0.88	0.756899	0.954665	1.34875e-05	0.0401		0.0360305	0.6469	0.893898
chr19	54058317	rs8106755	A	G		56	2	0.0357143	0.00435481	0.123132	4.57126e-10	5.7023e-06		37	1	0.027027	0.000684031	0.141603	6.18143e-08	0.0009		0.00868726	1	1
chr21	46975848	rs3827266	C	T		70	65	0.928571	0.841128	0.976402	7.78017e-09	0.0001		57	53	0.929825	0.82996	0.98055	7.28069e-08	0.0009		0.00125313	1	1
chr8	17465925	rs28705932	A	G		50	4	0.08	0.022228	0.192343	2.08123e-07	0.0012		71	5	0.0704225	0.0232603	0.156742	1.74658e-09	0.0001		0.00957746	1	1
chr19	57352051	rs2302376	C	T		34	1	0.0294118	0.000744364	0.153268	1.97863e-07	0.0012		23	3	0.130435	0.0277515	0.335889	0.00146067	0.6232		0.101023	0.349072	0.679039
chr22	47135272	rs5769127	G	A		113	97	0.858407	0.780268	0.916848	1.81488e-07	0.0012		84	69	0.821429	0.722633	0.896467	2.82293e-05	0.0629		0.0369785	0.612095	0.893898
chr17	44271152	rs546821167	G	A		39	2	0.0512821	0.00627197	0.173245	2.62517e-07	0.0014		30	1	0.0333333	0.000843571	0.172169	1.27585e-06	0.008		0.0179487	1	1
chr8	17465824	rs2517198	C	T		71	9	0.126761	0.0596358	0.22704	4.40079e-07	0.0018		66	6	0.0909091	0.0340971	0.187443	3.73739e-08	0.0008		0.0358515	0.690851	0.921134
chr9	25677698	rs72631815	A	C		823	643	0.781288	0.751457	0.809088	4.09213e-07	0.0018		416	285	0.685096	0.638059	0.729477	0.00329201	0.9419		0.0961918	0.000296408	0.0152399
chr17	7387352	rs4384652	G	T		38	2	0.0526316	0.00643872	0.177491	3.92792e-07	0.0018		44	4	0.0909091	0.0253284	0.216687	1.96589e-06	0.0102		0.0382775	0.811474	1
chr10	85899347	rs1136944	G	T		489	384	0.785276	0.746186	0.820876	6.79131e-07	0.0024		265	177	0.667925	0.607693	0.72435	0.0122488	1		0.117352	0.00058631	0.0152399
chr13	110389990	rs4773076	G	A		74	10	0.135135	0.066751	0.23451	6.42245e-07	0.0024		46	13	0.282609	0.159867	0.434604	0.0175423	1		0.147474	0.0789202	0.286896
chr17	3907308	rs8075429	A	G		39	37	0.948718	0.826755	0.993728	7.1943e-07	0.0024		24	19	0.791667	0.578487	0.928681	0.0206765	1		0.157051	0.130163	0.347852
chr20	57463993	rs6026579	C	T		39	37	0.948718	0.826755	0.993728	7.1943e-07	0.0024		14	12	0.857143	0.571871	0.982205	0.0251956	1		0.0915751	0.600991	0.893898
chr7	35595738	rs73084882	T	C		36	2	0.0555556	0.0068003	0.186637	8.88682e-07	0.0028		41	3	0.0731707	0.0153515	0.199246	1.01587e-06	0.007		0.0176152	1	1
chr2	20274044	rs1849601	G	A		38	36	0.947368	0.822509	0.993561	1.0535e-06	0.0031		56	49	0.875	0.759267	0.948235	8.32813e-06	0.0325		0.0723684	0.416174	0.718951
chr6	170054971	rs73790085	G	T		80	12	0.15	0.0799816	0.247364	1.23003e-06	0.0035		45	6	0.133333	0.0505424	0.267925	2.7399e-05	0.0629		0.0166667	1	1
chr2	230995823	rs66869073	A	G		53	6	0.113208	0.0426964	0.23029	1.76879e-06	0.0048		48	13	0.270833	0.152782	0.418456	0.010729	1		0.157626	0.0768405	0.286896
chr4	13922335	rs527313	G	A		38	3	0.0789474	0.0165865	0.213773	2.88793e-06	0.0075		64	14	0.21875	0.125068	0.339696	0.00044852	0.3668		0.139803	0.119476	0.347852
chr19	52693298	rs17554825	A	G		90	76	0.844444	0.752797	0.912264	3.06871e-06	0.0075		116	99	0.853448	0.775756	0.912249	2.79178e-07	0.0029		0.00900383	1	1
chr22	37790100	rs4821662	C	T		33	2	0.0606061	0.00742584	0.202264	3.10637e-06	0.0075		15	2	0.133333	0.0165759	0.404603	0.01117	1		0.0727273	0.778195	1
chr10	29024130	rs1014607	G	A		42	4	0.0952381	0.0265636	0.226225	3.62908e-06	0.0084		12	3	0.25	0.0548606	0.571858	0.15633	1		0.154762	0.357389	0.679039
chr11	94336431	rs489591	T	C		58	8	0.137931	0.0614797	0.25381	5.27055e-06	0.0117		27	8	0.296296	0.137527	0.501814	0.0773586	1		0.158365	0.149606	0.366777
chr4	37563697	rs35878174	A	T		33	31	0.939394	0.797736	0.992574	7.44825e-06	0.0154		15	12	0.8	0.519109	0.956688	0.0613998	1		0.139394	0.339235	0.678471
chr6	147973296	rs4895718	C	T		94	78	0.829787	0.738353	0.899462	7.64031e-06	0.0154		51	38	0.745098	0.603666	0.856737	0.00955794	1		0.0846892	0.317307	0.651766
chr22	37790111	rs4820287	A	C		31	2	0.0645161	0.00791098	0.214216	7.28564e-06	0.0154		16	3	0.1875	0.0404737	0.456457	0.0294127	1		0.122984	0.425695	0.718951
chr4	142254223	rs12331877	A	G		64	55	0.859375	0.749763	0.933626	9.38923e-06	0.0179		30	20	0.666667	0.47188	0.827126	0.187052	1		0.192708	0.0583244	0.260744
chr18	34970627	rs488797	C	T		35	3	0.0857143	0.0180376	0.230575	9.45939e-06	0.0179		43	3	0.0697674	0.0146255	0.190607	4.79736e-07	0.0043		0.0159468	1	1
chr1	160519413	rs3766385	C	T		39	4	0.102564	0.0286601	0.24221	1.10415e-05	0.0203		33	15	0.454545	0.281066	0.636493	0.700667	1		0.351981	0.00188279	0.0286184
chr6	147973305	rs9386188	T	A		100	82	0.82	0.730523	0.889689	1.15719e-05	0.0204		38	28	0.736842	0.568992	0.865966	0.0262646	1		0.0831579	0.396358	0.718951
chr8	17466313	rs11787347	T	C		25	1	0.04	0.0010122	0.203517	1.18433e-05	0.0204		31	4	0.129032	0.0363017	0.298336	0.000253844	0.2683		0.0890323	0.490086	0.79248
chr9	90095024	rs10780842	T	G		43	5	0.116279	0.0388523	0.250832	1.20822e-05	0.0204		50	13	0.26	0.146301	0.403448	0.00653222	1		0.143721	0.13731	0.347852
chr8	122330635	rs12542377	C	T		63	10	0.15873	0.0788338	0.272598	1.2515e-05	0.0205		24	8	0.333333	0.156302	0.55322	0.180419	1		0.174603	0.1334	0.347852
chr9	90095072	rs10780843	A	G		34	3	0.0882353	0.0185795	0.236775	1.4131e-05	0.022		33	11	0.333333	0.179605	0.518267	0.117507	1		0.245098	0.030274	0.183345
chr10	98880474	rs7081718	G	C		93	18	0.193548	0.118933	0.288531	1.39402e-05	0.022		58	10	0.172414	0.085904	0.294299	5.624e-05	0.1063		0.0211346	0.912596	1
chr2	191402680	rs10211375	A	G		31	29	0.935484	0.785784	0.992089	1.6667e-05	0.0254		35	30	0.857143	0.697429	0.951939	0.000463285	0.3668		0.078341	0.527987	0.818919
chr3	42226777	rs9311306	T	C		44	39	0.886364	0.754423	0.962056	2.18799e-05	0.0317		56	44	0.785714	0.655605	0.884078	0.00136534	0.6171		0.100649	0.288284	0.608599
chr15	80445292	rs112474268	G	C		248	62	0.25	0.197372	0.30871	2.17666e-05	0.0317		185	62	0.335135	0.267559	0.408093	0.00913615	1		0.0851351	0.0670871	0.283257
chr8	17466343	rs2588119	C	T		25	24	0.96	0.796483	0.998988	2.48145e-05	0.0344		32	29	0.90625	0.749773	0.980233	7.16695e-05	0.1208		0.05375	0.790376	1
chr16	84113492	rs34771765	C	G		45	6	0.133333	0.0505424	0.267925	2.48014e-05	0.0344		48	16	0.333333	0.20396	0.484108	0.0672022	1		0.2	0.0429759	0.204136
chr11	94336130	rs608972	T	C		78	15	0.192308	0.11182	0.297271	3.30733e-05	0.0439		38	7	0.184211	0.0774269	0.343262	0.000947278	0.5267		0.00809717	1	1
chr15	98623984	rs11247364	A	T		34	31	0.911765	0.763225	0.98142	3.27058e-05	0.0439		15	11	0.733333	0.448997	0.922128	0.172212	1		0.178431	0.229303	0.511785
chr5	81661928	rs13171102	C	T		102	82	0.803922	0.713547	0.875922	3.44941e-05	0.0448		70	56	0.8	0.687264	0.88612	0.00026258	0.269		0.00392157	1	1
chr18	12271828	rs62097515	G	C		124	98	0.790323	0.708063	0.858225	3.88388e-05	0.0494		101	83	0.821782	0.733042	0.890819	1.03147e-05	0.0365		0.0314596	0.672443	0.912601
chr1	147189273	rs7549012	A	G		74	61	0.824324	0.718343	0.903007	4.33443e-05	0.0541		63	49	0.777778	0.655356	0.872849	0.00126846	0.5988		0.0465465	0.640419	0.893898
chr4	142254133	rs12330988	G	C		54	46	0.851852	0.728802	0.933802	4.70125e-05	0.0564		35	22	0.628571	0.449231	0.785268	0.300663	1		0.22328	0.0301748	0.183345
chr6	147973198	rs949075	A	G		62	11	0.177419	0.0920384	0.295313	4.62911e-05	0.0564		47	9	0.191489	0.0914916	0.332597	0.000474898	0.3698		0.01407	1	1
chr14	69931743	rs79439126	T	C		22	1	0.0454545	0.00115015	0.228444	5.04347e-05	0.0583		18	5	0.277778	0.0969492	0.534802	0.114861	1		0.232323	0.109125	0.347852
chr16	31128668	rs12716982	C	A		35	4	0.114286	0.0320312	0.267378	5.0336e-05	0.0583		34	10	0.294118	0.150984	0.474781	0.0472435	1		0.179832	0.119316	0.347852
chr4	37563702	rs62298245	A	G		28	26	0.928571	0.764965	0.99123	5.71976e-05	0.0637		17	14	0.823529	0.565682	0.962015	0.0276651	1		0.105042	0.549914	0.835869
chr16	81694835	rs4390583	A	C		28	26	0.928571	0.764965	0.99123	5.71976e-05	0.0637		36	23	0.638889	0.462209	0.791777	0.248557	1		0.289683	0.0156699	0.132324
chr15	98624159	rs11247366	T	A		49	42	0.857143	0.727578	0.940578	6.26659e-05	0.0686		28	22	0.785714	0.590469	0.917039	0.0152316	1		0.0714286	0.625069	0.893898
chr2	86422816	rs9653508	T	G		215	163	0.75814	0.695233	0.81378	6.67348e-05	0.0718		170	123	0.723529	0.649833	0.789254	0.00125278	0.5965		0.0346101	0.513009	0.812265
chr1	15331802	rs10927627	A	G		210	159	0.757143	0.693361	0.813512	7.67148e-05	0.0811		151	105	0.695364	0.615311	0.767569	0.0067915	1		0.0617786	0.23569	0.511785
chr1	15331603	rs7539545	A	T		141	109	0.77305	0.694984	0.839291	8.25039e-05	0.0854		110	71	0.645455	0.548536	0.734326	0.0707581	1		0.127595	0.0370031	0.187482
chr3	5389290	rs73116513	T	C		74	15	0.202703	0.118124	0.312195	8.41113e-05	0.0854		32	14	0.4375	0.263638	0.623374	0.590455	1		0.234797	0.0243166	0.183345
chr10	25305371	rs2291583	G	A		517	147	0.284333	0.24581	0.325342	8.48674e-05	0.0854		364	143	0.392857	0.342364	0.445108	0.0602762	1		0.108524	0.000958109	0.0182041
chr9	98389279	rs77657872	T	A		45	8	0.177778	0.080018	0.320534	0.000281445	0.2167		51	5	0.0980392	0.0326065	0.214145	8.78504e-07	0.0068		0.0797386	0.400596	0.718951
chr8	2130209	rs11988889	G	C		15	12	0.8	0.519109	0.956688	0.0616443	1		31	30	0.967742	0.832979	0.999184	1.85867e-06	0.0102		0.167742	0.181998	0.419147
chr2	7151701	rs12468736	C	G		58	41	0.706897	0.572703	0.819093	0.0254984	1		60	53	0.883333	0.774284	0.951785	2.66021e-06	0.0128		0.176437	0.0314237	0.183345
chr2	7151729	rs12476611	G	A		64	45	0.703125	0.575829	0.810883	0.0237233	1		63	55	0.873016	0.765034	0.943549	4.05289e-06	0.0181		0.169891	0.033774	0.183345
chr2	11838546	rs11687567	G	C		19	4	0.210526	0.0605245	0.455653	0.0281226	1		62	9	0.145161	0.0685886	0.257757	6.18868e-06	0.0257		0.065365	0.74752	0.979509
chr17	63169650	rs117299101	C	T		21	17	0.809524	0.580934	0.945536	0.0199382	1		37	34	0.918919	0.780904	0.982956	1.09262e-05	0.0365		0.109395	0.418077	0.718951
chr7	141437940	rs62486738	C	A		198	60	0.30303	0.239885	0.372184	0.00140677	0.5192		169	38	0.224852	0.164301	0.295312	1.18738e-05	0.037		0.0781782	0.11665	0.347852
chr7	24406519	rs1107376	A	C		17	12	0.705882	0.440417	0.896864	0.209824	1		45	40	0.888889	0.759464	0.962923	1.63372e-05	0.0443		0.183007	0.173581	0.412255
chr11	133896873	rs682386	A	G		71	29	0.408451	0.293188	0.531598	0.24245	1		78	14	0.179487	0.101749	0.282773	1.58737e-05	0.0443		0.228964	0.00373529	0.0422821
chr2	162101261	rs11678980	G	A		30	27	0.9	0.734712	0.978883	0.000152439	0.1358		35	32	0.914286	0.769425	0.981962	2.30011e-05	0.0576		0.0142857	1	1
chr5	106620970	rs4957536	G	T		54	44	0.814815	0.685703	0.907455	0.00037936	0.2659		77	64	0.831169	0.728613	0.906925	2.30763e-05	0.0576		0.016354	0.992896	1
chr8	11274471	rs7000625	A	T		16	12	0.75	0.476229	0.927338	0.122325	1		25	24	0.96	0.796483	0.998988	2.52154e-05	0.0605		0.21	0.129696	0.347852
chr7	100821147	rs4729667	C	T		46	21	0.456522	0.308979	0.609866	0.642472	1		85	17	0.2	0.121042	0.300793	4.02183e-05	0.0836		0.256522	0.0038944	0.0422821
