# Supplementary material for: Glucocorticoid signaling in pancreatic islets modulates gene regulatory programs and genetic risk of type 2 diabetes
Source: PLoS Genet. 2021 May 13;17(5):e1009531. doi: 10.1371/journal.pgen.1009531 (PMC8183998; doi:10.1371/journal.pgen.1009531)
Supplement: S6 Table — Genes with differential expression in each treatment dose and duration using DESeq2. (XLSX) [file pgen.1009531.s014.xlsx]

## Sheet: Sheet1
S6 Table. Genes with differential expression in glucocorticoid-treated islets
24hr 100ng/mL Dex								24hr 4ng/mL Dex								6hr 4ng/mL Dex
gene	baseMean	log2FoldChange	lfcSE	stat	pvalue	padj		gene	baseMean	log2FoldChange	lfcSE	stat	pvalue	padj		gene	baseMean	log2FoldChange	lfcSE	stat	pvalue	padj
EDN3	2901.39	1.44186	0.0740941	19.4599	2.40328e-84	4.25188e-80		FAM115C	1474.18	1.48497	0.112238	13.2306	5.84302e-40	9.87412e-36		FAM115C	1474.18	1.61529	0.112071	14.4132	4.27572e-47	7.56461e-43
METTL7A	2047.94	1.8099	0.0973697	18.5879	4.02693e-77	3.56222e-73		RP11-61L23.2	805.05	1.35543	0.126512	10.7139	8.76128e-27	7.40284e-23		PRR15L	691.312	1.99151	0.170405	11.6869	1.48684e-31	1.31526e-27
FAM115C	1474.18	1.5292	0.0856381	17.8565	2.57093e-71	1.51616e-67		CCND3	1706.02	0.852609	0.0800545	10.6504	1.73685e-26	9.78367e-23		LINC00643	2361.76	1.83956	0.158301	11.6206	3.23781e-31	1.90945e-27
PRR15L	691.312	2.19908	0.130935	16.7951	2.64838e-63	1.17138e-59		METTL7A	2047.94	1.33986	0.128192	10.4519	1.43551e-25	6.06467e-22		ZBTB16	445.739	4.29642	0.371857	11.554	7.04905e-31	3.11779e-27
PCSK1	22692.7	-1.21054	0.074493	-16.2504	2.21813e-59	7.84864e-56		EDN3	2901.39	1.00311	0.0981791	10.2171	1.66248e-24	5.61886e-21		RP11-61L23.2	805.05	1.43774	0.126324	11.3814	5.17809e-30	1.83222e-26
LINC01018	474.29	1.94481	0.120287	16.168	8.47705e-59	2.4996e-55		OGDHL	1459.98	0.776337	0.0767953	10.1092	5.0305e-24	1.41684e-20		PKP2	1409.79	1.69253	0.149793	11.2991	1.32547e-29	3.90837e-26
KLHL41	1744.02	-1.31053	0.0829256	-15.8036	2.93771e-56	7.42485e-53		SUSD4	1700.64	0.785834	0.0825706	9.51711	1.78066e-21	4.29876e-18		VIPR1	179.771	3.21745	0.288522	11.1515	7.04305e-29	1.78008e-25
CCND3	1706.02	0.951434	0.0605677	15.7086	1.32037e-55	2.92001e-52		PRR15L	691.312	1.6138	0.171082	9.43288	3.98964e-21	8.42761e-18		FAM105A	2939.98	1.63531	0.147594	11.0798	1.57204e-28	3.47656e-25
VIPR1	179.771	3.43928	0.225349	15.262	1.36961e-52	2.69236e-49		LINC01018	474.29	1.45865	0.159953	9.11924	7.56555e-20	1.42056e-16		CCND3	1706.02	0.867536	0.0799852	10.8462	2.07899e-27	4.08683e-24
ZBTB16	445.739	4.29501	0.286671	14.9824	9.5739e-51	1.69381e-47		ACMSD	231.644	1.636	0.185492	8.81975	1.14715e-18	1.93856e-15		FKBP5	3861.95	2.82929	0.265862	10.642	1.90104e-26	3.36332e-23
DHRS2	1895.54	-1.41823	0.0969209	-14.6329	1.73353e-48	2.78815e-45		ZBTB16	445.739	3.18746	0.373325	8.53804	1.36514e-17	2.09723e-14		LINC01018	474.29	1.67058	0.159202	10.4934	9.25902e-26	1.48919e-22
KLF9	1307.96	1.44385	0.100301	14.3951	5.55068e-47	8.18355e-44		CDH22	652.512	0.986113	0.117531	8.39021	4.85276e-17	6.8339e-14		SIX3-AS1	150.238	1.85141	0.186668	9.91817	3.47064e-23	5.11688e-20
ACMSD	231.644	2.09185	0.145624	14.3648	8.61114e-47	1.17191e-43		KLF9	1307.96	1.10766	0.132796	8.34106	7.36295e-17	9.57127e-14		EDN3	2901.39	0.966231	0.0982171	9.83771	7.74535e-23	1.05408e-19
CD36	1535	-1.21324	0.0846641	-14.3301	1.4201e-46	1.7946e-43		ACPP	934.744	2.11624	0.257329	8.22388	1.97018e-16	2.37815e-13		RASSF4	1699.29	1.53669	0.157253	9.77212	1.4832e-22	1.87434e-19
FABP4	137.448	2.1459	0.149808	14.3243	1.54191e-46	1.81863e-43		ERO1LB	26475.6	0.579563	0.0723901	8.00611	1.18396e-15	1.33385e-12		KLF9	1307.96	1.28208	0.132525	9.6742	3.88127e-22	4.57783e-19
SLC37A4	1961.8	0.96345	0.0679233	14.1844	1.14461e-45	1.26566e-42		GINS2	214.313	1.52291	0.192954	7.8926	2.95963e-15	3.12592e-12		PAQR8	463.575	2.08687	0.222196	9.392	5.88735e-21	6.50993e-18
RP11-61L23.2	805.05	1.36216	0.0967427	14.0803	5.02246e-45	5.2269e-42		RP11-355I22.7	987.601	1.3944	0.177576	7.85241	4.08126e-15	4.05701e-12		PDK4	27020	1.26229	0.135161	9.33918	9.70823e-21	1.01034e-17
IL11	619.47	-2.04924	0.145651	-14.0695	5.84757e-45	5.74751e-42		FN1	10057.3	0.805933	0.103388	7.79521	6.43003e-15	6.03673e-12		ISL1	2682.07	-0.939961	0.107222	-8.76648	1.84342e-18	1.81188e-15
OGDHL	1459.98	0.823295	0.0586878	14.0284	1.04496e-44	9.73021e-42		SERPINE1	6443.19	1.16929	0.150912	7.74813	9.32568e-15	8.29445e-12		RASD1	6549.06	1.04506	0.121869	8.57531	9.88231e-18	9.20199e-15
FKBP5	3861.95	2.78863	0.201268	13.8553	1.18082e-43	1.04455e-40		CD36	1535	-0.84231	0.111418	-7.55988	4.03426e-14	3.40875e-11		GJD2	5249.94	1.81863	0.213152	8.5321	1.4372e-17	1.27135e-14
SPARCL1	358.91	2.06529	0.150245	13.7461	5.37542e-43	4.52867e-40		SIX3-AS1	150.238	1.42332	0.191479	7.43328	1.05934e-13	8.5247e-11		APOL4	131.255	1.83108	0.216044	8.47552	2.34032e-17	1.97166e-14
ISL1	2682.07	-1.10053	0.0811726	-13.5578	7.12071e-42	5.72634e-39		SLC35D3	226.315	1.23504	0.168553	7.32733	2.34787e-13	1.80349e-10		KCTD12	5089.5	-0.921553	0.109001	-8.45457	2.80116e-17	2.25264e-14
SUSD4	1700.64	0.855122	0.0631498	13.5412	8.93528e-42	6.87318e-39		VIPR1	179.771	2.14839	0.293771	7.31314	2.60964e-13	1.9174e-10		EMP2	1466.01	1.19122	0.142998	8.33033	8.06145e-17	6.201e-14
PKP2	1409.79	1.53576	0.114187	13.4495	3.1017e-41	2.28647e-38		APBB1	3668.24	0.564865	0.0774657	7.29181	3.05821e-13	2.15336e-10		SLCO5A1	1547.95	0.941996	0.114216	8.24746	1.61791e-16	1.19267e-13
MUC13	2348.24	-1.52805	0.114596	-13.3342	1.46354e-40	1.03572e-37		SLC37A4	1961.8	0.648492	0.0891077	7.27762	3.39748e-13	2.29656e-10		AC012354.6	150.378	2.05656	0.250362	8.21436	2.13302e-16	1.50949e-13
INHBA	2443.2	-1.44772	0.109856	-13.1784	1.16903e-39	7.95482e-37		ABAT	2693.93	0.483214	0.0667752	7.23644	4.60618e-13	2.99384e-10		GYG1	2053.9	0.830729	0.101883	8.15373	3.52872e-16	2.40116e-13
EMP2	1466.01	1.41889	0.108448	13.0835	4.08924e-39	2.67951e-36		WISP1	265.878	1.2367	0.173951	7.10947	1.16491e-12	7.15561e-10		TFCP2L1	1237.95	2.02615	0.251255	8.06412	7.37659e-16	4.83358e-13
RASSF4	1699.29	1.55921	0.11953	13.0446	6.82506e-39	4.31246e-36		PKP2	1409.79	1.06877	0.150382	7.10704	1.18562e-12	7.15561e-10		CRY2	2144.15	0.975327	0.121974	7.99621	1.28308e-15	8.10724e-13
RP11-355I22.7	987.601	1.77827	0.137572	12.9261	3.20821e-38	1.95723e-35		SYT16	3477.29	1.16704	0.165558	7.04918	1.79981e-12	1.04879e-09		UNC5A	187.959	2.37345	0.297816	7.96952	1.59288e-15	9.71768e-13
SIX3-AS1	150.238	1.8819	0.145679	12.9181	3.55655e-38	2.09742e-35		PHKA1	1093.19	0.562364	0.081361	6.91196	4.78007e-12	2.69261e-09		SLC38A4	4752.42	0.859778	0.108671	7.91173	2.53844e-15	1.497e-12
RGS4	8631.88	-1.17692	0.0928888	-12.6702	8.65093e-37	4.93717e-34		LDLRAP1	2823.86	0.455867	0.0666946	6.83514	8.19265e-12	4.32496e-09		CNTN3	294.655	1.29393	0.164573	7.86234	3.7702e-15	2.15169e-12
UNC5A	187.959	2.85494	0.22663	12.5974	2.18307e-36	1.20696e-33		ID4	1498.42	-0.741626	0.108513	-6.83445	8.23179e-12	4.32496e-09		SLC37A4	1961.8	0.698173	0.08902	7.84288	4.40318e-15	2.43441e-12
ABAT	2693.93	0.632235	0.0505484	12.5075	6.79318e-36	3.64197e-33		MMP16	1120.84	-0.519547	0.0760597	-6.83078	8.44568e-12	4.32496e-09		SERPINE1	6443.19	1.18239	0.150897	7.83569	4.66278e-15	2.49982e-12
PHKA1	1093.19	0.769844	0.0619954	12.4178	2.09362e-35	1.08942e-32		KCTD12	5089.5	-0.735434	0.108918	-6.75216	1.45657e-11	7.07953e-09		ASB9	702.497	1.14337	0.146622	7.79808	6.28586e-15	3.27086e-12
EDIL3	4196.12	-0.926677	0.0747389	-12.3989	2.65082e-35	1.33995e-32		SIM1	2144.61	-0.451724	0.0669365	-6.74855	1.49327e-11	7.07953e-09		ELMO1	888.378	-1.18617	0.154423	-7.68129	1.57492e-14	7.96102e-12
APOL4	131.255	2.1127	0.170574	12.3858	3.11997e-35	1.53329e-32		ITGA5	1621.2	0.629304	0.0932701	6.74711	1.50816e-11	7.07953e-09		CEBPD	809.053	1.4524	0.189885	7.64887	2.0275e-14	9.96401e-12
CDH22	652.512	1.09533	0.0893317	12.2614	1.46046e-34	6.98336e-32		APOL4	131.255	1.47265	0.219259	6.71649	1.86158e-11	8.21322e-09		MIR7-3HG	1468.87	1.02943	0.134732	7.64054	2.16314e-14	1.03433e-11
FN1	10057.3	0.953058	0.0784195	12.1533	5.50793e-34	2.56438e-31		AC012354.6	150.378	1.70775	0.254288	6.7158	1.87039e-11	8.21322e-09		PPP2CB	2931.87	0.706027	0.0925289	7.63033	2.34145e-14	1.08162e-11
WISP1	265.878	1.63703	0.134822	12.1421	6.31592e-34	2.86516e-31		RASD1	6549.06	0.818668	0.121937	6.71386	1.89547e-11	8.21322e-09		IL6R	2781.22	0.638422	0.0836945	7.628	2.38431e-14	1.08162e-11
HPN	722.466	0.769496	0.0643422	11.9594	5.79563e-33	2.56341e-30		ISL1	2682.07	-0.716143	0.107033	-6.69089	2.21811e-11	9.37095e-09		CA8	713.04	0.794476	0.104359	7.61293	2.67943e-14	1.18511e-11
LINC00643	2361.76	1.43594	0.12038	11.9284	8.41611e-33	3.63165e-30		HPN	722.466	0.558317	0.083834	6.65979	2.74223e-11	1.13026e-08		PAX6	6660.91	-0.709518	0.0935341	-7.58566	3.30795e-14	1.42742e-11
PAX6	6660.91	-0.840822	0.0708735	-11.8637	1.82737e-32	7.69758e-30		FKBP5	3861.95	1.75728	0.266103	6.60374	4.00912e-11	1.6131e-08		ID4	1498.42	-0.822253	0.108588	-7.57224	3.66831e-14	1.54523e-11
GP2	3553.86	2.63847	0.22298	11.8328	2.64246e-32	1.08722e-29		FABP4	137.448	1.34299	0.205889	6.52287	6.89745e-11	2.70417e-08		SIM1	2144.61	-0.503041	0.0669756	-7.51082	5.87584e-14	2.41757e-11
AC012354.6	150.378	2.37536	0.200863	11.8258	2.87297e-32	1.1552e-29		EMP2	1466.01	0.934279	0.143299	6.51978	7.04085e-11	2.70417e-08		TACC2	584.119	1.29227	0.174024	7.42583	1.12071e-13	4.50627e-11
TUBA1A	20589.3	-1.19231	0.101724	-11.721	9.94578e-32	3.91024e-29		PCSK1	22692.7	-0.636719	0.0984554	-6.46708	9.99139e-11	3.7521e-08		SUSD4	1700.64	0.609699	0.0828777	7.35661	1.8864e-13	7.41649e-11
KCNAB1	314.521	1.40004	0.119659	11.7003	1.27075e-31	4.8874e-29		NPTX2	7680.42	0.740349	0.115212	6.42597	1.31034e-10	4.81381e-08		GTF2IRD1	850.185	0.751898	0.102278	7.3515	1.95989e-13	7.53789e-11
RP11-254I22.3	177.42	-2.35324	0.201796	-11.6615	2.00517e-31	7.54797e-29		CEBPD	809.053	1.22009	0.190286	6.41186	1.43752e-10	5.16866e-08		PIK3R1	1061.98	0.830127	0.11301	7.3456	2.04845e-13	7.71088e-11
MCHR1	133.786	-2.02564	0.174006	-11.6412	2.54524e-31	9.38132e-29		RPS6KA3	4744.53	-0.527593	0.0828967	-6.36446	1.95976e-10	6.89958e-08		ITGA5	1621.2	0.682067	0.0931151	7.32499	2.38922e-13	8.80627e-11
GINS2	214.313	1.71553	0.147682	11.6164	3.40171e-31	1.22823e-28		GJD2	5249.94	1.35387	0.213255	6.3486	2.17284e-10	7.49362e-08		KCNAB1	314.521	1.1017	0.151475	7.27315	3.51208e-13	1.25612e-10
APBB1	3668.24	0.682368	0.0588039	11.6041	3.92657e-31	1.38938e-28		SLC18A2	1140.93	0.922527	0.14543	6.34345	2.24671e-10	7.59342e-08		TNFRSF11B	226.868	-1.37793	0.189492	-7.2717	3.54997e-13	1.25612e-10
PRSS23	3018.74	-0.896097	0.0773375	-11.5868	4.80618e-31	1.66727e-28		SLCO5A1	1547.95	0.725837	0.114531	6.33745	2.33594e-10	7.74021e-08		MGAT4C	202.062	1.1364	0.157776	7.20263	5.90638e-13	2.04893e-10
FBLN5	126.098	2.03989	0.176189	11.5778	5.339e-31	1.81649e-28		SPARCL1	358.91	1.27398	0.201324	6.328	2.48352e-10	8.07096e-08		PTGS2	622.927	-1.3885	0.195153	-7.11492	1.11979e-12	3.80987e-10
ACPP	934.744	2.23869	0.194754	11.4949	1.39886e-30	4.62787e-28		AGT	3965.17	0.905418	0.143623	6.30413	2.89809e-10	9.24054e-08		DIRAS3	743.506	1.16846	0.166112	7.03417	2.00447e-12	6.69115e-10
PAK3	5595.78	-0.474368	0.0412706	-11.4941	1.41253e-30	4.62787e-28		LINC00643	2361.76	0.997426	0.158734	6.28361	3.30797e-10	1.03521e-07		METTL7A	2047.94	0.902298	0.128615	7.01551	2.2911e-12	7.50633e-10
TNFRSF11B	226.868	-1.62696	0.142053	-11.4532	2.26689e-30	7.29198e-28		PTPRT	1134.54	-0.79608	0.127557	-6.24099	4.34809e-10	1.33597e-07		PHKA1	1093.19	0.567665	0.0812828	6.98382	2.8726e-12	9.11346e-10
DIRAS3	743.506	1.43972	0.126086	11.4185	3.37923e-30	1.0676e-27		PI15	602.635	1.30756	0.21073	6.20491	5.4729e-10	1.65154e-07		SUCO	6794.55	0.499008	0.071458	6.98323	2.88466e-12	9.11346e-10
KCTD12	5089.5	-0.935941	0.0824016	-11.3583	6.74528e-30	2.09364e-27		WNT4	3279.18	0.48157	0.0777474	6.19403	5.86433e-10	1.73862e-07		TBC1D8	1476.88	0.671693	0.0965943	6.95376	3.55677e-12	1.10397e-09
PTP4A3	1301.81	-1.13837	0.100338	-11.3453	7.82195e-30	2.38597e-27		CTD-2314G24.2	999.455	-0.602139	0.0977939	-6.15722	7.40331e-10	2.15704e-07		INHBA	2443.2	-0.986002	0.144991	-6.80045	1.04294e-11	3.18132e-09
SLC6A4	506.173	-1.54055	0.136339	-11.2994	1.32068e-29	3.96025e-27		UNC5A	187.959	1.85122	0.300852	6.15327	7.59012e-10	2.17399e-07		SLC27A3	316.906	0.843846	0.12422	6.79314	1.09719e-11	3.29007e-09
HIF3A	49.8651	4.05757	0.363165	11.1728	5.53964e-29	1.63346e-26		P2RY1	1765.09	1.55133	0.252698	6.13905	8.30188e-10	2.33822e-07		GATSL3	101.98	1.39734	0.206153	6.77818	1.21702e-11	3.5886e-09
ID4	1498.42	-0.898923	0.0819222	-10.9729	5.15919e-28	1.49633e-25		CD163	131.411	1.68034	0.273876	6.13538	8.49556e-10	2.35355e-07		LRAT	118.006	1.62767	0.240955	6.75508	1.42759e-11	4.14047e-09
CD163	131.411	2.35066	0.214675	10.9498	6.65695e-28	1.89959e-25		HHATL	262.074	0.816022	0.133081	6.13179	8.68978e-10	2.36853e-07		FAXDC2	133.425	1.68503	0.249861	6.74387	1.54226e-11	4.40092e-09
GJD2	5249.94	1.742	0.161242	10.8036	3.30791e-27	9.28944e-25		SEC14L2	320.718	0.766687	0.125175	6.12494	9.07201e-10	2.41807e-07		GINS2	214.313	1.3041	0.194038	6.72082	1.80706e-11	5.07467e-09
MGP	640.42	1.57194	0.146876	10.7025	9.90789e-27	2.73891e-24		KCNAB1	314.521	0.932362	0.152261	6.12344	9.15771e-10	2.41807e-07		CTD-2314G24.2	999.455	-0.656912	0.0978551	-6.71311	1.90517e-11	5.26661e-09
TTC39C	1048.34	0.868236	0.08125	10.686	1.18395e-26	3.22253e-24		DIRAS3	743.506	1.01865	0.166441	6.12022	9.34438e-10	2.42939e-07		ZDHHC9	814.25	1.00637	0.150882	6.66994	2.55905e-11	6.96533e-09
SLC18A2	1140.93	1.17595	0.110258	10.6655	1.47678e-26	3.95866e-24		GP2	3553.86	1.76713	0.290415	6.08484	1.16605e-09	2.98563e-07		NR1D2	2512.43	-0.399081	0.0598787	-6.66483	2.6497e-11	7.1028e-09
GTF2IRD1	850.185	0.825765	0.0778249	10.6105	2.66195e-26	7.02913e-24		MUC13	2348.24	-0.914475	0.151161	-6.04968	1.45134e-09	3.66062e-07		FAM115A	4460.33	0.584868	0.0881029	6.63846	3.16979e-11	8.37014e-09
FAXDC2	133.425	2.07665	0.195936	10.5986	3.02435e-26	7.86864e-24		AKAP12	3408.56	0.52141	0.0864694	6.02999	1.63966e-09	4.07479e-07		SIX2	264.842	1.13449	0.171192	6.62702	3.42539e-11	8.91205e-09
SYT16	3477.29	1.32993	0.125625	10.5865	3.44372e-26	8.8299e-24		TGFBR1	2211.87	0.474344	0.0787139	6.02618	1.67878e-09	4.11156e-07		FAM115B	396.087	0.701467	0.106185	6.60611	3.94557e-11	1.01167e-08
HES1	489.85	-1.13258	0.107199	-10.5652	4.3207e-26	1.09203e-23		EDIL3	4196.12	-0.592942	0.0987446	-6.00481	1.91556e-09	4.61046e-07		F3	2240.14	0.935986	0.142095	6.58706	4.48616e-11	1.13385e-08
SCNN1A	327.695	1.5666	0.149951	10.4474	1.50562e-25	3.75176e-23		RGS4	8631.88	-0.737087	0.122786	-6.003	1.93705e-09	4.61046e-07		IL20RA	784.82	0.749443	0.114104	6.56809	5.0964e-11	1.26994e-08
DPYSL3	1095.73	-0.657765	0.063725	-10.3219	5.6083e-25	1.37808e-22		RASSF4	1699.29	0.946096	0.157723	5.99845	1.99205e-09	4.67552e-07		C21orf62	127.444	1.56139	0.239715	6.51351	7.34132e-11	1.80393e-08
ABHD2	8116.73	0.587232	0.0569675	10.3082	6.47082e-25	1.56824e-22		SLC6A4	506.173	-1.06118	0.177161	-5.98993	2.09935e-09	4.85985e-07		B3GNT5	759.127	0.596836	0.0921421	6.47735	9.33499e-11	2.26239e-08
SLCO5A1	1547.95	0.891907	0.0866019	10.2989	7.12468e-25	1.70338e-22		GLS	9090.23	-0.447428	0.0749796	-5.96732	2.41178e-09	5.50765e-07		FAM115D	107.728	1.6109	0.249931	6.44537	1.15317e-10	2.73074e-08
TBC1D8	1476.88	0.753117	0.0733703	10.2646	1.01748e-24	2.37477e-22		HIF3A	49.8651	2.70838	0.45418	5.96322	2.47315e-09	5.57251e-07		SMARCA1	5894.35	0.801804	0.124411	6.44479	1.15762e-10	2.73074e-08
SERPINE1	6443.19	1.17017	0.114003	10.2643	1.02014e-24	2.37477e-22		INHBA	2443.2	-0.857719	0.144922	-5.91848	3.24938e-09	7.22516e-07		NKX2-2	1212.76	0.922206	0.143708	6.41723	1.3878e-10	3.23066e-08
DNAJC12	2838.53	-0.583801	0.0569792	-10.2458	1.23536e-24	2.83845e-22		TDRD9	460.936	1.75943	0.29888	5.88673	3.93914e-09	8.64513e-07		APBB1	3668.24	0.494628	0.0775042	6.38196	1.74838e-10	4.01718e-08
IER3	3971.21	-1.203	0.117745	-10.217	1.66407e-24	3.77446e-22		ARG1	88.8647	4.96087	0.844198	5.87643	4.19221e-09	9.08258e-07		CABP7	1907.52	0.697293	0.110219	6.32644	2.50876e-10	5.69038e-08
SAMD5	1924.33	-0.781034	0.0764817	-10.212	1.75149e-24	3.92246e-22		RP11-38P22.2	825.113	1.53336	0.263804	5.8125	6.1545e-09	1.31652e-06		HIF3A	49.8651	2.8389	0.451563	6.28684	3.23998e-10	7.2559e-08
SCN3A	1043.26	-0.692189	0.0678107	-10.2077	1.83209e-24	4.05167e-22		DHRS2	1895.54	-0.738754	0.127318	-5.80243	6.5359e-09	1.38063e-06		WISP1	265.878	1.07694	0.174506	6.17138	6.76984e-10	1.49715e-07
TACC2	584.119	1.34724	0.133014	10.1286	4.12556e-24	9.01104e-22		MGP	640.42	1.13323	0.19566	5.79185	6.96135e-09	1.43914e-06		RGS4	8631.88	-0.755214	0.122782	-6.15084	7.70741e-10	1.68345e-07
RGS9	1351.56	-1.01132	0.0998955	-10.1238	4.33122e-24	9.34487e-22		C1QB	115.988	1.27731	0.220556	5.79133	6.98321e-09	1.43914e-06		XG	27.2948	2.20287	0.359506	6.12749	8.92735e-10	1.92613e-07
TLE1	1272.14	0.677486	0.0673046	10.066	7.81148e-24	1.66507e-21		ACAN	76.7789	3.76927	0.651752	5.78329	7.32521e-09	1.49143e-06		ARL4D	280.164	0.987408	0.161635	6.10887	1.00341e-09	2.12952e-07
SIM1	2144.61	-0.513643	0.0510685	-10.0579	8.47682e-24	1.78538e-21		MAF	300.694	-0.620273	0.107479	-5.77111	7.87532e-09	1.58435e-06		GREB1	840.534	1.61575	0.264545	6.10765	1.01108e-09	2.12952e-07
MMP16	1120.84	-0.594696	0.0595676	-9.98355	1.7992e-23	3.74488e-21		TFEB	649.295	0.836285	0.145494	5.74789	9.03646e-09	1.79656e-06		FAM58A	605.82	0.765595	0.125529	6.09895	1.06766e-09	2.20461e-07
TMEM154	241.732	-1.37486	0.138016	-9.96158	2.24456e-23	4.61753e-21		TFCP2L1	1237.95	1.44258	0.251611	5.73337	9.84564e-09	1.93467e-06		FSTL3	1111.52	0.806636	0.132271	6.09836	1.07165e-09	2.20461e-07
IL6R	2781.22	0.628947	0.0632986	9.93619	2.8969e-23	5.89103e-21		KCNF1	118.62	1.31121	0.229623	5.71027	1.12795e-08	2.19094e-06		IL11	619.47	-1.1646	0.192105	-6.06231	1.3418e-09	2.72489e-07
SLC7A2	24234.3	-0.65143	0.0656197	-9.92735	3.16543e-23	6.36396e-21		GTF2IRD1	850.185	0.582976	0.102782	5.672	1.41144e-08	2.71044e-06		ACMSD	231.644	1.13865	0.187875	6.06069	1.35536e-09	2.72489e-07
ITGA1	2059.56	-0.663885	0.0672646	-9.86975	5.63034e-23	1.11923e-20		FAM115D	107.728	1.42734	0.252129	5.66113	1.50377e-08	2.8553e-06		TMEM37	942.272	1.10577	0.182659	6.05372	1.41541e-09	2.81364e-07
CNTN3	294.655	1.26453	0.128708	9.82478	8.80648e-23	1.73116e-20		TTC39C	1048.34	0.616237	0.108913	5.65805	1.53099e-08	2.87468e-06		RP11-38P22.2	825.113	1.59332	0.263751	6.04099	1.53175e-09	3.01108e-07
CPLX2	8744.18	0.878395	0.0894259	9.82261	8.99872e-23	1.74951e-20		IL20RA	784.82	0.646014	0.114402	5.64688	1.63385e-08	3.03411e-06		GEM	1548.69	-0.662774	0.109756	-6.03863	1.55429e-09	3.02181e-07
GLS	9090.23	-0.556456	0.0568745	-9.78393	1.31985e-22	2.53814e-20		OXGR1	231.396	0.936817	0.16724	5.60162	2.12355e-08	3.90064e-06		TSC22D3	1934.98	1.01461	0.168393	6.02521	1.68888e-09	3.24778e-07
SLC35D3	226.315	1.25222	0.128154	9.77128	1.49554e-22	2.84506e-20		TLE1	1272.14	0.498973	0.0894746	5.5767	2.45124e-08	4.45414e-06		SLC16A9	1062.52	0.524589	0.0874081	6.00161	1.95366e-09	3.71658e-07
UGP2	2261.44	0.658584	0.0674103	9.76978	1.51783e-22	2.85675e-20		SYNDIG1L	73.5918	-1.75822	0.315505	-5.5727	2.50817e-08	4.5091e-06		SEC14L2	320.718	0.750246	0.12512	5.99621	2.01981e-09	3.80153e-07
LMO1	332.989	-1.21863	0.124807	-9.76406	1.60602e-22	2.99092e-20		KLHL41	1744.02	-0.60516	0.108782	-5.56304	2.65114e-08	4.71595e-06		ABAT	2693.93	0.399997	0.0668717	5.98155	2.2102e-09	4.11608e-07
TDRD9	460.936	2.2173	0.227487	9.7469	1.90178e-22	3.50483e-20		NDRG4	2272.59	0.499004	0.0903968	5.52015	3.38704e-08	5.96226e-06		SAMD11	1492.78	-0.574622	0.0961131	-5.9786	2.25059e-09	4.14765e-07
PTGS2	622.927	-1.43023	0.146769	-9.74478	1.94205e-22	3.54214e-20		ASPG	14.6475	4.10467	0.744992	5.50969	3.59463e-08	6.26244e-06		KCNK16	1833.21	-0.639627	0.107206	-5.96635	2.42619e-09	4.42517e-07
ANK1	396.165	2.27645	0.234194	9.72038	2.46855e-22	4.45649e-20		SCN3A	1043.26	-0.489987	0.0889845	-5.50643	3.66179e-08	6.31435e-06		TMEM200A	2332.89	-0.645473	0.108664	-5.94007	2.84897e-09	5.10764e-07
PIK3R1	1061.98	0.838448	0.0864196	9.70207	2.95446e-22	5.27982e-20		GCLM	2344.8	-0.337591	0.0616709	-5.47408	4.39789e-08	7.50707e-06		MAF	300.694	-0.637537	0.107338	-5.93955	2.85811e-09	5.10764e-07
TSC22D3	1934.98	1.2298	0.127378	9.65473	4.69414e-22	8.30487e-20		NKX6-2	32.2713	3.2638	0.596433	5.4722	4.44473e-08	7.51115e-06		P2RY1	1765.09	1.4728	0.252773	5.82655	5.65865e-09	1.00113e-06
GAD2	8319.15	-0.610257	0.0634422	-9.61911	6.6403e-22	1.16317e-19		SCN1B	757.194	0.684154	0.125256	5.46205	4.70671e-08	7.87511e-06		LRRTM3	641.409	1.00111	0.172092	5.81732	5.97997e-09	1.0475e-06
CD99.1	6114.56	1.11559	0.116566	9.57046	1.06435e-21	1.84613e-19		ELL2	9412.24	-0.377441	0.0695003	-5.43078	5.61088e-08	9.2959e-06		FBXO31	1469.19	0.824213	0.141829	5.81133	6.19797e-09	1.06969e-06
CTD-2314G24.2	999.455	-0.717419	0.074988	-9.56711	1.09934e-21	1.8883e-19		CACNA2D1	2486.6	-0.335529	0.0618919	-5.42121	5.91971e-08	9.71235e-06		TLE1	1272.14	0.519201	0.0893783	5.80903	6.28356e-09	1.06969e-06
SYT7	7669.05	0.802911	0.0839766	9.56112	1.16489e-21	1.98165e-19		PAX6	6660.91	-0.503981	0.0934602	-5.39247	6.94974e-08	1.12252e-05		CNKSR3	1414.09	-0.550895	0.0948362	-5.80891	6.28802e-09	1.06969e-06
MAF	300.694	-0.793817	0.0830561	-9.55759	1.20526e-21	2.0308e-19		ITGA1	2059.56	-0.477055	0.0884774	-5.39182	6.97463e-08	1.12252e-05		ADRBK2	3328.05	0.401732	0.0692991	5.79707	6.74844e-09	1.13708e-06
MYO3A	2114.04	-0.573085	0.060035	-9.54586	1.34987e-21	2.25302e-19		SLC7A2	24234.3	-0.466856	0.0867606	-5.38097	7.40849e-08	1.18109e-05		DAB1	105.53	1.04792	0.181471	5.77458	7.7143e-09	1.28756e-06
RPS6KA3	4744.53	-0.597146	0.0627923	-9.50986	1.90922e-21	3.15682e-19		TUBA1A	20589.3	-0.722219	0.134556	-5.36741	7.98746e-08	1.25901e-05		ACPP	934.744	1.48904	0.258039	5.77059	7.89934e-09	1.30612e-06
ATP1A1	15041.3	0.495149	0.0520917	9.50533	1.99423e-21	3.26685e-19		SLC2A2	396.288	-1.14999	0.214361	-5.36475	8.10627e-08	1.25901e-05		RGS9	1351.56	-0.756408	0.13163	-5.74646	9.11285e-09	1.48914e-06
CEBPD	809.053	1.36148	0.143363	9.4967	2.16656e-21	3.51659e-19		IGSF11	408.637	0.849454	0.15835	5.36443	8.12071e-08	1.25901e-05		WSCD2	716.304	-1.57011	0.273285	-5.74532	9.17458e-09	1.48914e-06
COL15A1	1245.66	-0.674194	0.0710619	-9.48741	2.36835e-21	3.80917e-19		PRSS23	3018.74	-0.550274	0.102753	-5.35533	8.54017e-08	1.312e-05		OGDHL	1459.98	0.440462	0.077428	5.68866	1.28038e-08	2.05932e-06
PAM	33244.9	-0.474791	0.0500514	-9.48607	2.39914e-21	3.82393e-19		FSTL3	1111.52	0.702605	0.132497	5.3028	1.14039e-07	1.72101e-05		ST18	4355.44	0.414924	0.0731019	5.67597	1.37906e-08	2.19804e-06
ELMO1	888.378	-1.10078	0.116319	-9.46346	2.97915e-21	4.70599e-19		TBC1D8	1476.88	0.513685	0.0968712	5.30277	1.14062e-07	1.72101e-05		VAT1L	1052.76	-0.555607	0.0981727	-5.65949	1.51824e-08	2.38823e-06
ITGA5	1621.2	0.665007	0.0703737	9.44965	3.39954e-21	5.32254e-19		CSRP2	183.884	0.806844	0.152203	5.30111	1.15102e-07	1.72134e-05		TTC8	1882.76	0.458908	0.081098	5.65868	1.52538e-08	2.38823e-06
TFCP2L1	1237.95	1.8013	0.190972	9.43227	4.0129e-21	6.22774e-19		RHOB	4712.18	0.6552	0.1237	5.29669	1.17918e-07	1.73894e-05		ABHD2	8116.73	0.422984	0.0753029	5.6171	1.94189e-08	3.01367e-06
THSD4	314.871	0.909319	0.0965276	9.42029	4.49824e-21	6.92025e-19		LRAT	118.006	1.28691	0.242994	5.29605	1.18337e-07	1.73894e-05		UGP2	2261.44	0.499561	0.0890295	5.61118	2.00952e-08	3.09152e-06
SLC2A13	3831.33	-0.530239	0.0564754	-9.38884	6.06637e-21	9.25226e-19		GYLTL1B	422.676	0.494756	0.0936912	5.28071	1.28681e-07	1.87464e-05		WDFY2	543.488	0.723547	0.129164	5.60178	2.12158e-08	3.23578e-06
AGT	3965.17	1.01714	0.108702	9.35719	8.1883e-21	1.23818e-18		CD99	5718.37	0.806073	0.153083	5.26559	1.39741e-07	2.01434e-05		HES1	489.85	-0.790065	0.141289	-5.59184	2.24677e-08	3.39742e-06
FAM105A	2939.98	1.04832	0.11207	9.35412	8.43009e-21	1.25994e-18		EDARADD	1134.02	0.474976	0.0902242	5.26439	1.40654e-07	2.01434e-05		RHOB	4712.18	0.690094	0.123664	5.58042	2.39941e-08	3.5939e-06
ELL2	9412.24	-0.491681	0.0525662	-9.35356	8.4746e-21	1.25994e-18		ABHD2	8116.73	0.395965	0.0753226	5.25692	1.4649e-07	2.08028e-05		BOK	593.476	0.921929	0.165246	5.57912	2.41733e-08	3.5939e-06
P2RY1	1765.09	1.7824	0.19124	9.32024	1.16073e-20	1.7113e-18		ADRBK2	3328.05	0.363154	0.0693502	5.23652	1.63634e-07	2.30438e-05		DNAH5	1496.9	0.619362	0.111461	5.55674	2.74856e-08	4.05229e-06
CRY2	2144.15	0.862823	0.0926449	9.31323	1.24003e-20	1.79945e-18		TBC1D22A	958.914	0.409276	0.0787086	5.19989	1.99406e-07	2.78492e-05		NUDT16	1718.13	1.55318	0.280076	5.54556	2.93018e-08	4.28436e-06
PAPSS2	10716.5	-0.451086	0.0484354	-9.31316	1.24086e-20	1.79945e-18		F3	2240.14	0.739287	0.142241	5.19744	2.02056e-07	2.79881e-05		ZNF608	958.785	-0.44293	0.0801297	-5.52767	3.24515e-08	4.706e-06
C21orf62	127.444	1.73902	0.187005	9.29931	1.4136e-20	2.03329e-18		RGS9	1351.56	-0.682286	0.131519	-5.18775	2.12848e-07	2.92433e-05		SH3RF1	1147.28	-0.493084	0.0892698	-5.52352	3.32273e-08	4.77932e-06
NKX6-2	32.2713	4.3335	0.466683	9.28574	1.60594e-20	2.29131e-18		LMO1	332.989	-0.848535	0.163831	-5.17932	2.22694e-07	3.03492e-05		ANK1	396.165	1.70042	0.30861	5.50994	3.58949e-08	5.12139e-06
KIAA1644	791.243	-0.740988	0.0798899	-9.27512	1.77422e-20	2.51117e-18		IL6R	2781.22	0.43458	0.0839466	5.17687	2.25643e-07	3.05052e-05		CHKA	920.43	0.514123	0.0935709	5.49448	3.91867e-08	5.54633e-06
GJA3	197.827	-1.22012	0.131616	-9.27032	1.85585e-20	2.60585e-18		CD99.1	6114.56	0.796682	0.154192	5.16683	2.381e-07	3.19337e-05		TMEM150C	477.075	0.870509	0.158633	5.48758	4.07479e-08	5.72153e-06
ARG1	88.8647	6.31417	0.681885	9.25989	2.04652e-20	2.85094e-18		ANGPTL4	885.812	1.35779	0.264332	5.13669	2.79612e-07	3.72061e-05		C8orf47	688.259	0.663154	0.121292	5.4674	4.56687e-08	6.36197e-06
NRP2	526.908	-0.82223	0.0889165	-9.24721	2.30428e-20	3.18495e-18		PDX1-AS1	51.0643	-1.86557	0.363466	-5.13272	2.85584e-07	3.77037e-05		SPECC1L	3460.11	0.424547	0.0778631	5.45248	4.9672e-08	6.86559e-06
B3GNT5	759.127	0.642974	0.0696669	9.22926	2.72519e-20	3.73752e-18		EXPH5	695.637	-1.82375	0.35592	-5.12406	2.99033e-07	3.91734e-05		DNAJC22	400.73	-1.05422	0.194076	-5.43199	5.57278e-08	7.64292e-06
FAM84A	1729.96	-0.978015	0.106256	-9.20433	3.4381e-20	4.64871e-18		VSIG4	64.1955	1.73934	0.340167	5.11321	3.16736e-07	4.11732e-05		OCRL	2673.8	0.47584	0.0877764	5.42105	5.92494e-08	8.06339e-06
TMEM37	942.272	1.27695	0.138736	9.2042	3.44212e-20	4.64871e-18		ARL4D	280.164	0.829428	0.16252	5.10355	3.33345e-07	4.30015e-05		MRO	29.1981	1.66231	0.306962	5.41535	6.11697e-08	8.26118e-06
LDLRAP1	2823.86	0.466123	0.0506646	9.20017	3.57394e-20	4.79016e-18		CRY2	2144.15	0.621102	0.122269	5.07981	3.77814e-07	4.83687e-05		KCNF1	118.62	1.24444	0.230107	5.4081	6.36958e-08	8.53716e-06
THRA	1071.06	0.735764	0.0807234	9.11464	7.89317e-20	1.04997e-17		EEPD1	340.386	0.685349	0.135097	5.073	3.91597e-07	4.97564e-05		PER3	932.969	-0.710946	0.131931	-5.38877	7.09396e-08	9.43657e-06
GCLM	2344.8	-0.419851	0.0462426	-9.07931	1.09266e-19	1.44264e-17		PAK3	5595.78	-0.273267	0.0542262	-5.0394	4.66994e-07	5.88936e-05		BRS3	356.503	1.1	0.204433	5.38072	7.41869e-08	9.79488e-06
RAB3GAP2	3935.17	-0.511513	0.0568708	-8.99431	2.37721e-19	3.11538e-17		SYNGR4	346.154	0.628136	0.124877	5.03003	4.90395e-07	6.10954e-05		CPLX2	8744.18	0.635386	0.118224	5.37443	7.68248e-08	1.0068e-05
SYT4	8719.36	-0.407195	0.0453424	-8.98045	2.69668e-19	3.50806e-17		MYO10	2772.16	-0.493706	0.0981743	-5.02887	4.93381e-07	6.10954e-05		ING2	331.845	0.646392	0.120413	5.36811	7.9566e-08	1.03331e-05
RP11-38P22.2	825.113	1.79571	0.200344	8.96312	3.15631e-19	4.07602e-17		DCN	857.949	1.45353	0.28908	5.02812	4.953e-07	6.10954e-05		MYH10	3989.88	-0.536843	0.100025	-5.36709	8.00156e-08	1.03331e-05
ANGPTL2	310.914	-1.11736	0.125134	-8.92935	4.28513e-19	5.49365e-17		CPLX2	8744.18	0.592383	0.118237	5.01014	5.43915e-07	6.66059e-05		SPRY2	406.901	0.559861	0.104371	5.36412	8.13438e-08	1.04285e-05
GAS2	545.844	-0.690324	0.077414	-8.9173	4.77778e-19	6.08119e-17		NRIP1	3532.72	-0.272939	0.0545362	-5.00474	5.59387e-07	6.80077e-05		CREM	783.012	-0.618656	0.11562	-5.35079	8.75728e-08	1.11463e-05
IL1RL1	213.267	1.85458	0.208043	8.91439	4.90524e-19	6.19882e-17		FAT1	8905.14	0.451247	0.0902253	5.00134	5.6933e-07	6.87222e-05		RGS2	1824.29	0.711885	0.13323	5.34328	9.12796e-08	1.15351e-05
SH3RF1	1147.28	-0.602529	0.0676135	-8.91137	5.04073e-19	6.32486e-17		C21orf62	127.444	1.20752	0.242247	4.98468	6.20631e-07	7.43833e-05		PIGA	1455.5	0.552381	0.103489	5.3376	9.41856e-08	1.18156e-05
VWA5A	3541.42	-0.478188	0.0537106	-8.90304	5.43353e-19	6.76972e-17		TMEM236.1	1002.65	-0.683424	0.137258	-4.97913	6.38718e-07	7.6012e-05		GADD45B	2090.58	0.481759	0.0902786	5.33635	9.48343e-08	1.18156e-05
MBOAT4	734.983	-0.836792	0.0941076	-8.89187	6.00896e-19	7.4343e-17		SPRY2	406.901	0.521201	0.104868	4.97006	6.69311e-07	7.90957e-05		RPS6KA3	4744.53	-0.441598	0.0828176	-5.33218	9.70433e-08	1.20062e-05
PAQR8	463.575	1.50853	0.170515	8.84687	9.00104e-19	1.10588e-16		MCHR1	133.786	-1.13033	0.227497	-4.96857	6.74498e-07	7.91552e-05		FAM131C	311.213	0.762701	0.143216	5.32554	1.00653e-07	1.23663e-05
CES4A	485.44	0.978766	0.110691	8.8423	9.37701e-19	1.14412e-16		FAM105A	2939.98	0.725942	0.148014	4.90454	9.36465e-07	0.00010914		C1orf168	317.643	0.640972	0.120523	5.31824	1.04778e-07	1.27844e-05
ACLY	13284.2	-0.614388	0.0695039	-8.83962	9.60437e-19	1.16384e-16		RAB26	858.814	0.462229	0.0944995	4.89134	1.00153e-06	0.000115924		STK39	842.289	0.412328	0.0776847	5.30771	1.11009e-07	1.34518e-05
C2CD4A	3451.26	-1.45555	0.165099	-8.81624	1.18368e-18	1.4246e-16		INPP5A	601.82	0.478655	0.0980172	4.88338	1.04281e-06	0.000119881		GAD2	8319.15	-0.445325	0.0839349	-5.30559	1.12308e-07	1.35167e-05
RAB26	858.814	0.635371	0.0727459	8.73412	2.45565e-18	2.93549e-16		SH3RF1	1147.28	-0.435436	0.0892251	-4.88019	1.05982e-06	0.000121013		C22orf42	325.464	-0.540164	0.101874	-5.30229	1.14362e-07	1.36709e-05
TBC1D30	1105.43	-0.656725	0.0752448	-8.72785	2.59566e-18	3.07829e-16		MRAP2	1314.94	0.659125	0.135303	4.87149	1.10759e-06	0.000125619		HERC5	732.905	0.546997	0.103215	5.29957	1.16078e-07	1.37829e-05
SRD5A1	1372.43	1.07031	0.12264	8.72723	2.6099e-18	3.07829e-16		CRH	435.39	0.930442	0.191062	4.86986	1.11679e-06	0.000125818		TMEM236.1	1002.65	-0.726333	0.137252	-5.29198	1.20997e-07	1.42712e-05
RASGRP3	381.152	-0.951416	0.109603	-8.68053	3.93928e-18	4.60776e-16		MYO3A	2114.04	-0.38393	0.0790687	-4.85565	1.19995e-06	0.000134291		RFX6	3227.35	-0.412367	0.0779908	-5.28738	1.24081e-07	1.4538e-05
CNKSR3	1414.09	-0.627697	0.0723156	-8.67997	3.95874e-18	4.60776e-16		CABP7	1907.52	0.535476	0.110432	4.84892	1.24138e-06	0.000138014		MARCKS	3651.22	-0.403388	0.0763683	-5.28213	1.27689e-07	1.48623e-05
FABP5	964.486	-0.755011	0.0873427	-8.64423	5.41684e-18	6.26371e-16		GRIA3	1634.92	-0.381265	0.0789356	-4.83008	1.36481e-06	0.000150745		TTC39C	1048.34	0.572438	0.108985	5.25244	1.50101e-07	1.73568e-05
CREM	783.012	-0.755636	0.0875785	-8.6281	6.23816e-18	7.1666e-16		COMTD1	613.814	0.520588	0.107985	4.82094	1.42885e-06	0.000156793		SLC17A6	678.333	-0.688236	0.131093	-5.24998	1.52113e-07	1.74752e-05
FAM115D	107.728	1.55372	0.180249	8.61985	6.7043e-18	7.65242e-16		NR1D2	2512.43	-0.287112	0.0597441	-4.80569	1.54216e-06	0.000168135		RORC	853.021	-0.418251	0.0797302	-5.24584	1.55575e-07	1.77577e-05
GCH1	5317.58	-0.652209	0.0760373	-8.57749	9.69645e-18	1.09968e-15		CTSC	860.05	0.544837	0.113873	4.7846	1.71332e-06	0.000185598		AKAP12	3408.56	0.45323	0.08649	5.24026	1.6035e-07	1.80837e-05
RSAD2	916.852	-0.906818	0.105756	-8.5746	9.94359e-18	1.12052e-15		PTP4A3	1301.81	-0.634946	0.132743	-4.78326	1.72473e-06	0.000185645		PFKFB2	6124.85	0.559996	0.106867	5.24012	1.60476e-07	1.80837e-05
OCRL	2673.8	0.570894	0.0667545	8.55214	1.20829e-17	1.35298e-15		SYT4	8719.36	-0.286017	0.059972	-4.76917	1.84984e-06	0.000197851		MNX1	462.066	-0.660278	0.126472	-5.22075	1.78196e-07	1.99534e-05
FAM102B	482.591	-0.976236	0.114457	-8.5293	1.47241e-17	1.63836e-15		SCD5	3198.68	0.605316	0.127187	4.75927	1.94293e-06	0.000206275		MYO10	2772.16	-0.5121	0.0981535	-5.21734	1.81511e-07	2.01968e-05
SPC25	476.563	-0.952667	0.11174	-8.52575	1.51821e-17	1.67876e-15		ZBTB41	2735.23	-0.316471	0.0665225	-4.75735	1.96152e-06	0.000206275		RP11-545A16.3	14.7721	3.02972	0.581689	5.20849	1.90382e-07	2.10514e-05
AHNAK	6033.95	0.625739	0.0734286	8.52173	1.57188e-17	1.72414e-15		ANXA6	7196.59	0.438168	0.0921108	4.75697	1.96522e-06	0.000206275		TDRD9	460.936	1.54994	0.299134	5.18142	2.20198e-07	2.41972e-05
SPTSSB	661.978	-0.802341	0.094158	-8.52123	1.57874e-17	1.72414e-15		B3GNT3	215.405	0.626052	0.132112	4.73879	2.15003e-06	0.00022428		TBC1D10A	455.099	0.54487	0.105493	5.16498	2.40469e-07	2.62616e-05
DNAJC22	400.73	-1.25135	0.147036	-8.51054	1.7313e-17	1.87014e-15		CLIP4	2235.57	-0.35885	0.0758077	-4.73369	2.20478e-06	0.00022858		TFEB	649.295	0.751587	0.145659	5.1599	2.47077e-07	2.67847e-05
PPP2R2B	437.235	-1.17601	0.138185	-8.51038	1.73357e-17	1.87014e-15		B3GNT5	759.127	0.439217	0.0928394	4.73093	2.2349e-06	0.00023029		AC096669.3	74.4176	1.14928	0.222772	5.15899	2.48287e-07	2.67847e-05
EXPH5	695.637	-2.27996	0.269583	-8.45736	2.73489e-17	2.93246e-15		TMOD1	3153.35	-0.669191	0.141772	-4.72018	2.35632e-06	0.00024133		TNFRSF11A	799.874	-0.676712	0.131563	-5.14362	2.69493e-07	2.88961e-05
RP11-423H2.3	173.502	1.17835	0.139406	8.45264	2.84779e-17	3.03513e-15		ASB9	702.497	0.69509	0.14757	4.71023	2.47437e-06	0.000251894		EPB41L5	2331.04	0.288047	0.0560258	5.14132	2.72812e-07	2.90758e-05
NKX2-2	1212.76	0.921321	0.109255	8.43279	3.37522e-17	3.57571e-15		MYH10	3989.88	-0.470658	0.100002	-4.70649	2.52018e-06	0.000255021		NPTX2	7680.42	0.59202	0.11525	5.13684	2.79404e-07	2.96e-05
PDX1-AS1	51.0643	-2.47505	0.29472	-8.39799	4.54203e-17	4.78319e-15		TNFRSF11B	226.868	-0.87235	0.185467	-4.70352	2.55713e-06	0.00025722		ZDHHC8P1	82.8498	1.35353	0.263852	5.12988	2.89924e-07	3.05318e-05
SLC2A2	396.288	-1.37323	0.163719	-8.3877	4.95764e-17	5.18998e-15		SSTR5	182.213	0.753314	0.160449	4.69505	2.66545e-06	0.00026653		CLDN5	69.6547	2.25091	0.439207	5.12495	2.97619e-07	3.11567e-05
ENDOD1	1932.23	-0.583637	0.0697985	-8.36175	6.17967e-17	6.43122e-15		SYT7	7669.05	0.520095	0.111091	4.68169	2.84519e-06	0.000282829		SAMD5	1924.33	-0.514142	0.100372	-5.12238	3.01698e-07	3.13979e-05
CRH	435.39	1.21627	0.145512	8.35853	6.35028e-17	6.57012e-15		SYNDIG1	289.099	-0.681609	0.145716	-4.67766	2.90164e-06	0.000286754		GLS	9090.23	-0.383842	0.0749511	-5.12123	3.0355e-07	3.14059e-05
NRIP1	3532.72	-0.345729	0.0414359	-8.34371	7.19975e-17	7.4057e-15		PAWR	1840.16	-0.248065	0.0533384	-4.65078	3.30677e-06	0.00032489		TTC39B	1259.69	0.41277	0.0806952	5.11517	3.13452e-07	3.22418e-05
SLC27A3	316.906	0.801665	0.0963199	8.32294	8.58056e-17	8.77498e-15		TMEM154	241.732	-0.857151	0.184627	-4.6426	3.44048e-06	0.000336073		TBC1D30	1105.43	-0.503927	0.0988611	-5.09732	3.4449e-07	3.52296e-05
PPM1L	2075.19	0.757507	0.0911631	8.30935	9.62238e-17	9.78386e-15		TMEM37	942.272	0.847827	0.183008	4.63274	3.60856e-06	0.000350466		INPP5A	601.82	0.498287	0.0978238	5.09372	3.51112e-07	3.57005e-05
KLF15	98.1831	1.81815	0.218934	8.30455	1.002e-16	1.01299e-14		SSBP2	1636.54	-0.271529	0.0588363	-4.615	3.93096e-06	0.000379596		SSTR2	1094.36	-0.537748	0.105917	-5.07707	3.83309e-07	3.87514e-05
DCN	857.949	1.81242	0.218393	8.29891	1.05067e-16	1.05616e-14		GCH1	5317.58	-0.463451	0.100476	-4.61257	3.97719e-06	0.000381878		LCN10	79.7681	1.1034	0.218066	5.05992	4.19428e-07	4.21621e-05
TFEB	649.295	0.915495	0.11068	8.27156	1.32222e-16	1.32162e-14		ACLY	13284.2	-0.423546	0.0918556	-4.611	4.00732e-06	0.000382597		PDX1-AS1	51.0643	-1.83128	0.362511	-5.05166	4.3799e-07	4.37792e-05
KANK4	92.8274	-1.33629	0.161936	-8.25194	1.55843e-16	1.54897e-14		NR0B1	1154.53	0.582192	0.126484	4.6029	4.16656e-06	0.000395566		TLR5	149.439	1.08588	0.215473	5.03951	4.66725e-07	4.63894e-05
FAM131C	311.213	0.896341	0.10867	8.2483	1.60668e-16	1.58801e-14		C10orf10	6476.11	0.685043	0.148935	4.59962	4.23268e-06	0.000399598		MBOAT4	734.983	-0.624241	0.123931	-5.03702	4.72837e-07	4.67342e-05
GEM	1548.69	-0.682026	0.0827271	-8.24429	1.66148e-16	1.63305e-14		PRSS8	476.438	0.701253	0.152741	4.59114	4.40841e-06	0.000413876		IGSF11	408.637	0.79653	0.158536	5.02428	5.05334e-07	4.96687e-05
RASD1	6549.06	0.755833	0.0921984	8.19789	2.44635e-16	2.3912e-14		LRRN1	89.2165	-0.978227	0.213466	-4.58258	4.59267e-06	0.000428793		USP25	1966.61	0.368492	0.073617	5.00553	5.57096e-07	5.44538e-05
SPRY2	406.901	0.635976	0.0776098	8.19454	2.51561e-16	2.44539e-14		AFF3	34.9627	1.85532	0.405107	4.57982	4.6537e-06	0.000429914		CALCRL	152.52	0.824133	0.165166	4.98971	6.04701e-07	5.87822e-05
ACAN	76.7789	4.1024	0.502244	8.16815	3.13164e-16	3.0276e-14		NTN1	391.763	0.558729	0.122	4.57974	4.65556e-06	0.000429914		ZNF189	1927.35	0.541836	0.109106	4.96617	6.82894e-07	6.60205e-05
RAB3B	8656.78	-0.725424	0.0889395	-8.15637	3.4525e-16	3.31965e-14		IL11	619.47	-0.872917	0.191263	-4.56396	5.01979e-06	0.000461029		RIN2	3351.52	0.527691	0.106398	4.95958	7.06464e-07	6.79281e-05
DAB1	105.53	1.18203	0.144948	8.15484	3.49628e-16	3.34358e-14		RP11-254I22.3	177.42	-1.1696	0.256772	-4.55502	5.23806e-06	0.000478476		SYT4	8719.36	-0.295268	0.0599619	-4.92427	8.46769e-07	8.09786e-05
ASB9	702.497	0.915797	0.112853	8.11493	4.86073e-16	4.62344e-14		JMJD1C	4696.78	-0.362353	0.0796734	-4.54798	5.41622e-06	0.00049209		SYT7	7669.05	0.546459	0.111077	4.91962	8.67105e-07	8.24775e-05
LAMA2	368.092	1.28151	0.157989	8.11137	5.0052e-16	4.7159e-14		SYT8	59.3438	1.4729	0.324132	4.54414	5.51587e-06	0.000498464		TMOD1	3153.35	-0.696538	0.141784	-4.91267	8.98467e-07	8.50036e-05
SAMD11	1492.78	-0.586231	0.0722741	-8.11122	5.01125e-16	4.7159e-14		MPP6	3352.2	-0.218639	0.048265	-4.52996	5.89939e-06	0.000530286		DOCK4	552.435	0.589986	0.120203	4.90824	9.18969e-07	8.64809e-05
CLDN5	69.6547	2.59042	0.320288	8.08778	6.0764e-16	5.68802e-14		CTSZ	3855.24	0.337247	0.0745635	4.52295	6.09827e-06	0.000545263		TGFBR1	2211.87	0.386214	0.0787773	4.90261	9.45726e-07	8.85279e-05
COMTD1	613.814	0.655476	0.0810647	8.08583	6.17407e-16	5.74903e-14		PPP2CB	2931.87	0.41878	0.0927907	4.51317	6.38643e-06	0.000567532		RP11-514P8.6	16.4349	-15.7901	3.23227	-4.88515	1.0335e-06	9.62353e-05
KLF6	2097.42	0.557977	0.0690447	8.08138	6.40394e-16	5.93186e-14		PDE4D	1895.39	-0.336396	0.0745518	-4.51225	6.4145e-06	0.000567532		SSX2IP	3259.67	0.386281	0.0793612	4.86737	1.13092e-06	0.000104755
MT2A	1884.29	1.01328	0.125445	8.07749	6.61159e-16	6.09231e-14		NT5DC2	1095	0.530831	0.117681	4.51076	6.45953e-06	0.00056854		ATF6	3339.43	0.338214	0.0696195	4.85804	1.18554e-06	0.000109243
SCN1B	757.194	0.761772	0.0944441	8.06585	7.27283e-16	6.66688e-14		SKIL	2384.94	-0.259962	0.0576961	-4.50571	6.61523e-06	0.000579227		SLC6A4	506.173	-0.856767	0.176511	-4.85391	1.21051e-06	0.000110965
SYNGR4	346.154	0.759145	0.0943083	8.04961	8.30602e-16	7.57475e-14		DNAJC22	400.73	-0.867145	0.193352	-4.48481	7.29794e-06	0.000635711		GPR142	207.459	-0.613981	0.126573	-4.85079	1.22968e-06	0.000112142
PHTF2	2580.06	-0.46463	0.0577681	-8.04303	8.76449e-16	7.95186e-14		FAXDC2	133.425	1.13492	0.253474	4.47746	7.55367e-06	0.000654613		SLC6A2	17.2968	3.08461	0.636749	4.8443	1.27057e-06	0.000115268
C2CD4B	1301.53	-1.09943	0.136725	-8.04117	8.89842e-16	8.03219e-14		CYB561	2953.01	0.256686	0.0573443	4.47622	7.59748e-06	0.00065505		HOMER2	2022.71	0.442252	0.0913121	4.8433	1.27699e-06	0.000115268
LGI3	536.553	0.93528	0.116365	8.03748	9.17052e-16	8.23578e-14		PAQR8	463.575	0.998949	0.2243	4.45363	8.44297e-06	0.000724252		PARP9	3085.56	0.763139	0.157675	4.83997	1.29861e-06	0.000116625
FST	44.0071	-1.85416	0.231052	-8.02487	1.01632e-15	9.08117e-14		CNKSR3	1414.09	-0.419814	0.0946505	-4.43541	9.18966e-06	0.000784323		ZNF788	20.2297	-23.3207	4.82374	-4.83457	1.33436e-06	0.00011923
PTPRT	1134.54	-0.787795	0.0983036	-8.01389	1.11135e-15	9.88043e-14		THSD4	314.871	0.562932	0.127017	4.43195	9.33831e-06	0.000793005		B3GNT3	215.405	0.637002	0.13186	4.83092	1.35906e-06	0.000120826
FAM69B	490.703	0.531381	0.0663426	8.00966	1.15025e-15	1.01751e-13		RP11-45M22.4	14.078	-4.77469	1.0788	-4.42592	9.60304e-06	0.000811409		PRKX	271.941	0.720582	0.149261	4.82766	1.38147e-06	0.000122205
SSBP2	1636.54	-0.35993	0.0450706	-7.98592	1.39482e-15	1.22772e-13		GEM	1548.69	-0.484083	0.109534	-4.4195	9.89316e-06	0.000831764		RCAN3	3633.75	-0.365446	0.0758311	-4.81921	1.44125e-06	0.000126859
SLC30A8	42517.4	-0.492182	0.0616642	-7.98164	1.44404e-15	1.26475e-13		FBLN5	126.098	1.03942	0.235485	4.41395	1.015e-05	0.000849131		VEGFA	7688.4	-0.432933	0.089885	-4.81653	1.46079e-06	0.000127942
PMAIP1	247.566	-1.03174	0.129572	-7.96269	1.68336e-15	1.46709e-13		C8orf47	688.259	0.536424	0.121667	4.40897	1.03863e-05	0.000860674		PPM1L	2075.19	0.577391	0.120145	4.80577	1.54158e-06	0.000134353
KCNF1	118.62	1.36018	0.170948	7.95668	1.76712e-15	1.53255e-13		KIAA1644	791.243	-0.455711	0.103362	-4.4089	1.03898e-05	0.000860674		SLC35D3	226.315	0.819803	0.171219	4.78804	1.68415e-06	0.000146058
LRRTM2	244.585	-1.37887	0.173358	-7.95389	1.80746e-15	1.55989e-13		ANGPTL2	310.914	-0.730291	0.165981	-4.39986	1.08323e-05	0.000892953		IFLTD1	84.131	1.06657	0.223318	4.77601	1.7881e-06	0.000154317
DNAI1	156.709	0.99133	0.124891	7.93754	2.06226e-15	1.77114e-13		COLGALT2	259.774	0.74717	0.170468	4.38306	1.17022e-05	0.000959982		PDLIM1	1329.96	0.405672	0.0849922	4.77305	1.81456e-06	0.000155473
COL8A1	193.152	-1.14735	0.144818	-7.92273	2.32354e-15	1.98589e-13		RP11-423H2.3	173.502	0.792839	0.181482	4.3687	1.24991e-05	0.0010204		MYO3A	2114.04	-0.377098	0.079014	-4.77255	1.81906e-06	0.000155473
PPP1R3B	784.452	-0.789204	0.100111	-7.88326	3.18957e-15	2.71297e-13		ATF6	3339.43	0.302137	0.0696815	4.33597	1.45119e-05	0.00117903		JAK1	8956.5	0.432539	0.0907073	4.76852	1.85588e-06	0.000157857
GPC1	729.759	0.526598	0.0668063	7.88246	3.21002e-15	2.7173e-13		EYS	286.409	-0.625765	0.144443	-4.33228	1.47574e-05	0.00119323		LINC00475	48.8698	1.41006	0.295861	4.76594	1.87973e-06	0.00015912
NKX6-3	144.799	1.02343	0.12993	7.87676	3.35986e-15	2.8306e-13		PGR	1319.04	-0.617414	0.142603	-4.32959	1.49387e-05	0.00120001		CD163	131.411	1.30979	0.276018	4.74533	2.08169e-06	0.000175377
KIRREL3	290.634	-2.07616	0.263624	-7.87546	3.39503e-15	2.84668e-13		FAM84A	1729.96	-0.605405	0.139851	-4.32894	1.49832e-05	0.00120001		ARG1	88.8647	4.02919	0.849758	4.74157	2.12066e-06	0.000177003
CD99	5718.37	0.909685	0.115746	7.85929	3.86321e-15	3.22396e-13		SIX2	264.842	0.749894	0.173496	4.32225	1.54445e-05	0.00122912		NKX6-2	32.2713	2.8599	0.603159	4.74154	2.12099e-06	0.000177003
KMO	65.9491	-1.69167	0.215299	-7.85733	3.92415e-15	3.25597e-13		C1GALT1	1897.67	-0.317458	0.0734589	-4.32157	1.54922e-05	0.00122912		GCH1	5317.58	-0.476006	0.100465	-4.738	2.15835e-06	0.000179275
PVRL3	2230.94	-0.622679	0.0792527	-7.85687	3.93837e-15	3.25597e-13		DNAJC12	2838.53	-0.326516	0.0755793	-4.32018	1.559e-05	0.0012311		FAM135A	4641.04	0.294694	0.0622541	4.73372	2.20441e-06	0.000182245
UCN3	574.77	-0.704555	0.0898932	-7.83768	4.58941e-15	3.77655e-13		UGP2	2261.44	0.384715	0.0891872	4.31357	1.60637e-05	0.00126039		DNASE2B	14.3891	2.88046	0.608854	4.73096	2.23458e-06	0.00018388
ITGA10	236.93	1.55007	0.197984	7.82925	4.90782e-15	4.01987e-13		PTPRZ1	145.884	-1.2535	0.290638	-4.31294	1.61101e-05	0.00126039		FAM102B	482.591	-0.716329	0.151584	-4.72564	2.29397e-06	0.000187893
CASC15	107.704	-1.27221	0.162653	-7.82165	5.21373e-15	4.25075e-13		FOXP2	1076.38	-0.456476	0.105932	-4.30913	1.63897e-05	0.00127636		TEF	1119.76	-0.42817	0.090735	-4.71891	2.37114e-06	0.000193319
VIM	5763.18	-0.742734	0.0954256	-7.78339	7.06087e-15	5.72917e-13		CEACAM5	59.2327	1.74526	0.405606	4.30285	1.68613e-05	0.00130706		RTN4RL1	446.895	0.48112	0.102038	4.71512	2.41571e-06	0.000196049
GATSL3	101.98	1.25767	0.161596	7.78283	7.09184e-15	5.72917e-13		MNX1	462.066	-0.541028	0.125987	-4.29431	1.75236e-05	0.00134891		RASGRP3	381.152	-0.67769	0.143888	-4.70984	2.47915e-06	0.000200279
PARM1	9991.92	-0.288944	0.0371362	-7.78065	7.2152e-15	5.80233e-13		DENND4A	2787.41	-0.248277	0.0578218	-4.29384	1.75609e-05	0.00134891		LRFN2	318.162	-1.08747	0.231724	-4.69295	2.69297e-06	0.000216564
CAPZB	2029.99	-0.471157	0.0606498	-7.76849	7.94261e-15	6.3584e-13		HYAL1	131.25	0.713305	0.166197	4.29192	1.77134e-05	0.00135448		CORO2A	217.107	0.622412	0.132725	4.68947	2.73914e-06	0.000219189
TRNP1	1610.51	-0.625508	0.0806327	-7.75749	8.66265e-15	6.90359e-13		F2RL3	191.162	0.843	0.196617	4.28753	1.8067e-05	0.00137124		KLHL41	1744.02	-0.508947	0.108554	-4.68844	2.75296e-06	0.000219189
SMOC1	1559.16	-1.0083	0.130019	-7.75507	8.82947e-15	7.00498e-13		IL1RL1	213.267	1.20667	0.281459	4.28719	1.80949e-05	0.00137124		FGF2	538.985	-0.951765	0.203034	-4.68771	2.76278e-06	0.000219189
PLOD2	6058.24	-0.724616	0.0935268	-7.74768	9.3584e-15	7.39146e-13		SLC38A4	4752.42	0.4658	0.108817	4.28058	1.86404e-05	0.00140627		TGFBR3	2211.09	0.738779	0.15765	4.68619	2.78338e-06	0.000219837
IL20RA	784.82	0.670086	0.0865893	7.73867	1.00465e-14	7.89968e-13		GS1-358P8.4	1678.35	-0.518032	0.121117	-4.27712	1.89331e-05	0.001422		PPP1R14C	480.187	0.472625	0.100922	4.68309	2.82581e-06	0.000222197
ALDH1L1	110.43	1.57603	0.203945	7.72771	1.09494e-14	8.57158e-13		VWA5A	3541.42	-0.30332	0.0709526	-4.27496	1.91169e-05	0.00142945		ERRFI1	6267.56	1.7128	0.366205	4.67716	2.90868e-06	0.000227701
LRRTM3	641.409	1.00923	0.130851	7.71279	1.23095e-14	9.59382e-13		NKX6-3	144.799	0.721654	0.169557	4.25612	2.08002e-05	0.00154693		TRPC4	172.059	-0.689379	0.147557	-4.67196	2.98339e-06	0.000232521
SST	34332.5	-0.403187	0.0523767	-7.69784	1.38386e-14	1.07383e-12		LRRTM2	244.585	-0.969911	0.227927	-4.25536	2.08711e-05	0.00154693		PHACTR3	24.9759	3.34277	0.717767	4.65718	3.20564e-06	0.000248746
TMOD1	3153.35	-0.822912	0.107129	-7.68152	1.57215e-14	1.21461e-12		RAB3B	8656.78	-0.499361	0.11749	-4.25025	2.13533e-05	0.00157576		CELF3	1568.78	-0.400525	0.0866688	-4.62133	3.8129e-06	0.000294576
SSTR5	182.213	0.922083	0.120379	7.6598	1.86221e-14	1.43244e-12		AHNAK	6033.95	0.410725	0.0968905	4.23907	2.2445e-05	0.00164912		KLF15	98.1831	1.31634	0.285402	4.61224	3.98359e-06	0.000306425
FSTL3	1111.52	0.766632	0.100256	7.64677	2.06084e-14	1.57837e-12		SLC44A5	320.702	-0.469779	0.110911	-4.23562	2.27919e-05	0.00166736		KIAA1644	791.243	-0.475642	0.103407	-4.59969	4.23111e-06	0.000323713
ANXA6	7196.59	0.530211	0.0696906	7.60808	2.78199e-14	2.12151e-12		MVK	579.814	0.393505	0.0929546	4.2333	2.3029e-05	0.00167745		TPD52	7570.44	0.434831	0.0945487	4.59901	4.24494e-06	0.000323713
ESYT1	8867.5	-0.382494	0.0504305	-7.58458	3.33562e-14	2.52608e-12		SLC6A2	17.2968	2.73053	0.646051	4.2265	2.37359e-05	0.00172152		MIOS	1003.65	0.45108	0.0981051	4.59793	4.26715e-06	0.000324011
WARS	3917.74	-0.365368	0.0481738	-7.58437	3.34108e-14	2.52608e-12		DST	17966.9	-0.344143	0.0815111	-4.22203	2.42109e-05	0.00174846		TAT	56.7269	1.28016	0.278549	4.59581	4.31068e-06	0.000325213
FAM58A	605.82	0.722975	0.0953955	7.57872	3.48993e-14	2.6274e-12		SRD5A1	1372.43	0.686881	0.162779	4.21971	2.44619e-05	0.00175907		NOL3	767.314	0.528396	0.114984	4.59537	4.31975e-06	0.000325213
ACACB	1745.34	0.717037	0.0946532	7.57542	3.57978e-14	2.68362e-12		DTNA	908.734	-0.39419	0.0935058	-4.21567	2.49036e-05	0.0017773		SLC45A3	356.029	-0.706418	0.153869	-4.59104	4.41052e-06	0.000330639
FBXO31	1469.19	0.813901	0.107532	7.56891	3.76377e-14	2.80965e-12		VLDLR	2033.22	-0.45475	0.107877	-4.21547	2.49258e-05	0.0017773		LRRTM2	244.585	-1.04682	0.228101	-4.58927	4.448e-06	0.000331055
FLRT3	688.163	-0.77259	0.102289	-7.55299	4.25382e-14	3.16212e-12		THRA	1071.06	0.449896	0.106813	4.21198	2.53142e-05	0.00179741		GNE	2647.92	0.411505	0.0896718	4.58901	4.45348e-06	0.000331055
IGSF11	408.637	0.914267	0.121124	7.54819	4.4136e-14	3.26717e-12		CTSE	275.163	0.799216	0.190171	4.20261	2.63856e-05	0.00186565		BMF	671.145	-0.554926	0.121099	-4.58242	4.59635e-06	0.0003399
IL6	50.7872	-2.20051	0.29167	-7.54451	4.53979e-14	3.34658e-12		SLC2A13	3831.33	-0.313538	0.0746476	-4.20025	2.66623e-05	0.00187736		CRH	435.39	0.875604	0.191107	4.58175	4.6109e-06	0.0003399
TMEM200A	2332.89	-0.61861	0.0820225	-7.54196	4.62976e-14	3.39576e-12		TSC22D3	1934.98	0.707385	0.168645	4.19451	2.73463e-05	0.00191753		KLF13	2132.11	0.457633	0.100059	4.57361	4.79386e-06	0.000351921
LRP11	4638.08	-0.395467	0.0524385	-7.54153	4.64489e-14	3.39576e-12		DCXR	542.973	0.406331	0.0969887	4.18947	2.79608e-05	0.00195252		AGFG1	3006.52	0.329587	0.0721118	4.5705	4.86567e-06	0.000355717
GYG1	2053.9	0.583174	0.077358	7.53863	4.74918e-14	3.45772e-12		TSPAN9	620.763	0.330946	0.0790354	4.18731	2.82277e-05	0.00196305		STX12	2822.54	1.09907	0.240612	4.56781	4.92844e-06	0.000358823
GREB1	840.534	1.51696	0.201263	7.5372	4.80171e-14	3.48163e-12		PLCH2	1564.54	1.05817	0.253915	4.16742	3.08069e-05	0.00212407		NEDD9	1343.89	0.536606	0.11764	4.56143	5.08071e-06	0.000368393
NLRP1	3632.75	-0.468333	0.0623106	-7.5161	5.64327e-14	4.05962e-12		MGAT4C	202.062	0.66955	0.160714	4.16611	3.0984e-05	0.00212407		KCNK3	2629.54	-0.43037	0.0947472	-4.5423	5.56438e-06	0.000401816
AFF3	34.9627	2.36168	0.314217	7.51607	5.64473e-14	4.05962e-12		GJA3	197.827	-0.700836	0.168241	-4.16566	3.10448e-05	0.00212407		RP11-355I22.7	987.601	0.812047	0.178866	4.53999	5.62576e-06	0.000404597
ALDH1A1	49795.9	-0.668425	0.0890892	-7.50288	6.24317e-14	4.47183e-12		PEG10	15096.9	-0.462373	0.110997	-4.16566	3.1046e-05	0.00212407		ATAD2	501.672	0.630335	0.1389	4.53804	5.67795e-06	0.000406698
ASPG	14.6475	4.96818	0.662461	7.49957	6.4027e-14	4.5676e-12		RP11-1220K2.2	240.702	-1.05714	0.253906	-4.16351	3.1339e-05	0.00213547		TMEM61	406.753	0.630067	0.138959	4.53419	5.78245e-06	0.000412512
KCNK16	1833.21	-0.603391	0.0805922	-7.48697	7.04836e-14	5.00802e-12		TRDMT1	236.446	-0.465619	0.111897	-4.16115	3.16645e-05	0.00214899		ANGPTL4	885.812	1.19846	0.264434	4.53215	5.83851e-06	0.000414839
RP11-1220K2.2	240.702	-1.51283	0.202388	-7.47488	7.72722e-14	5.4684e-12		EPHX2	950.386	0.359294	0.0863907	4.15894	3.19721e-05	0.00216119		NEBL	4951.67	0.286565	0.0633138	4.52611	6.00795e-06	0.000425171
FNIP2	3505.47	-0.438334	0.0587623	-7.45944	8.68883e-14	6.12442e-12		TBC1D30	1105.43	-0.410316	0.0987439	-4.15535	3.2479e-05	0.00218671		BRINP1	47.5261	1.16582	0.257864	4.52106	6.15322e-06	0.000433716
ARL4D	280.164	0.922839	0.123808	7.45377	9.07094e-14	6.36838e-12		GYG1	2053.9	0.423927	0.102329	4.14276	3.43144e-05	0.00230111		PHTF2	2580.06	-0.343788	0.076142	-4.51509	6.32907e-06	0.000444341
MTMR11	410.831	-0.643555	0.086385	-7.44985	9.34455e-14	6.53454e-12		PMAIP1	247.566	-0.700488	0.169504	-4.13259	3.58705e-05	0.00239138		RAB3B	8656.78	-0.530198	0.117491	-4.51269	6.40115e-06	0.000447625
FADS2	4097.18	0.467375	0.0628544	7.43583	1.03912e-13	7.23781e-12		COL8A1	193.152	-0.784481	0.18985	-4.13212	3.59436e-05	0.00239138		MMP16	1120.84	-0.340561	0.0754947	-4.51106	6.45036e-06	0.000449189
TGFBR1	2211.87	0.443878	0.0597385	7.43036	1.08302e-13	7.51406e-12		SLC44A2	570.196	0.41715	0.101019	4.12942	3.63679e-05	0.00241012		NEFH	180.039	0.996222	0.220878	4.51028	6.47429e-06	0.000449189
CKB	1427.14	0.950883	0.128059	7.42534	1.12489e-13	7.77402e-12		MGAM	123	-1.0642	0.257966	-4.12534	3.70193e-05	0.00243649		NUDT16P	265.953	0.563217	0.125198	4.49861	6.83996e-06	0.000472706
CDK6	3004.56	-0.461099	0.0621852	-7.41493	1.2169e-13	8.376e-12		FUNDC2	2003.23	0.260834	0.0632305	4.12512	3.70541e-05	0.00243649		SLC2A2	396.288	-0.960728	0.213661	-4.49651	6.90789e-06	0.000475542
NUDT16	1718.13	1.57311	0.212168	7.41443	1.22146e-13	8.376e-12		HES1	489.85	-0.579114	0.140594	-4.11905	3.80439e-05	0.00249188		IRAK3	125.474	1.00942	0.224612	4.49408	6.98705e-06	0.000479127
MGAT4C	202.062	0.918822	0.124003	7.40966	1.26627e-13	8.64974e-12		SSTR2	1094.36	-0.435462	0.105752	-4.11776	3.82571e-05	0.00249617		RP11-2E17.1	213.652	-0.695753	0.15498	-4.48929	7.14594e-06	0.000488131
MARCKS	3651.22	-0.428143	0.057818	-7.40501	1.31144e-13	8.92382e-12		B4GALT6	515.993	-0.46309	0.112521	-4.1156	3.86166e-05	0.00250758		PDE4B	309.35	-0.63111	0.14076	-4.48358	7.34e-06	0.000499459
PLD1	791.943	0.466949	0.0631894	7.38967	1.47198e-13	9.97791e-12		RAB3GAP2	3935.17	-0.308601	0.0749953	-4.11494	3.87288e-05	0.00250758		AFF3	34.9627	1.81321	0.405006	4.47699	7.57018e-06	0.000513148
LUCAT1	151.736	-1.41341	0.191662	-7.37453	1.64927e-13	1.1137e-11		PTBP3	5327.36	-0.237201	0.0576622	-4.11362	3.89497e-05	0.00251225		MCHR1	133.786	-1.00665	0.225223	-4.46958	7.83735e-06	0.000529231
SYNDIG1L	73.5918	-1.71235	0.232494	-7.36514	1.76958e-13	1.19039e-11		MARCH1	209.792	-0.570617	0.138752	-4.11251	3.91387e-05	0.00251485		GAS2	545.844	-0.453574	0.101507	-4.4684	7.88085e-06	0.000530144
KLF10	1544.68	-0.513881	0.0697996	-7.36224	1.80853e-13	1.20819e-11		OCRL	2673.8	0.361255	0.087906	4.10956	3.96414e-05	0.0025375		AP1AR	1050.24	0.418293	0.0940753	4.44636	8.73359e-06	0.000585283
ASPH	7420.24	-0.45726	0.0621095	-7.36215	1.80969e-13	1.20819e-11		DHCR7	1046.94	0.389444	0.0948994	4.10376	4.06492e-05	0.00259219		DTNA	908.734	-0.414727	0.0934472	-4.43809	9.07616e-06	0.000605945
EYS	286.409	-0.839221	0.114033	-7.35945	1.84672e-13	1.22828e-11		KCNJ8	1266.63	0.392882	0.0960502	4.09038	4.30658e-05	0.00273597		KCND3	1726.64	0.567199	0.128058	4.42923	9.45695e-06	0.000628994
TMEM236.1	1002.65	-0.769315	0.104674	-7.3496	1.98796e-13	1.31726e-11		ZNF608	958.785	-0.326439	0.0798629	-4.08749	4.3606e-05	0.00275992		HMGB2	386.942	0.433728	0.0979761	4.42688	9.56058e-06	0.000633505
NR0B1	1154.53	0.701305	0.0955152	7.34234	2.09895e-13	1.38562e-11		SYNGR2	1555.21	0.29974	0.0734438	4.08122	4.47998e-05	0.0028164		PDE3B	4371.85	0.401447	0.0907996	4.42124	9.81371e-06	0.000647851
SIX3	116.88	1.66188	0.226608	7.33374	2.23817e-13	1.47203e-11		SMAD9	745.267	-0.459384	0.112565	-4.08106	4.48317e-05	0.0028164		PTPRT	1134.54	-0.561434	0.127114	-4.41677	1.00188e-05	0.000658932
ALDH6A1	794.374	0.443861	0.0606791	7.31489	2.57599e-13	1.68794e-11		TMEM200A	2332.89	-0.442442	0.108454	-4.07955	4.51231e-05	0.0028242		PTP4A3	1301.81	-0.585122	0.132572	-4.41362	1.01659e-05	0.000666127
NES	367.825	-1.03041	0.140888	-7.31365	2.59985e-13	1.69729e-11		IDS	11575.6	-0.5419	0.132912	-4.07715	4.5592e-05	0.00284302		KLHL2	1460.07	0.374146	0.0851644	4.39322	1.11684e-05	0.000729121
CTD-2044J15.2	503.169	1.05866	0.144784	7.31202	2.63147e-13	1.71162e-11		GPC1	729.759	0.367334	0.0903549	4.06545	4.7939e-05	0.00297839		RBM47	2769.74	-0.277964	0.0635078	-4.37685	1.20406e-05	0.000783168
RHOB	4712.18	0.681314	0.0933664	7.29721	2.93801e-13	1.89987e-11		ALDOC	599.11	0.406539	0.100055	4.06314	4.84162e-05	0.00299368		ESYT1	8867.5	-0.291508	0.0666329	-4.37484	1.21523e-05	0.000787538
SLC30A2	192.893	2.39984	0.32888	7.29701	2.94237e-13	1.89987e-11		ATP1A1	15041.3	0.279801	0.0688733	4.06255	4.85402e-05	0.00299368		HMOX1	473.238	-0.599739	0.137344	-4.36668	1.26148e-05	0.000813547
PPP2CB	2931.87	0.511012	0.0700808	7.29175	3.05954e-13	1.96737e-11		CXXC4	999.171	-0.39254	0.0966443	-4.0617	4.87165e-05	0.00299368		LRRC42	1125.62	0.43898	0.100542	4.36615	1.26456e-05	0.000813547
GREM1	1751.32	-0.501406	0.0687674	-7.29133	3.06916e-13	1.96737e-11		TACC2	584.119	0.710504	0.175273	4.0537	5.04132e-05	0.00308671		MT2A	1884.29	0.727664	0.166852	4.36113	1.29391e-05	0.000829418
MEIS2	3791.93	-0.395906	0.0545302	-7.2603	3.86224e-13	2.46682e-11		FBXW7	2810.46	-0.275684	0.0680974	-4.04838	5.15737e-05	0.00314637		ANGPTL2	310.914	-0.721706	0.165677	-4.35611	1.32395e-05	0.00084561
SYNDIG1	289.099	-0.810446	0.111695	-7.25586	3.99125e-13	2.54004e-11		CYP1B1	958.474	0.512325	0.126631	4.04582	5.2141e-05	0.00316953		IVNS1ABP	3824.85	0.379799	0.0872282	4.35409	1.33622e-05	0.000850374
JAK1	8956.5	0.496617	0.0686205	7.23714	4.58237e-13	2.90578e-11		TBL1XR1	4258.55	-0.243686	0.0602795	-4.0426	5.28623e-05	0.00320187		KCNA5	1023.5	0.420441	0.0967387	4.34615	1.38549e-05	0.000878569
SOCS1	122.02	-1.67067	0.23087	-7.23643	4.6064e-13	2.91059e-11		ABCB6	786.657	0.297673	0.0738062	4.03317	5.50299e-05	0.00332125		TMEM204	115.035	0.840253	0.193562	4.34101	1.41828e-05	0.000896151
CLIP4	2235.57	-0.41748	0.057706	-7.2346	4.66904e-13	2.93967e-11		FHOD3	193.881	-0.596679	0.147985	-4.03203	5.52982e-05	0.00332557		RP11-355I22.6	30.5556	1.51	0.34874	4.32989	1.49187e-05	0.000939293
CACNA2D1	2486.6	-0.339622	0.0470773	-7.21415	5.42736e-13	3.40499e-11		ANK1	396.165	1.2469	0.309707	4.02607	5.67164e-05	0.00339876		SPRY1	164.351	0.649839	0.150224	4.3258	1.51982e-05	0.0009535
LSS	1740.28	0.464274	0.0643698	7.21261	5.48898e-13	3.43149e-11		DPYSL3	1095.73	-0.337364	0.0838175	-4.02499	5.69784e-05	0.0034024		FLRT2	1411.61	-0.380985	0.0880977	-4.32458	1.52825e-05	0.000955398
SYT13	10115.9	-0.371717	0.0515748	-7.20734	5.70542e-13	3.55423e-11		GABRB3	3196.89	-0.242567	0.060419	-4.01476	5.95071e-05	0.00353983		ATP1B1	11946.1	0.357018	0.0827189	4.31603	1.58858e-05	0.000989621
NQO1	865.005	-0.549687	0.0766719	-7.16934	7.53591e-13	4.67808e-11		ZNF503	278.027	0.563337	0.140343	4.014	5.96989e-05	0.00353983		SPARCL1	358.91	0.876358	0.203595	4.30442	1.67426e-05	0.00103933
PDK3	913.529	-0.507142	0.0707968	-7.16334	7.87344e-13	4.85946e-11		SPTSSB	661.978	-0.493368	0.122942	-4.01302	5.99458e-05	0.00354204		NRTN	29.6702	1.45732	0.339569	4.29166	1.77341e-05	0.00109703
SLC17A6	678.333	-0.701204	0.0978928	-7.16298	7.89406e-13	4.85946e-11		GATSL3	101.98	0.848668	0.211625	4.01025	6.06554e-05	0.00357148		ESRRG	479.352	-0.581497	0.135755	-4.28344	1.84025e-05	0.00113442
C6	280.579	1.89947	0.26519	7.1627	7.91049e-13	4.85946e-11		TCTA	1706.09	0.277538	0.0693085	4.00438	6.21797e-05	0.00364853		C10orf10	6476.11	0.637285	0.148947	4.2786	1.88072e-05	0.00115155
SLC6A19	341.469	1.01673	0.142427	7.13861	9.42788e-13	5.77156e-11		FADS2	4097.18	0.333014	0.0832162	4.00179	6.28645e-05	0.00367594		NFKBIA	1711.28	0.591664	0.138286	4.27856	1.88106e-05	0.00115155
ELOVL6	593.346	0.55953	0.0784407	7.13316	9.80899e-13	5.98416e-11		RP11-407N17.3	807.393	-0.472553	0.11844	-3.9898	6.61299e-05	0.00385355		MMP28	25.4707	2.07153	0.485202	4.26941	1.95988e-05	0.00119566
KCND3	1726.64	0.687179	0.0967191	7.10489	1.20419e-12	7.32112e-11		RP11-545A16.3	14.7721	2.38292	0.599093	3.97756	6.96272e-05	0.0040434		SIK1	764.791	0.563221	0.132055	4.26505	1.99857e-05	0.00121212
SEC14L2	320.718	0.67999	0.0961205	7.07435	1.50154e-12	9.09769e-11		TLR5	149.439	0.861963	0.216915	3.97374	7.07534e-05	0.00407436		ACLY	13284.2	-0.391706	0.0918456	-4.26483	2.00056e-05	0.00121212
FAM115B	396.087	0.583024	0.082437	7.07235	1.52327e-12	9.19784e-11		SLC44A4	659.605	0.418199	0.105246	3.97353	7.08156e-05	0.00407436		RAB30	903.777	-0.427336	0.100458	-4.25386	2.10114e-05	0.00126872
PAPPA2	4250.3	-0.676498	0.095759	-7.06459	1.61092e-12	9.69402e-11		FAM58A	605.82	0.502111	0.126371	3.9733	7.08835e-05	0.00407436		SOX4	1828.47	-0.477885	0.112725	-4.2394	2.24119e-05	0.00134868
CTSC	860.05	0.606461	0.0858622	7.06318	1.62733e-12	9.7596e-11		SMOC1	1559.16	-0.684262	0.172349	-3.97022	7.18061e-05	0.00411339		GINS3	168.962	0.603185	0.142453	4.23427	2.29294e-05	0.00137514
ADRBK2	3328.05	0.373164	0.0528658	7.05869	1.6808e-12	1.00462e-10		RP11-314B1.2	151.673	-0.765931	0.193059	-3.96734	7.26791e-05	0.00414934		NUAK1	907.933	-0.462943	0.109442	-4.23003	2.3366e-05	0.00139659
ZDHHC9	814.25	0.809158	0.11479	7.04905	1.80137e-12	1.07306e-10		MST1R	108.457	0.674486	0.170121	3.96475	7.34727e-05	0.00418052		PRKACB	5042.43	0.470427	0.111362	4.22429	2.39695e-05	0.00142784
ESR1	507.663	-0.546889	0.077672	-7.04101	1.90848e-12	1.13305e-10		AGPAT6	3063.47	0.31798	0.0803872	3.95561	7.63408e-05	0.00432914		KLHL29	745.865	0.666716	0.15805	4.2184	2.46042e-05	0.00145784
TLR5	149.439	1.18447	0.168285	7.03845	1.94391e-12	1.15022e-10		C1QA	78.5844	1.01562	0.256815	3.95468	7.66386e-05	0.00433149		FLRT3	688.163	-0.57237	0.135694	-4.21809	2.46379e-05	0.00145784
PLCH2	1564.54	1.35301	0.192247	7.03788	1.95184e-12	1.15107e-10		KRT19	4548.26	0.429304	0.108721	3.9487	7.85777e-05	0.00442628		MARCH8	2483.21	-0.287174	0.0681648	-4.21293	2.52077e-05	0.00148658
FAP	4120.04	-0.502314	0.0714624	-7.02906	2.0793e-12	1.22216e-10		AGR2	279.804	0.684878	0.173707	3.94272	8.05617e-05	0.00452297		SLC14A1	163.592	0.854707	0.203206	4.20611	2.59801e-05	0.00152613
SRPX	62.4539	1.67344	0.238162	7.02647	2.1183e-12	1.24096e-10		PTGS2	622.927	-0.759863	0.192794	-3.94131	8.10362e-05	0.00452801		SPSB1	895.538	0.437293	0.103981	4.2055	2.60508e-05	0.00152613
ABLIM3	278.321	0.656995	0.0935688	7.02152	2.19472e-12	1.28149e-10		MOB1B	4120.51	-0.393562	0.0998668	-3.94087	8.11875e-05	0.00452801		HAP1	358.962	-0.777819	0.185368	-4.19608	2.71573e-05	0.0015823
MYH10	3989.88	-0.532069	0.0759168	-7.00857	2.40758e-12	1.39741e-10		TIMP3	2107.42	-0.59074	0.150585	-3.92296	8.74675e-05	0.00486221		ELL2	9412.24	-0.291415	0.0694535	-4.19582	2.71886e-05	0.0015823
GNG4	3012.79	-0.396226	0.0565352	-7.00849	2.40906e-12	1.39741e-10		MYLIP	798.834	-0.47746	0.121765	-3.92116	8.81254e-05	0.00487709		NR3C1	4150.56	-0.301893	0.0720149	-4.19209	2.76397e-05	0.00160329
FAM115A	4460.33	0.468091	0.0668243	7.0048	2.47334e-12	1.43001e-10		LPIN3	470.868	0.393031	0.100247	3.92064	8.83123e-05	0.00487709		EPHA1-AS1	52.2129	1.0926	0.261271	4.18186	2.8914e-05	0.00167172
SLC44A2	570.196	0.535748	0.0764915	7.00402	2.48713e-12	1.4333e-10		SIRT1	851.175	-0.301514	0.0771759	-3.90685	9.35074e-05	0.00512637		RP11-65J3.3	17.8756	2.36776	0.566414	4.18027	2.91164e-05	0.00167794
WSCD2	716.304	-1.44337	0.206323	-6.99569	2.63966e-12	1.51626e-10		PLEKHH2	365.671	-0.491464	0.125798	-3.90676	9.35412e-05	0.00512637		SIX3	116.88	1.23028	0.294668	4.17513	2.97812e-05	0.00171068
FADS1	3594.28	0.557662	0.0797609	6.99166	2.71648e-12	1.55534e-10		SUCO	6794.55	0.279586	0.0715738	3.90626	9.37361e-05	0.00512637		JMJD1C	4696.78	-0.331411	0.0796224	-4.16228	3.15081e-05	0.00180272
KCNK3	2629.54	-0.499019	0.0714214	-6.98697	2.8089e-12	1.60062e-10		POR	2253.87	0.295636	0.0758201	3.89918	9.65202e-05	0.00526159		RHOBTB3	7311.81	0.481732	0.115753	4.16171	3.15874e-05	0.00180272
PDK4	27020	0.713974	0.10219	6.98673	2.81366e-12	1.60062e-10		MTMR7	1688.45	-0.274216	0.0703805	-3.89619	9.77179e-05	0.00530976		IL24	132.806	-1.04819	0.25198	-4.15981	3.18519e-05	0.00181197
GNMT	19.6079	3.09821	0.44414	6.97576	3.04215e-12	1.72505e-10		KLF6	2097.42	0.357608	0.091837	3.89394	9.86305e-05	0.00534202		SCN3A	1043.26	-0.366958	0.0885455	-4.14428	3.40878e-05	0.00193295
NPTX2	7680.42	0.60705	0.0872473	6.95781	3.45608e-12	1.94833e-10		PARP9	3085.56	0.61413	0.157746	3.89317	9.89439e-05	0.00534202		FFAR2	34.2867	-1.47029	0.357498	-4.11271	3.91038e-05	0.0022103
DGAT2	151.273	1.08237	0.155563	6.95773	3.45792e-12	1.94833e-10		GALNT13	490.88	-0.349779	0.0899198	-3.8899	0.000100287	0.00538772		MARCH4	266.127	-0.864722	0.210296	-4.11192	3.92378e-05	0.00221081
CA8	713.04	0.560186	0.0805942	6.95069	3.63492e-12	2.04156e-10		PAM	33244.9	-0.257503	0.0662036	-3.88956	0.000100428	0.00538772		BAG3	1832.02	0.491731	0.119636	4.11023	3.95262e-05	0.00221999
FKBP1B	283.982	1.05377	0.152025	6.93152	4.16334e-12	2.33094e-10		RAB30	903.777	-0.390304	0.100444	-3.88579	0.000101996	0.00545452		SLC8A3	317.382	-0.564241	0.137465	-4.10462	4.04978e-05	0.00226736
VMA21	2540.95	-0.432494	0.0624097	-6.92992	4.2108e-12	2.35008e-10		ATP2B2	41.4843	1.55961	0.401952	3.88008	0.00010442	0.00556656		PER2	1000.77	-0.459931	0.112135	-4.10159	4.10314e-05	0.00228999
RALGDS	2027.54	0.542545	0.0783309	6.92632	4.31925e-12	2.40303e-10		B3GAT3	895.473	0.303773	0.0783364	3.8778	0.000105405	0.00560141		XK	266.871	0.746682	0.182108	4.10021	4.12779e-05	0.00229651
LIMCH1	5406.19	-0.371803	0.0538288	-6.90713	4.94569e-12	2.74292e-10		ITGA10	236.93	1.01048	0.260864	3.87358	0.000107248	0.00568146		LEFTY1	114.477	1.24119	0.303095	4.09504	4.22092e-05	0.00234096
MXD4	1018.1	0.429493	0.0621952	6.90557	5.00039e-12	2.76459e-10		PLD1	791.943	0.315046	0.0815722	3.86218	0.000112381	0.00593475		MUC13	2348.24	-0.617306	0.150898	-4.09088	4.29735e-05	0.00237303
IL13RA1	1904.98	-0.411788	0.0596407	-6.90447	5.03899e-12	2.77725e-10		FAM115B	396.087	0.415522	0.107728	3.85715	0.000114717	0.00603926		MSANTD4	1872.03	0.308964	0.0755333	4.09044	4.30558e-05	0.00237303
CPNE3	5464.4	-0.477961	0.069465	-6.88061	5.95966e-12	3.27448e-10		TCIRG1	634.246	0.375171	0.0973916	3.85219	0.000117067	0.00614384		IL1B	26.706	-2.39307	0.585197	-4.08935	4.32585e-05	0.0023768
PHLDA1	797.314	-0.57532	0.0836914	-6.87431	6.22916e-12	3.41196e-10		FLRT2	1411.61	-0.338933	0.088096	-3.84732	0.000119418	0.00624694		SLC6A6	2822.12	-0.57244	0.140196	-4.08316	4.44281e-05	0.00242602
DENND4A	2787.41	-0.302649	0.0440338	-6.87311	6.28168e-12	3.43011e-10		GPD1	1782.21	0.382978	0.099563	3.84659	0.000119771	0.00624694		CSGALNACT1	1038.23	0.505573	0.123834	4.08266	4.45228e-05	0.00242602
PI15	602.635	1.09765	0.159718	6.87241	6.31263e-12	3.4364e-10		SLC36A4	1701.41	-0.283659	0.0737982	-3.84371	0.000121187	0.00630134		ATP2B1	4646.72	-0.26907	0.0659091	-4.08244	4.45656e-05	0.00242602
PARP9	3085.56	0.820467	0.11946	6.86811	6.50571e-12	3.53064e-10		SPRY1	164.351	0.581278	0.151335	3.84099	0.00012254	0.00635215		SPTSSB	661.978	-0.501319	0.122852	-4.08067	4.49059e-05	0.00243704
SLC44A5	320.702	-0.61899	0.0904242	-6.84541	7.62596e-12	4.12595e-10		DAB1	105.53	0.711406	0.185309	3.83903	0.000123519	0.00638335		TIFA	382.649	0.503488	0.123777	4.06768	4.74825e-05	0.00256899
B3GNT3	215.405	0.737795	0.10784	6.84159	7.83193e-12	4.22447e-10		TNFAIP6	107.403	-1.1562	0.301351	-3.83672	0.000124688	0.00642407		RP11-1220K2.2	240.702	-1.03068	0.253622	-4.06384	4.82722e-05	0.00260376
SOCS3	675.191	-0.827374	0.12095	-6.8406	7.8862e-12	4.24081e-10		GOLT1A	279.059	0.48845	0.127377	3.83468	0.000125727	0.00645792		UBTF	1777.17	-0.251064	0.0618251	-4.06088	4.88887e-05	0.00262899
HHEX	356.807	-0.79167	0.115958	-6.82719	8.65933e-12	4.64245e-10		PPP2R2B	437.235	-0.693788	0.18112	-3.83053	0.000127866	0.0065479		TBC1D12	601.515	0.373836	0.0921962	4.05479	5.01792e-05	0.00268321
PYGB	2185.83	0.299129	0.0438526	6.82123	9.0264e-12	4.82463e-10		DAPK2	606.574	-0.411427	0.107467	-3.82842	0.000128971	0.00658453		ZNF624	153.047	-0.664517	0.163888	-4.05469	5.02002e-05	0.00268321
TMEM204	115.035	0.978297	0.14349	6.81788	9.23911e-12	4.92345e-10		SLC27A3	316.906	0.482898	0.126285	3.82387	0.000131373	0.00668696		KLF6	2097.42	0.371879	0.0917468	4.05332	5.04957e-05	0.00269087
SUCO	6794.55	0.368835	0.0541429	6.81226	9.60772e-12	5.1045e-10		MIR7-3HG	1468.87	0.516984	0.135412	3.81786	0.000134613	0.00683129		GCLM	2344.8	-0.248157	0.0614246	-4.04003	5.34442e-05	0.00283944
BANK1	115.362	1.151	0.168989	6.81109	9.68597e-12	5.13066e-10		MXD4	1018.1	0.313044	0.0820257	3.81641	0.000135406	0.00685098		RGS16	1525.41	-0.493513	0.122201	-4.03852	5.3789e-05	0.00284921
TIMP3	2107.42	-0.771658	0.113319	-6.80964	9.78452e-12	5.16739e-10		FGF14	824.324	-0.336013	0.088209	-3.80928	0.00013937	0.00703051		PARP15	29.3894	2.14441	0.531549	4.03427	5.47732e-05	0.00288772
C1QB	115.988	1.19692	0.175805	6.80823	9.88045e-12	5.20253e-10		RERG	109.677	0.739189	0.194109	3.80811	0.000140033	0.00704292		RP11-150O12.3	17.4912	-2.12957	0.527908	-4.03397	5.48426e-05	0.00288772
VSIG4	64.1955	1.9068	0.280202	6.80509	1.00988e-11	5.30172e-10		MOGS	2012.37	0.243073	0.0641928	3.78661	0.000152715	0.00765794		SLC7A2	24234.3	-0.349489	0.0867439	-4.02898	5.602e-05	0.00294097
MT1E	1286.27	0.901702	0.132721	6.79397	1.09088e-11	5.71001e-10		SCNN1A	327.695	0.741218	0.195841	3.78479	0.000153839	0.00769151		NEFM	515.081	-0.875805	0.217712	-4.02277	5.75178e-05	0.00301066
ING2	331.845	0.627372	0.0924399	6.78681	1.14639e-11	5.98285e-10		GAD2	8319.15	-0.317183	0.0838836	-3.78123	0.000156056	0.00775695		RSPRY1	1333.27	0.262751	0.0654896	4.01211	6.01788e-05	0.00314066
RP11-2E17.1	213.652	-0.821262	0.121043	-6.78489	1.16179e-11	6.04539e-10		SAMD5	1924.33	-0.379097	0.100258	-3.78121	0.000156066	0.00775695		LDB2	280.081	-0.824632	0.2056	-4.01085	6.05012e-05	0.0031482
JMJD1C	4696.78	-0.409365	0.0603856	-6.77918	1.20861e-11	6.2706e-10		NAV3	394.475	-0.444192	0.117559	-3.77847	0.000157794	0.00781984		ELOVL6	593.346	0.414304	0.103453	4.00474	6.20859e-05	0.00322118
NID1	612.755	0.701687	0.103546	6.77658	1.23054e-11	6.36569e-10		CES4A	485.44	0.545269	0.144453	3.77471	0.000160196	0.00790973		BANK1	115.362	0.877623	0.219431	3.99953	6.34677e-05	0.00328325
TNFAIP6	107.403	-1.56458	0.23096	-6.77424	1.25062e-11	6.4507e-10		EPHA8	92.9564	0.957543	0.25371	3.77417	0.000160544	0.00790973		C12orf68	157.157	-0.611427	0.153229	-3.99029	6.59922e-05	0.00340389
C10orf54	125.148	0.955904	0.141767	6.74278	1.55382e-11	7.99136e-10		VMA21	2540.95	-0.311631	0.0826085	-3.77238	0.000161699	0.00794348		PCDHA5	187.056	-0.532418	0.133577	-3.98587	6.72342e-05	0.00345787
SPRY1	164.351	0.745594	0.110606	6.74099	1.57307e-11	8.06688e-10		TNFRSF19	1030.83	-0.340962	0.0906221	-3.76246	0.00016825	0.00822261		BCL2L1	2179.75	0.214139	0.0538016	3.98015	6.88721e-05	0.00353184
DSC2	1260.55	-0.386968	0.0574975	-6.73018	1.69456e-11	8.66477e-10		ADRB2	124.783	0.62525	0.166188	3.76231	0.000168355	0.00822261		PMAIP1	247.566	-0.670753	0.168928	-3.97064	7.16809e-05	0.00366525
NOL3	767.314	0.584306	0.0868391	6.72861	1.71291e-11	8.73339e-10		PTK2	4528.85	-0.18824	0.050059	-3.76035	0.000169673	0.00826312		PAK3	5595.78	-0.214744	0.0541677	-3.96443	7.35718e-05	0.00374589
SKIL	2384.94	-0.29477	0.0438437	-6.7232	1.77782e-11	9.03828e-10		SLC30A8	42517.4	-0.305089	0.0815049	-3.7432	0.000181689	0.00882288		SDPR	29.4042	1.48174	0.373796	3.96405	7.36901e-05	0.00374589
SIX2	264.842	0.876973	0.130486	6.7208	1.8073e-11	9.16182e-10		SLC29A4	3225.82	0.270831	0.0724313	3.73914	0.00018465	0.00894096		FAM69B	490.703	0.350105	0.0883347	3.96339	7.38931e-05	0.00374589
IL24	132.806	-1.20809	0.179813	-6.71861	1.83472e-11	9.27423e-10		CASC15	107.704	-0.783393	0.209919	-3.73189	0.000190049	0.0091761		RAB3GAP2	3935.17	-0.296725	0.0749594	-3.95848	7.54285e-05	0.0038128
FAT1	8905.14	0.458798	0.0684115	6.70645	1.99416e-11	1.004e-09		ABHD13	1104.39	-0.261598	0.0701347	-3.72994	0.000191528	0.00922116		KLF10	1544.68	-0.364676	0.0921938	-3.95554	7.63627e-05	0.00384903
DAPK2	606.574	-0.548326	0.081764	-6.7062	1.99755e-11	1.004e-09		GNE	2647.92	0.334697	0.0897631	3.72867	0.000192495	0.00924141		HECW2	1182.45	-0.569315	0.143954	-3.95483	7.65898e-05	0.00384951
MMP1	1624.23	-1.4129	0.210774	-6.7034	2.0363e-11	1.02057e-09		TSPAN1	1338.55	0.315957	0.0847669	3.72736	0.000193494	0.00926304		RFX2	278.067	-0.625909	0.158389	-3.95172	7.75914e-05	0.0038888
ABCG1	1068.33	-0.504281	0.0752765	-6.69904	2.0979e-11	1.04848e-09		CDK6	3004.56	-0.306205	0.0821851	-3.7258	0.000194695	0.00929424		AHNAK	6033.95	0.382707	0.0968864	3.95006	7.81317e-05	0.00390482
ERO1LB	26475.6	0.366432	0.0547992	6.68681	2.28083e-11	1.13669e-09		NACAD	101.245	-0.753686	0.202421	-3.72335	0.000196596	0.00935852		NFKB2	569.249	-0.467891	0.118523	-3.94767	7.89161e-05	0.00393291
CDH18	293.817	-0.827521	0.123847	-6.68181	2.36002e-11	1.17285e-09		CBS	289.793	0.407738	0.109551	3.72192	0.000197716	0.00938541		FILIP1L	813.473	-0.48216	0.122274	-3.94328	8.03759e-05	0.00399441
AKAP12	3408.56	0.43576	0.0652836	6.67487	2.47445e-11	1.22627e-09		ALOX5AP	59.9498	0.989943	0.266386	3.7162	0.000202245	0.00957348		IGSF10	64.4279	-1.18958	0.302147	-3.93709	8.24761e-05	0.0040873
F11	245.524	0.749267	0.1125	6.66014	2.73573e-11	1.35197e-09		TINAGL1	945.68	0.388168	0.104508	3.71426	0.000203802	0.00962027		PDXDC1	6942.82	0.185162	0.0470822	3.93274	8.3984e-05	0.00415041
DHCR7	1046.94	0.477492	0.0717742	6.6527	2.87764e-11	1.41814e-09		GNA13	2989.79	-0.240162	0.0647128	-3.71119	0.000206284	0.00971029		GCNT4	479.056	-0.636497	0.16189	-3.93167	8.43582e-05	0.00415729
TMEM132B	366.845	-0.610419	0.0918074	-6.6489	2.95283e-11	1.45115e-09		IFLTD1	84.131	0.84001	0.226579	3.70736	0.000209432	0.00983107		FAM84A	1729.96	-0.548823	0.139722	-3.92797	8.56654e-05	0.00418907
CDH6	948.983	-0.66972	0.100751	-6.64728	2.98549e-11	1.46314e-09		C19orf10	2233.84	0.289056	0.0780825	3.70192	0.000213971	0.0100106		XRCC1	508.946	-0.381557	0.0971413	-3.92786	8.57062e-05	0.00418907
GGT5	69.1495	1.03148	0.155268	6.64322	3.06909e-11	1.49996e-09		S100A14	150.911	0.636657	0.172006	3.70137	0.000214441	0.0100106		TTLL12	665.535	0.370074	0.0942183	3.92784	8.57136e-05	0.00418907
ADAM12	134.461	-1.10503	0.166391	-6.64117	3.11203e-11	1.51675e-09		RASGRP3	381.152	-0.530031	0.143369	-3.69698	0.000218176	0.0101569		MAPRE2	2063.93	-0.233793	0.0596612	-3.91867	8.90386e-05	0.00433959
RNF144A	489.403	-0.708548	0.106841	-6.63179	3.31631e-11	1.61187e-09		RAD21	3457.43	-0.223733	0.060633	-3.68996	0.000224288	0.0104128		PVRL3	2230.94	-0.409775	0.104656	-3.91544	9.02402e-05	0.00438607
KLF13	2132.11	0.501145	0.0756392	6.62546	3.46158e-11	1.67787e-09		GNG2	2995.53	-0.227727	0.0617646	-3.68701	0.000226903	0.0105044		LURAP1L	687.266	0.400706	0.102455	3.91104	9.19004e-05	0.00445452
DNASE2B	14.3891	3.26965	0.493901	6.62005	3.59087e-11	1.73578e-09		ADCYAP1	4833.68	1.0956	0.297205	3.68634	0.000227506	0.0105044		RP6-99M1.2	98.1455	-0.885014	0.226941	-3.89974	9.62948e-05	0.00465477
XRCC1	508.946	-0.490143	0.0740893	-6.61557	3.70124e-11	1.78426e-09		P4HB	22141.8	0.166261	0.0451872	3.67938	0.000233801	0.0107657		RP11-814P5.1	78.4041	0.817273	0.209797	3.89554	9.7982e-05	0.00472343
ATP9A	8158.35	-0.471312	0.0713638	-6.60435	3.99253e-11	1.91945e-09		BANK1	115.362	0.808877	0.220251	3.67252	0.000240172	0.011029		UBE2E2	194.18	0.603389	0.155091	3.89054	0.000100022	0.00480865
DTNA	908.734	-0.466431	0.070631	-6.60377	4.00819e-11	1.92176e-09		CLDN5	69.6547	1.65136	0.449901	3.67049	0.000242088	0.0110869		FOXP1	1756.49	-0.2774	0.0715611	-3.8764	0.000106012	0.00508282
FBXW7	2810.46	-0.342207	0.0518244	-6.60321	4.02362e-11	1.92394e-09		Z95704.2	61.5662	-1.52785	0.416344	-3.66969	0.000242846	0.0110915		TRIM9	1510.85	0.391636	0.10109	3.87412	0.00010701	0.0051168
LAPTM4B	4207.88	-0.627257	0.0951169	-6.59459	4.26422e-11	2.03349e-09		NOL3	767.314	0.423187	0.115347	3.66882	0.000243668	0.011099		CAPN7	1996.9	0.24759	0.0639334	3.87262	0.000107672	0.0051346
C8orf47	688.259	0.609575	0.0924475	6.59374	4.28891e-11	2.03977e-09		LGALS4	414.045	0.55007	0.150037	3.66622	0.000246167	0.0111827		ZBED3-AS1	103.228	0.863682	0.223129	3.87078	0.000108488	0.00515959
C16orf45	1291.94	-0.406354	0.0617056	-6.58536	4.53778e-11	2.15234e-09		SYTL5	185.711	-0.833698	0.227554	-3.66374	0.000248563	0.0112613		TUBA1A	20589.3	-0.520501	0.134533	-3.86894	0.000109309	0.00518471
MRAP2	1314.94	0.67722	0.102858	6.58401	4.57916e-11	2.16616e-09		GUCY1A2	534.235	-0.570462	0.15575	-3.66268	0.000249592	0.0112777		HAL	16.9919	2.23789	0.578782	3.86655	0.000110388	0.00522189
RP11-206L10.11	1560.17	0.454702	0.069102	6.58016	4.69933e-11	2.21708e-09		NR3C1	4150.56	-0.263645	0.0720124	-3.66111	0.000251128	0.0113168		ASPG	14.6475	2.98132	0.771977	3.86193	0.000112493	0.00530728
GCNT4	479.056	-0.802237	0.122369	-6.55591	5.53049e-11	2.60227e-09		ABCG1	1068.33	-0.36421	0.0995034	-3.66028	0.000251943	0.0113233		FOXP2	1076.38	-0.408196	0.105723	-3.86101	0.00011292	0.00531324
NBL1	1941.6	-0.569278	0.0870337	-6.54089	6.11555e-11	2.86598e-09		WDR13	1630.16	0.276206	0.0755648	3.65523	0.000256953	0.0114945		PDZD8	4199.42	0.291063	0.0755749	3.85131	0.000117487	0.00551348
ZNF608	958.785	-0.397508	0.0607746	-6.5407	6.12334e-11	2.86598e-09		RP11-150O12.3	17.4912	-1.8927	0.517829	-3.65507	0.000257111	0.0114945		BTG3	1721.98	0.317448	0.0825571	3.8452	0.000120457	0.00563001
GNE	2647.92	0.443964	0.0680091	6.52801	6.66512e-11	3.11133e-09		CTD-2044J15.2	503.169	0.701292	0.191985	3.65285	0.000259344	0.0115637		GPD1	1782.21	0.382775	0.0995541	3.84489	0.000120607	0.00563001
LXN	341.344	-0.86807	0.133153	-6.51932	7.0625e-11	3.28815e-09		NFE2L1	7790.37	0.34525	0.0946115	3.64913	0.000263127	0.0117015		DNAI1	156.709	0.606193	0.158078	3.83477	0.00012568	0.00585138
PTPRZ1	145.884	-1.47645	0.226678	-6.51341	7.34636e-11	3.41133e-09		WARS	3917.74	-0.232357	0.0637664	-3.64388	0.000268554	0.0119115		RP11-423H2.3	173.502	0.697031	0.182052	3.82874	0.000128799	0.00598089
NR3C1	4150.56	-0.355171	0.0545383	-6.51232	7.39986e-11	3.42718e-09		PCYT2	554.294	0.452221	0.124188	3.64143	0.000271124	0.011994		ROBO2	2446.58	-0.30831	0.0806081	-3.82481	0.000130875	0.00606138
PEG10	15096.9	-0.545336	0.0839365	-6.497	8.19357e-11	3.78488e-09		NISCH	4136.98	0.75815	0.208246	3.64066	0.000271945	0.011999		NES	367.825	-0.710214	0.186269	-3.81284	0.000137378	0.00634592
ATOH8	111.11	0.955391	0.147236	6.48884	8.65008e-11	3.98534e-09		PEBP1	8777.03	0.397105	0.109283	3.63374	0.00027934	0.0122931		CDH22	652.512	0.454965	0.119441	3.80912	0.000139461	0.00642537
GLT8D2	357.433	-0.819197	0.126519	-6.47489	9.48832e-11	4.36019e-09		KCNMA1	2712.01	-0.469807	0.129401	-3.63064	0.000282719	0.0124095		CD200	1290.66	-0.262582	0.0690811	-3.80107	0.000144073	0.00662063
PNMT	13.1358	3.20135	0.494626	6.47225	9.65531e-11	4.42543e-09		ALDH1L1	110.43	0.953627	0.262716	3.62988	0.000283549	0.0124137		RSAD2	916.852	-0.544798	0.143428	-3.7984	0.000145632	0.00667491
LGALS4	414.045	0.745288	0.11517	6.47119	9.72328e-11	4.44507e-09		CYR61	439.997	0.430538	0.118648	3.6287	0.000284852	0.0124153		MID1	396.974	-0.445893	0.117424	-3.79729	0.000146288	0.00668765
IFLTD1	84.131	1.08737	0.168233	6.46351	1.02305e-10	4.66488e-09		SLC5A1	633.976	-0.377503	0.104038	-3.62852	0.000285056	0.0124153		ARG2	2299.99	0.400769	0.105643	3.7936	0.000148479	0.00677033
NEDD9	1343.89	0.574686	0.0889378	6.46166	1.03559e-10	4.70993e-09		BCL2L1	2179.75	0.195504	0.0538947	3.62753	0.000286149	0.0124309		SRCIN1	203.846	-0.759209	0.200364	-3.78914	0.000151169	0.00687349
NSG1	417.775	0.919436	0.142417	6.45594	1.07549e-10	4.87886e-09		KRT7	5604.91	0.41213	0.113669	3.62571	0.000288173	0.0124868		FAM135B	938.369	-0.527409	0.139211	-3.78857	0.000151518	0.00687349
PHGR1	13.0112	3.73042	0.577999	6.45403	1.08916e-10	4.91881e-09		PDXDC1	6942.82	0.170727	0.0471103	3.62397	0.000290111	0.0125386		VAV3	657.434	-0.507777	0.134142	-3.78538	0.000153472	0.00693064
AQP1	800.786	0.831886	0.128896	6.45393	1.08986e-10	4.91881e-09		DDOST	6646.43	0.212687	0.0587121	3.62254	0.000291727	0.0125762		PLD1	791.943	0.308544	0.0815124	3.78524	0.000153562	0.00693064
SUCNR1	42.4455	-1.63863	0.254	-6.45132	1.10877e-10	4.99143e-09		HYAL2	749.043	0.311058	0.0859054	3.62094	0.000293536	0.012622		TNKS1BP1	1456.21	0.358125	0.0946348	3.78429	0.00015415	0.00693948
NKX6-1	1572.34	-0.508065	0.0787774	-6.44938	1.12309e-10	5.04309e-09		SCN9A	638.086	-0.383249	0.106008	-3.61529	0.000300007	0.0128675		MLLT3	529.207	-0.373857	0.0989026	-3.78006	0.000156794	0.00704059
UGDH	3674.94	-0.401668	0.0623335	-6.44385	1.16479e-10	5.21707e-09		ALDH6A1	794.374	0.289405	0.0800868	3.61364	0.00030193	0.0129173		NRIP1	3532.72	-0.205478	0.0544043	-3.77688	0.000158808	0.00711301
SERTM1	424.731	-0.799997	0.124384	-6.43166	1.26215e-10	5.63887e-09		SEMA3B	268.442	0.541663	0.149922	3.61296	0.00030272	0.0129184		KHDRBS3	593.196	0.415058	0.109938	3.77538	0.000159761	0.00713761
IL17RC	826.194	0.341584	0.0531173	6.43076	1.26972e-10	5.65839e-09		MARCH8	2483.21	-0.245681	0.0681514	-3.60493	0.000312236	0.0132909		ADCYAP1	4833.68	1.1208	0.297199	3.7712	0.000162467	0.00724021
CNP	2809.96	-0.538474	0.0837393	-6.43037	1.27295e-10	5.65855e-09		ARHGEF10L	1547.66	0.228914	0.0635178	3.60394	0.000313425	0.013308		STON1	147.854	0.648141	0.171996	3.76834	0.000164336	0.00730511
PARP15	29.3894	2.80452	0.43679	6.42075	1.35606e-10	6.01288e-09		BPIFC	579.091	-0.472177	0.131066	-3.60258	0.000315076	0.0133445		ZMYND8	1729.81	0.414228	0.109972	3.76667	0.000165441	0.00733579
EPB41L5	2331.04	0.27467	0.0428076	6.41639	1.39548e-10	6.17219e-09		MGAT1	2055.83	0.204326	0.0570209	3.58335	0.000339214	0.0143309		ATP1A1	15041.3	0.25926	0.0688719	3.76438	0.00016696	0.00736811
RP11-844P9.2	31.1018	1.83349	0.286442	6.4009	1.54461e-10	6.81478e-09		CAPZB	2029.99	-0.286987	0.0801326	-3.5814	0.000341764	0.0144027		TMED8	4381.7	-0.275945	0.0733054	-3.76432	0.000167003	0.00736811
SLC38A4	4752.42	0.529126	0.0826746	6.4001	1.55272e-10	6.83353e-09		SMPD1	3258.95	0.243453	0.0680385	3.57816	0.000346016	0.0145456		CNKSR2	376.486	0.427093	0.113795	3.75317	0.000174613	0.0076847
C10orf10	6476.11	0.720104	0.112639	6.39301	1.62652e-10	7.14055e-09		TSTA3	911.018	0.344166	0.0963287	3.57283	0.00035314	0.0148082		ENDOD1	1932.23	-0.348182	0.0928226	-3.75105	0.000176095	0.00773071
NREP	621.774	-0.519785	0.0813158	-6.39218	1.6354e-10	7.16175e-09		FAM132B	151.098	0.699802	0.196073	3.56909	0.000358224	0.0149842		C10orf118	3198.78	0.280965	0.0749527	3.74856	0.00017785	0.00778842
KLHDC8A	484.819	-0.507421	0.0794514	-6.38656	1.69662e-10	7.41148e-09		PAPPA2	4250.3	-0.450962	0.126381	-3.56827	0.000359344	0.014994		PDE3A	1439.25	-0.333756	0.0892254	-3.74059	0.000183589	0.00801606
NFE2L1	7790.37	0.456697	0.0715392	6.38387	1.72669e-10	7.5243e-09		AC110781.3	29.4748	1.26551	0.354964	3.56517	0.000363617	0.0151349		EPHA4	431.407	0.533025	0.142525	3.73988	0.000184111	0.00801606
MME	23.3152	2.05239	0.32155	6.38281	1.73869e-10	7.55797e-09		FAM46C	5597.16	0.4186	0.117503	3.56246	0.000367395	0.0152546		OLFM1	709.255	-0.344878	0.0922265	-3.73947	0.000184407	0.00801606
ATP13A3	7344.29	-0.339439	0.0532043	-6.37992	1.77182e-10	7.68311e-09		PDK4	27020	0.481424	0.135219	3.56034	0.000370377	0.0153407		KIAA1211	360.434	0.865847	0.231967	3.73263	0.00018949	0.0082168
DNAH5	1496.9	0.547043	0.0857579	6.37892	1.78341e-10	7.71445e-09		DNASE2	941.162	0.264782	0.0743909	3.55934	0.000371787	0.0153615		ST8SIA1	140.347	0.888669	0.238334	3.72867	0.00019249	0.00832647
TBC1D10A	455.099	0.514904	0.0807904	6.37333	1.84971e-10	7.98171e-09		FBXO31	1469.19	0.505906	0.142196	3.55782	0.000373952	0.0153727		MARVELD3	467.228	0.586546	0.157575	3.72234	0.000197385	0.0085174
ETNK2	889.043	0.564766	0.0886315	6.37207	1.86497e-10	8.02798e-09		GREM1	1751.32	-0.325608	0.0915215	-3.55772	0.000374092	0.0153727		B3GNT9	1176.81	0.25658	0.0692241	3.70652	0.000210126	0.00904514
CLDN2	649.682	-0.933978	0.146669	-6.36792	1.91612e-10	8.22817e-09		KLF13	2132.11	0.356419	0.100196	3.55723	0.000374789	0.0153727		FAM83B	367.774	-0.428591	0.115762	-3.70234	0.00021362	0.00917324
APBB2	1230.81	-0.646136	0.10168	-6.35461	2.08957e-10	8.95127e-09		SLC39A14	8951.64	0.293905	0.0826641	3.55542	0.000377379	0.0154415		NELFCD	1902.23	0.224921	0.0608145	3.69847	0.000216905	0.00929172
NEFH	180.039	1.08307	0.170645	6.3469	2.19692e-10	9.38839e-09		SLC45A1	118.436	0.630156	0.177867	3.54284	0.000395841	0.0161578		MRC1L1	1646.65	1.13767	0.308801	3.68416	0.000229462	0.00979748
PGM2L1	824.81	-0.656874	0.103611	-6.33981	2.30052e-10	9.80744e-09		PDK3	913.529	-0.326221	0.0921257	-3.54104	0.000398553	0.0162293		SEC22C	1944.79	0.325467	0.0883519	3.68376	0.000229819	0.00979748
ATF6	3339.43	0.334517	0.0528294	6.33203	2.41961e-10	1.02903e-08		HECW2	1182.45	-0.509468	0.143913	-3.54011	0.000399968	0.0162477		ATP13A3	7344.29	-0.258508	0.070348	-3.6747	0.000238125	0.0101272
BCL2L13	2925.44	-0.286883	0.0453171	-6.33057	2.44254e-10	1.03629e-08		MMAB	704.509	0.326576	0.0923407	3.53665	0.00040524	0.0164224		GRIA3	1634.92	-0.289023	0.0787191	-3.67157	0.000241062	0.0102275
MVK	579.814	0.448372	0.0708917	6.32475	2.53644e-10	1.07356e-08		PARP15	29.3894	1.89162	0.535303	3.53374	0.00040973	0.0165647		SQSTM1	14953.3	-0.323892	0.0882342	-3.67082	0.000241773	0.0102331
RND1	208.064	-0.800337	0.126556	-6.32398	2.54914e-10	1.07636e-08		KIF5C	5839.96	-0.191662	0.0543087	-3.52912	0.000416949	0.0167798		PITPNM2	532.43	0.688153	0.187701	3.66621	0.000246171	0.0103944
DDC	455.972	0.694915	0.11002	6.31626	2.67965e-10	1.12624e-08		ZNF148	2718.57	-0.20007	0.0566921	-3.52906	0.000417038	0.0167798		WDR41	981.156	0.290941	0.0794237	3.66315	0.000249129	0.0104943
TNFRSF19	1030.83	-0.431765	0.0683578	-6.31624	2.68001e-10	1.12624e-08		IGSF8	649.227	0.25454	0.0722424	3.52342	0.00042602	0.017088		CHST7	112.045	0.971537	0.265518	3.65903	0.000253171	0.0106348
LDB2	280.081	-0.987116	0.156462	-6.30896	2.80913e-10	1.1777e-08		RUFY3	3776	-0.227077	0.064456	-3.52298	0.00042672	0.017088		RP11-254I22.3	177.42	-0.933291	0.2551	-3.65853	0.000253667	0.0106348
INSR	2143.04	0.336658	0.0533949	6.30505	2.88094e-10	1.20496e-08		GM2A	1026.22	0.249908	0.0709572	3.52195	0.000428383	0.0171141		PLCL2	1863.64	-0.31078	0.084998	-3.65632	0.000255864	0.0107015
ADCK3	1066.81	0.405456	0.0643302	6.30273	2.9244e-10	1.22025e-08		EPS8L2	1300.47	0.220438	0.0626392	3.51917	0.000432907	0.017254		XBP1	12939.1	-0.325181	0.0890368	-3.65221	0.000259997	0.0108487
TRPC4	172.059	-0.728419	0.115612	-6.30056	2.96564e-10	1.23454e-08		LEPRE1	1071.58	0.244197	0.0694501	3.51616	0.000437838	0.0174095		C14orf93	264.549	0.422295	0.11566	3.65116	0.000261054	0.0108672
DYRK3	782.5	-0.473958	0.0752463	-6.29876	3.00044e-10	1.2461e-08		F11	245.524	0.491883	0.140264	3.50683	0.000453473	0.0179888		KMO	65.9491	-1.05472	0.289144	-3.64774	0.000264553	0.0109848
ATP2B2	41.4843	1.95433	0.310767	6.28874	3.20044e-10	1.3233e-08		C14orf1	546.959	0.349692	0.0997614	3.50529	0.000456118	0.0180514		ZNF816	540.399	0.410027	0.112434	3.64682	0.000265506	0.0109848
CHODL	54.5653	-1.46248	0.232556	-6.2887	3.2013e-10	1.3233e-08		CHL1	370.386	-0.456358	0.130349	-3.50104	0.000463452	0.0182988		FZD5	1123.79	0.47758	0.130966	3.64659	0.000265742	0.0109848
MARCH1	209.792	-0.664254	0.105875	-6.27397	3.51948e-10	1.45144e-08		PHIP	3614.09	-0.26265	0.0751049	-3.49711	0.000470324	0.0184693		ACKR4	45.2886	-1.17779	0.323599	-3.63965	0.00027301	0.011259
ERRFI1	6267.56	1.73682	0.27687	6.27304	3.54071e-10	1.4568e-08		SGCD	119.177	-0.680639	0.194633	-3.49704	0.000470443	0.0184693		RP11-91H12.4	36.7653	1.20452	0.331685	3.63151	0.000281768	0.0115931
RFX6	3227.35	-0.371292	0.0592061	-6.27118	3.58312e-10	1.47082e-08		ING2	331.845	0.425762	0.121761	3.4967	0.000471049	0.0184693		TOR1AIP2	4465.92	0.250651	0.0690363	3.63071	0.000282638	0.0116019
PTHLH	42.845	-1.40888	0.224776	-6.26796	3.65808e-10	1.49812e-08		N4BP2	1979.18	-0.257952	0.0738033	-3.49513	0.000473823	0.0185074		ALKBH1	401.54	0.330881	0.0913511	3.62208	0.000292241	0.0119684
GPD1	1782.21	0.476881	0.0760871	6.26757	3.66726e-10	1.49841e-08		RAB27A	925.335	-0.310395	0.0888132	-3.49492	0.000474212	0.0185074		HAS2	126.361	-0.868552	0.240373	-3.61335	0.00030227	0.0123307
NAV3	394.475	-0.562567	0.0898313	-6.26249	3.78882e-10	1.54451e-08		RFX6	3227.35	-0.27212	0.0778769	-3.49423	0.000475423	0.0185119		CRISPLD1	21.2472	1.68258	0.46568	3.61316	0.000302483	0.0123307
FTL	52130.1	-0.389144	0.0622341	-6.25291	4.02874e-10	1.63854e-08		MAT1A	186.015	0.477769	0.136815	3.49209	0.000479253	0.0186181		CLIP4	2235.57	-0.272917	0.0756415	-3.60803	0.000308532	0.0125386
CD200	1290.66	-0.329106	0.0526477	-6.2511	4.07564e-10	1.65381e-08		AC096669.3	74.4176	0.794575	0.227595	3.49118	0.000480897	0.0186392		PLAT	539.315	0.751405	0.208282	3.60763	0.000309001	0.0125386
JUNB	2976.07	-0.678535	0.108871	-6.23249	4.59085e-10	1.85861e-08		FST	44.0071	-1.05977	0.303863	-3.48767	0.000487256	0.0188424		UNC5CL	764.151	-0.354675	0.0984293	-3.60334	0.000314152	0.0126915
SDS	64.8244	-1.28777	0.206661	-6.23129	4.62619e-10	1.86864e-08		LRIG3	1065.17	-0.268702	0.0770628	-3.48679	0.000488863	0.0188614		FABP4	137.448	0.768955	0.213403	3.6033	0.000314202	0.0126915
COL7A1	528.408	-0.870012	0.139809	-6.22288	4.88104e-10	1.96709e-08		ENDOD1	1932.23	-0.323517	0.0928273	-3.48515	0.000491866	0.0189341		SCNN1A	327.695	0.705488	0.195883	3.60158	0.000316295	0.0127469
PHACTR3	24.9759	3.4871	0.561124	6.21449	5.14904e-10	2.07038e-08		MARK1	926.817	-0.276616	0.0794017	-3.48375	0.000494435	0.0189897		CDC42EP4	1182.05	0.428655	0.119055	3.60047	0.00031764	0.012772
RASL12	46.0977	-1.39133	0.223936	-6.21304	5.19682e-10	2.08486e-08		CPNE3	5464.4	-0.319348	0.091857	-3.47657	0.000507863	0.0194208		PI15	602.635	0.763296	0.212084	3.59902	0.000319417	0.0128144
RTN4RL1	446.895	0.481806	0.0776408	6.20558	5.44956e-10	2.1813e-08		RASGRF1	1735.57	0.359079	0.103287	3.47652	0.000507959	0.0194208		PTDSS1	1480.59	0.364993	0.101481	3.59667	0.000322316	0.0129014
AC110781.3	29.4748	1.81297	0.292588	6.19631	5.78036e-10	2.30849e-08		SLC30A2	192.893	1.499	0.431275	3.47574	0.000509455	0.019434		EHBP1	1498.08	-0.34287	0.0953879	-3.59448	0.000325037	0.0129809
INPP5A	601.82	0.455026	0.0735741	6.18459	6.22648e-10	2.48106e-08		ESRRG	479.352	-0.470178	0.135388	-3.47281	0.000515038	0.0196028		ZC3H14	2014.2	0.248146	0.0690893	3.59167	0.000328563	0.0130922
GRIA3	1634.92	-0.373545	0.0604749	-6.17686	6.53896e-10	2.59971e-08		TMEM184A	1055.05	0.252643	0.0727851	3.47107	0.000518379	0.0196856		PRKCH	767.538	0.397138	0.110804	3.58413	0.000338201	0.013446
RXRA	1422.51	0.434309	0.0703353	6.17484	6.62294e-10	2.6272e-08		MEIS2	3791.93	-0.249623	0.0719652	-3.46867	0.00052305	0.0197966		IL1A	50.6403	-1.82177	0.508746	-3.58091	0.000342405	0.0135826
LOX	116.813	0.804157	0.130336	6.1699	6.83329e-10	2.70458e-08		TUFT1	1092.38	0.265218	0.0764678	3.46836	0.000523644	0.0197966		ARHGEF26	225.966	0.589412	0.164736	3.57792	0.000346346	0.0137082
OSBPL1A	239.212	0.637068	0.10328	6.16837	6.89973e-10	2.72478e-08		WSCD2	716.304	-0.94292	0.272014	-3.46645	0.000527388	0.0198936		RP11-724O16.1	44.8751	-1.12238	0.314072	-3.57362	0.000352079	0.013904
SMARCA1	5894.35	0.581176	0.094303	6.16286	7.14449e-10	2.81515e-08		SRPX	62.4539	1.11309	0.32174	3.45959	0.000541004	0.0203449		IL18R1	124.745	0.968328	0.271119	3.5716	0.000354801	0.0139803
SQSTM1	14953.3	-0.410126	0.0666474	-6.15367	7.57124e-10	2.97667e-08		LAMA2	368.092	0.718908	0.207824	3.45921	0.00054176	0.0203449		INSM1	1442.24	0.342325	0.096088	3.56262	0.00036717	0.0144355
CITED4	131.614	0.857173	0.139485	6.14526	7.98308e-10	3.13163e-08		FAM102B	482.591	-0.521806	0.150968	-3.45639	0.000547454	0.0204906		SEMA3G	34.0487	1.29286	0.363019	3.5614	0.000368885	0.0144708
PCYT2	554.294	0.579185	0.0943069	6.14149	8.17492e-10	3.19979e-08		BICD1	532.452	-0.550007	0.15915	-3.45589	0.000548471	0.0204906		CAMK2G	1247.12	-0.335782	0.0943427	-3.55917	0.000372025	0.0145616
RND3	670.966	-0.536606	0.0874611	-6.13537	8.4963e-10	3.31824e-08		ATP9A	8158.35	-0.326051	0.0943688	-3.45507	0.000550146	0.0204906		ZNF844	906.882	0.284127	0.0798718	3.55729	0.000374703	0.0146341
PRSS8	476.438	0.717172	0.117071	6.12597	9.013e-10	3.51229e-08		NRP2	526.908	-0.405343	0.117324	-3.4549	0.000550491	0.0204906		STXBP5	4482.76	0.346872	0.0975378	3.55628	0.00037614	0.0146579
BDH1	319.065	0.517835	0.0845616	6.12376	9.139e-10	3.55357e-08		LCN10	79.7681	0.766802	0.222278	3.44974	0.000561121	0.0208404		AC096669.2	14.7339	1.90583	0.53613	3.55479	0.000378274	0.0147086
HMOX1	473.238	-0.6305	0.102994	-6.1217	9.25803e-10	3.59195e-08		TGFBR3	2211.09	0.544065	0.157787	3.4481	0.000564551	0.0208871		GPC1	729.759	0.321038	0.0904098	3.55092	0.000383892	0.0148943
GALNT10	1138.93	-0.444724	0.0726988	-6.11736	9.5141e-10	3.68323e-08		PARM1	9991.92	-0.16913	0.0490524	-3.44795	0.000564849	0.0208871		LRRN1	89.2165	-0.743681	0.20955	-3.54894	0.000386779	0.0149735
CHGA	42738.6	-0.434608	0.0711073	-6.112	9.83899e-10	3.80068e-08		PLAT	539.315	0.717524	0.208387	3.44323	0.000574811	0.021209		FBXW7	2810.46	-0.24112	0.0680174	-3.54497	0.000392657	0.0151679
IDS	11575.6	-0.614227	0.100523	-6.11034	9.94209e-10	3.83214e-08		IPMK	785.712	-0.279571	0.0812729	-3.4399	0.000581935	0.021404		BTG1	3392.88	0.205854	0.0580837	3.54409	0.000393971	0.0151855
SULT1C2	51.7794	1.70202	0.278786	6.1051	1.02736e-09	3.95133e-08		REPIN1	2766.65	0.385384	0.112044	3.43958	0.000582628	0.021404		EXPH5	695.637	-1.25796	0.355067	-3.54288	0.000395788	0.0152224
DCXR	542.973	0.451712	0.0739958	6.10457	1.03078e-09	3.95289e-08		SLC6A19	341.469	0.603955	0.175758	3.4363	0.000589726	0.0216177		DYNC1I1	876.467	0.355987	0.100631	3.53756	0.000403847	0.0154986
PAWR	1840.16	-0.245315	0.0401869	-6.10434	1.03224e-09	3.95289e-08		IL17RC	826.194	0.241013	0.0701794	3.43424	0.000594226	0.0217355		DENND4A	2787.41	-0.204113	0.0577179	-3.53638	0.000405645	0.0155339
IRF1	707.577	-0.444243	0.0729491	-6.08977	1.13074e-09	4.32074e-08		ALDH1A1	49795.9	-0.404453	0.117826	-3.43263	0.000597759	0.0218176		ENO1P1	196.617	0.812773	0.229918	3.53506	0.000407686	0.0155783
RAB30	903.777	-0.463441	0.0761406	-6.08665	1.153e-09	4.39631e-08		LIG4	1294.67	-0.227334	0.0662525	-3.43133	0.000600637	0.0218754		ABCG1	1068.33	-0.350664	0.0994129	-3.52735	0.00041974	0.0160044
C1GALT1	1897.67	-0.340316	0.0559192	-6.08586	1.15871e-09	4.40762e-08		LSS	1740.28	0.289858	0.0845295	3.42908	0.000605634	0.0220099		PYGB	2185.83	0.204249	0.0579895	3.52217	0.000428026	0.0162853
KCNA5	1023.5	0.44635	0.073346	6.08555	1.16095e-09	4.40762e-08		PTGDR2	244.296	0.475033	0.138567	3.42818	0.000607637	0.0220353		ABHD17C	211.396	0.476725	0.135458	3.51935	0.000432599	0.016408
GAP43	216.553	-0.871799	0.143458	-6.07702	1.22436e-09	4.63841e-08		NES	367.825	-0.637451	0.186136	-3.42465	0.000615596	0.0222761		MT1E	1286.27	0.623141	0.177077	3.51904	0.000433108	0.016408
SSTR2	1094.36	-0.488688	0.0805775	-6.06481	1.32107e-09	4.9941e-08		ST6GALNAC5	369.771	-0.34581	0.101012	-3.42345	0.000618314	0.0223267		B3GALT2	240.371	-0.683624	0.194296	-3.51847	0.000434043	0.0164083
NT5DC2	1095	0.544034	0.0897324	6.06285	1.33726e-09	5.04454e-08		FAP	4120.04	-0.321006	0.0938126	-3.42178	0.000622133	0.0224167		USP53	1022.29	0.308478	0.0877206	3.51659	0.000437128	0.0164897
NTN1	391.763	0.552453	0.0911619	6.06013	1.36014e-09	5.11992e-08		SLC7A11	1723.75	-0.397323	0.116145	-3.42093	0.000624079	0.0224167		SLC1A1	340.995	0.481211	0.1369	3.51505	0.00043967	0.0165437
TNFRSF11A	799.874	-0.59545	0.0982794	-6.05874	1.3719e-09	5.1532e-08		SCARA3	115.085	-0.654433	0.19132	-3.42062	0.000624786	0.0224167		C1GALT1	1897.67	-0.257627	0.0733021	-3.51459	0.000440431	0.0165437
CCDC6	2497.32	0.526172	0.0868662	6.05727	1.38454e-09	5.1897e-08		GOLM1	2624.53	0.264523	0.0773733	3.41879	0.000628998	0.02252		PPL	5352.05	-0.33229	0.0945941	-3.5128	0.000443417	0.0166206
LRFN2	318.162	-1.05343	0.174154	-6.04882	1.45909e-09	5.45754e-08		SPSB1	895.538	0.356445	0.104306	3.41731	0.000632444	0.0225652		KCMF1	1534.77	0.253045	0.0720704	3.51108	0.000446295	0.0166931
EPHX2	950.386	0.402515	0.0666826	6.03629	1.57698e-09	5.88605e-08		SIX3	116.88	1.01611	0.297361	3.4171	0.00063293	0.0225652		CRY1	1030.11	-0.248468	0.0708484	-3.50704	0.000453124	0.0169128
F2RL3	191.162	0.852602	0.14129	6.03442	1.59535e-09	5.9421e-08		DMD	628.381	-0.336657	0.0985928	-3.41462	0.000638705	0.0227231		NR0B1	1154.53	0.443968	0.126658	3.50524	0.000456187	0.0169715
GPX2	718.804	-0.793257	0.131492	-6.03273	1.61211e-09	5.99191e-08		CDH18	293.817	-0.556672	0.163092	-3.41324	0.000641953	0.0227907		CHAC2	188.984	0.498021	0.142089	3.505	0.000456616	0.0169715
NDRG4	2272.59	0.410455	0.0680945	6.02772	1.6629e-09	6.16773e-08		ASXL3	437.821	-0.417645	0.122503	-3.40926	0.000651385	0.0230719		LIPH	606.14	-0.47351	0.135176	-3.50293	0.000460175	0.0170679
ADAMTSL2	2268.07	-0.523863	0.0869154	-6.02727	1.66751e-09	6.17186e-08		INS-IGF2	371.01	0.42891	0.125826	3.40875	0.000652604	0.0230719		YBEY	232.84	-0.442186	0.126386	-3.49869	0.000467555	0.0172743
ZBED3-AS1	103.228	1.06998	0.177543	6.02662	1.67423e-09	6.18382e-08		TAPT1	979.949	-0.261168	0.0767337	-3.40356	0.000665143	0.0234661		ARHGAP12	2791.6	0.347209	0.0992432	3.49857	0.000467759	0.0172743
C1QA	78.5844	1.26607	0.21026	6.02145	1.72863e-09	6.36002e-08		TCF4	1069.36	-0.239962	0.0705317	-3.40218	0.000668507	0.0235356		PARM1	9991.92	-0.171543	0.0490395	-3.49805	0.000468669	0.0172743
TUBB3	1609.04	-0.599679	0.0995912	-6.0214	1.72913e-09	6.36002e-08		CCS	637.331	0.250222	0.0735742	3.40095	0.000671533	0.023593		NDRG4	2272.59	0.316891	0.0906116	3.49724	0.000470091	0.0172907
NISCH	4136.98	0.948126	0.157557	6.01768	1.76931e-09	6.49433e-08		EVA1C	160.437	0.540313	0.1589	3.40033	0.000673048	0.0235972		KCNK1	887.08	-0.3679	0.105262	-3.4951	0.000473887	0.0173942
GADD45B	2090.58	0.413059	0.0687515	6.008	1.87824e-09	6.8799e-08		SLC1A1	340.995	0.465903	0.137048	3.39955	0.000674976	0.0236158		MXD4	1018.1	0.286516	0.0820328	3.4927	0.000478164	0.0175149
GCFC2	665.029	0.529848	0.088464	5.98942	2.10591e-09	7.6979e-08		FADS1	3594.28	0.358861	0.105665	3.3962	0.000683273	0.0238203		NNMT	1214.58	0.587981	0.168647	3.48646	0.000489456	0.0178622
C2orf72	238.465	0.590282	0.0986079	5.98615	2.14861e-09	7.83779e-08		VIM	5763.18	-0.429074	0.126351	-3.39589	0.000684048	0.0238203		STRBP	903.791	0.273711	0.0785094	3.48635	0.000489666	0.0178622
APCDD1L-AS1	334.056	-0.617731	0.103241	-5.98341	2.1852e-09	7.95484e-08		CADPS	7886.39	-0.218635	0.0643898	-3.39549	0.00068505	0.0238203		RB1CC1	2795.42	0.197779	0.0568138	3.48117	0.000499226	0.0181735
PXK	639.708	-0.4361	0.0729909	-5.97471	2.30501e-09	8.37378e-08		CA12	316.187	0.609212	0.179547	3.39304	0.000691209	0.0239851		MOB3B	163.824	0.649373	0.187144	3.46991	0.000520634	0.0189139
F3	2240.14	0.643059	0.107788	5.96596	2.43195e-09	8.8168e-08		XG	27.2948	1.27154	0.374828	3.39234	0.000692995	0.0239978		F2RL3	191.162	0.686055	0.197916	3.46639	0.000527502	0.0191241
VAT1L	1052.76	-0.441162	0.0740619	-5.95666	2.57443e-09	9.31426e-08		SDC1	710.909	0.485034	0.143043	3.39083	0.000696816	0.0240808		SH3BP5	342.525	-0.436934	0.126207	-3.46204	0.000536101	0.0193826
SCARA3	115.085	-0.871932	0.146403	-5.95568	2.5899e-09	9.35112e-08		XRCC1	508.946	-0.328875	0.0970531	-3.38861	0.000702469	0.0242266		ORAI2	1587.87	-0.252308	0.0728861	-3.46168	0.000536824	0.0193826
HGD	511.013	0.776833	0.130445	5.95525	2.59673e-09	9.35669e-08		ACP2	1296.5	0.248963	0.0735755	3.38378	0.000714958	0.0246071		NKX6-1	1572.34	-0.362421	0.104871	-3.45587	0.000548529	0.0197649
MIOS	1003.65	0.44486	0.0747749	5.94932	2.6926e-09	9.68241e-08		FAM53B	843.779	0.246937	0.0730896	3.37855	0.000728693	0.0250288		APOBEC2	454.65	-0.511863	0.148231	-3.45314	0.000554108	0.019922
SLC16A9	1062.52	0.3966	0.0666927	5.94668	2.7364e-09	9.81996e-08		CNTN3	294.655	0.566469	0.167743	3.377	0.0007328	0.0251188		RP11-844P9.2	31.1018	1.21702	0.352489	3.45263	0.000555141	0.019922
MPP1	728.311	-0.440948	0.0743391	-5.93158	3.00034e-09	1.07454e-07		POLR3H	1132.1	0.29192	0.0864718	3.3759	0.000735741	0.025138		APBB2	1230.81	-0.463365	0.134328	-3.44951	0.000561606	0.0201132
DZIP3	3852.56	-0.318408	0.0537062	-5.9287	3.05349e-09	1.09136e-07		NEK1	1322.24	-0.365079	0.10815	-3.37568	0.000736335	0.025138		RXRA	1422.51	0.322449	0.0936099	3.44461	0.000571884	0.02044
PRKCH	767.538	0.500177	0.0844096	5.9256	3.11159e-09	1.10901e-07		RGS17	1329.6	-0.25356	0.0751892	-3.37229	0.000745451	0.0253979		FST	44.0071	-1.03909	0.302043	-3.44021	0.000581268	0.0207334
GNG2	2995.53	-0.27752	0.0468357	-5.9254	3.11542e-09	1.10901e-07		ARG2	2299.99	0.356061	0.105711	3.36825	0.000756474	0.0257217		ETS1	1684.12	-0.262828	0.0764128	-3.43958	0.000582613	0.0207396
KIAA1024	385.355	0.756003	0.12795	5.90859	3.45047e-09	1.22582e-07		EPS8	564.904	0.379843	0.112822	3.36675	0.000760598	0.0257552		PTPRZ1	145.884	-0.993318	0.288895	-3.43833	0.000585305	0.0207936
FHL1	685.306	-0.323795	0.054838	-5.90458	3.53554e-09	1.24738e-07		CA9	48.4579	1.27768	0.379526	3.36651	0.000761246	0.0257552		SYNDIG1	289.099	-0.494855	0.144262	-3.43025	0.00060303	0.0213715
MARCH8	2483.21	-0.305093	0.0516714	-5.90449	3.53745e-09	1.24738e-07		TMEM159	405.524	0.598566	0.177815	3.36623	0.000762033	0.0257552		NPM1P47	14.3361	-1.92625	0.561675	-3.42947	0.000604754	0.0213715
RCAN2	2290.66	-0.302856	0.0512929	-5.90445	3.53833e-09	1.24738e-07		CHST3	426.45	0.430523	0.128139	3.35982	0.000779933	0.0263076		STRADB	472.734	0.336598	0.0981543	3.42928	0.000605195	0.0213715
LRAT	118.006	1.13355	0.191985	5.9044	3.53938e-09	1.24738e-07		CDC42SE2	2399.88	-0.271733	0.0809022	-3.35878	0.000782868	0.026354		IL6	50.7872	-1.29197	0.376944	-3.42748	0.00060922	0.0214044
LAMP5	82.7206	-1.10401	0.187209	-5.89725	3.69618e-09	1.30005e-07		CEP170	1521.76	-0.204351	0.0608653	-3.35743	0.00078672	0.026431		CD44	5157.11	-0.287594	0.0839115	-3.42735	0.0006095	0.0214044
FLVCR2	30.7828	1.49519	0.25358	5.89633	3.7168e-09	1.30471e-07		PROSER2	129.975	0.591823	0.176318	3.35657	0.000789156	0.0264602		OLFM2	401.995	-0.665399	0.19416	-3.42706	0.000610144	0.0214044
MMP12	46.3936	-2.20813	0.37492	-5.8896	3.87124e-09	1.35624e-07		CHODL	54.5653	-1.03745	0.309301	-3.35417	0.000796039	0.02659		SOCS1	122.02	-1.05278	0.307229	-3.4267	0.000610966	0.0214044
NFKBIZ	1300.16	-0.401703	0.0682324	-5.88727	3.92618e-09	1.37277e-07		ANKRD12	2861.68	-0.233792	0.0697045	-3.35404	0.000796395	0.02659		GFRA1	158.448	-0.7318	0.213662	-3.42503	0.000614732	0.0214938
BTG1	3392.88	0.257289	0.0438292	5.87027	4.35076e-09	1.51822e-07		FAM195A	334.599	0.40015	0.119324	3.35348	0.000798033	0.02659		ADRB2	124.783	0.569873	0.166442	3.42384	0.00061742	0.0215452
RDH10	764.04	-0.59029	0.100566	-5.86968	4.36644e-09	1.52069e-07		ALDH2	1234.5	0.312705	0.0932603	3.35303	0.000799321	0.02659		LINC00886	177.222	0.512257	0.149672	3.42254	0.000620387	0.0216061
CDH11	545.155	-0.649085	0.11063	-5.86718	4.43256e-09	1.54069e-07		SPIDR	1183.34	0.255277	0.0761703	3.3514	0.000804048	0.0266947		FN1	10057.3	0.353443	0.103468	3.41597	0.00063555	0.0220702
SYT8	59.3438	1.55492	0.265546	5.85555	4.75435e-09	1.64929e-07		OSBPL10	604.904	-0.29068	0.0868484	-3.34698	0.000816973	0.0270706		ID3	828.147	-0.400478	0.117247	-3.41569	0.000636207	0.0220702
BCL2L1	2179.75	0.239483	0.0409014	5.85511	4.76683e-09	1.65039e-07		ERRFI1	6267.56	1.22465	0.366253	3.34371	0.000826654	0.0273378		PPP2R2B	437.235	-0.616683	0.180745	-3.41189	0.000645143	0.0223363
EPHA1-AS1	52.2129	1.23683	0.211285	5.85387	4.80274e-09	1.65957e-07		TRNP1	1610.51	-0.356787	0.106843	-3.33935	0.000839745	0.0277165		DST	17966.9	-0.277939	0.0814949	-3.41051	0.000648411	0.0223933
HOMER2	2022.71	0.405701	0.0693104	5.8534	4.81637e-09	1.66104e-07		THAP2	451.175	-0.334609	0.100355	-3.33426	0.000855262	0.0281736		WWC1	1462.16	-0.440689	0.129229	-3.41013	0.000649318	0.0223933
PTPRJ	2216.78	0.588414	0.100621	5.84781	4.98099e-09	1.71447e-07		RP11-724O16.1	44.8751	-1.04104	0.313054	-3.32543	0.000882813	0.0290246		MEGF9	1778.14	-0.362711	0.106424	-3.40816	0.000654035	0.022512
ID1	2244.45	-0.734115	0.125831	-5.83411	5.40783e-09	1.85777e-07		FAM83B	367.774	-0.384603	0.115703	-3.32404	0.000887225	0.029113		KCNK10	105.548	0.63781	0.187175	3.40755	0.000655478	0.0225179
AMACR	1214.05	-0.322088	0.0552331	-5.83144	5.49522e-09	1.88413e-07		FAM129B	4317.62	0.245723	0.0739767	3.32163	0.000894943	0.0293094		MPP2	619.957	-0.316764	0.0930875	-3.40287	0.000666825	0.0228633
MCCC1	853.899	0.329207	0.0565223	5.82437	5.73277e-09	1.96178e-07		ZNF395	3085.18	0.375665	0.113197	3.31868	0.000904424	0.0295626		KIF13B	2352.69	0.295699	0.0869132	3.40224	0.000668363	0.0228717
HECW2	1182.45	-0.63695	0.109374	-5.82359	5.7596e-09	1.96716e-07		PTPRB	245.195	0.664305	0.200471	3.31372	0.000920638	0.0299829		KIAA0247	1266.86	-0.300788	0.088765	-3.38858	0.00070255	0.023977
TMEM61	406.753	0.616023	0.105864	5.81899	5.92039e-09	2.01818e-07		CTSD	7537.4	0.236534	0.0713813	3.31366	0.000920832	0.0299829		ESRP2	361.593	0.305846	0.0902662	3.38826	0.000703373	0.023977
F5	199.795	1.20276	0.206722	5.81825	5.94669e-09	2.02325e-07		PDE4B	309.35	-0.461664	0.139817	-3.30192	0.000960249	0.0312053		NTN1	391.763	0.41533	0.122652	3.38625	0.000708539	0.0241067
LINC00475	48.8698	1.33982	0.230301	5.81769	5.9668e-09	2.02619e-07		ETS2	1181.67	0.287134	0.0869735	3.30139	0.000962067	0.0312053		DIXDC1	938.447	0.314776	0.0930182	3.38403	0.000714309	0.0242564
FOXP1	1756.49	-0.316339	0.054379	-5.81731	5.9801e-09	2.02682e-07		FAM115A	4460.33	0.291345	0.0882749	3.30043	0.000965385	0.0312529		EEPD1	340.386	0.459541	0.136191	3.37423	0.000740218	0.025088
SH3BP5	342.525	-0.554388	0.0954882	-5.80583	6.40498e-09	2.16667e-07		PTP4A1	3504.63	-0.385069	0.11672	-3.29909	0.000970003	0.0313424		CTAGE6	47.1926	1.15116	0.341368	3.37219	0.000745726	0.0252264
CD81	4041.81	0.318701	0.05516	5.77775	7.57041e-09	2.55602e-07		PWWP2B	482.817	0.354671	0.107559	3.29747	0.000975602	0.0314632		NFKBIZ	1300.16	-0.298065	0.0884053	-3.37157	0.000747399	0.0252347
STON1	147.854	0.748711	0.129603	5.77694	7.60692e-09	2.56346e-07		BEND7	631.159	-0.349201	0.105948	-3.29596	0.000980853	0.0315723		KCNK17	299.909	-0.583435	0.173199	-3.36858	0.000755575	0.0254593
EEPD1	340.386	0.587122	0.101711	5.77247	7.81186e-09	2.62752e-07		PSD4	1801.32	0.192624	0.0584771	3.294	0.000987713	0.0317326		C2CD4A	3451.26	-0.735463	0.218363	-3.36808	0.00075693	0.0254593
PKIA	579.828	-0.490113	0.0849322	-5.77063	7.8974e-09	2.65125e-07		MAMLD1	173.833	-0.761297	0.23121	-3.29266	0.000992427	0.0317498		KCNJ8	1266.63	0.323629	0.0961331	3.36647	0.000761376	0.0255603
TNFAIP8	494.768	-0.667972	0.115782	-5.76924	7.96313e-09	2.66825e-07		MBOAT4	734.983	-0.4064	0.123428	-3.2926	0.000992647	0.0317498		SMAD3	622.331	-0.399578	0.118829	-3.36262	0.000772076	0.0258704
RP11-184M15.1	34.7116	1.67952	0.291167	5.76822	8.0112e-09	2.67928e-07		UPB1	91.4882	0.612848	0.186149	3.29225	0.000993883	0.0317498		HSPB1	3164.2	0.358673	0.106818	3.35779	0.000785673	0.0262762
RTN4	6147.71	-0.224916	0.0390107	-5.76549	8.14209e-09	2.71792e-07		FLRT3	688.163	-0.445708	0.135423	-3.29124	0.000997468	0.0318042		C1QBP	1697.67	0.319476	0.0952013	3.3558	0.000791369	0.0264168
RP11-465B22.3	88.3795	-1.05677	0.183511	-5.75863	8.47976e-09	2.82531e-07		DNASE1L1	436.134	0.29529	0.0897453	3.29031	0.00100077	0.0318495		TMEM154	241.732	-0.609989	0.182146	-3.34891	0.000811307	0.0270314
RP11-150O12.3	17.4912	-2.3347	0.405611	-5.75601	8.61275e-09	2.86423e-07		SPC25	476.563	-0.482229	0.146668	-3.28788	0.00100943	0.0320646		RXRG	566.47	0.366987	0.109638	3.34727	0.000816125	0.0271408
XG	27.2948	1.81976	0.316303	5.75321	8.7564e-09	2.90653e-07		TDRP	521.31	-0.3164	0.0962713	-3.28655	0.00101424	0.0321568		RP11-295K3.1	16.773	1.96208	0.586812	3.34363	0.000826896	0.0274474
RP11-545A16.3	14.7721	2.62795	0.457153	5.74851	9.00341e-09	2.98293e-07		ZNF703	111.646	-0.957422	0.291954	-3.27936	0.00104043	0.0329256		PPM1E	615.119	0.378592	0.113253	3.3429	0.000829089	0.0274574
IRAK3	125.474	0.989487	0.172152	5.74776	9.04331e-09	2.99055e-07		SFN	113.379	0.735757	0.224456	3.27796	0.00104559	0.0330271		PARP14	2501.37	0.218481	0.0653646	3.34249	0.000830301	0.0274574
PGC	12.8837	3.77469	0.65689	5.7463	9.12171e-09	3.01084e-07		NAGLU	969.556	0.219678	0.0670491	3.27638	0.00105147	0.0331067		TSC22D1	5885.94	-0.465091	0.139456	-3.33504	0.000852875	0.0281513
FGF2	538.985	-0.868943	0.151491	-5.73596	9.69642e-09	3.19458e-07		ACSS2	519.935	0.341255	0.104161	3.27623	0.00105203	0.0331067		SPON2	495.685	0.38688	0.116053	3.33366	0.000857115	0.0282385
SLC45A3	356.029	-0.667496	0.116486	-5.73027	1.00272e-08	3.29743e-07		FMR1	815.647	-0.290926	0.0888912	-3.27283	0.00106475	0.0334446		PDE1C	84.3064	-0.694794	0.208607	-3.33064	0.00086646	0.0284933
ANXA10	261.599	-1.57576	0.275082	-5.72833	1.01425e-08	3.32353e-07		DDX60L	797.433	-0.235132	0.0718778	-3.27127	0.00107067	0.0335681		GGA2	2702.28	-0.291948	0.0876695	-3.3301	0.000868162	0.0284963
TPD52	7570.44	0.4098	0.0715396	5.7283	1.01442e-08	3.32353e-07		PAPSS2	10716.5	-0.209226	0.063995	-3.26942	0.00107768	0.0337253		GALNT10	1138.93	-0.318579	0.0957532	-3.32708	0.00087761	0.0287531
SCUBE2	43.2617	1.64981	0.288328	5.722	1.05275e-08	3.44275e-07		CREM	783.012	-0.375775	0.115007	-3.2674	0.0010854	0.0339041		KCNMB2	1398.52	0.351302	0.105816	3.31993	0.000900397	0.0294322
SLC6A2	17.2968	2.83619	0.495745	5.72106	1.0586e-08	3.45548e-07		GAS6	316.662	0.384156	0.117622	3.26603	0.00109066	0.0340055		ALPK3	3687.43	-0.477647	0.14389	-3.31954	0.000901664	0.0294322
COLGALT2	259.774	0.731828	0.127941	5.72003	1.06505e-08	3.47014e-07		HMGB3	2464.92	-0.319736	0.0979908	-3.26292	0.0011027	0.0343177		CHD4	5770.5	-0.202182	0.0609165	-3.31899	0.000903426	0.0294354
MNX1	462.066	-0.539949	0.0944585	-5.71626	1.08893e-08	3.54144e-07		DNAI1	156.709	0.518621	0.159133	3.25904	0.0011179	0.0347268		MAP7D1	1570.32	0.307971	0.0928859	3.31559	0.00091451	0.0297417
EPS8	564.904	0.4908	0.0859563	5.70987	1.13061e-08	3.67023e-07		COL6A3	6692.75	0.418556	0.128475	3.25787	0.00112253	0.0348012		POLR3H	1132.1	0.286129	0.0864193	3.31094	0.000929836	0.0301847
KIF19	377.677	1.00064	0.175262	5.70941	1.13369e-08	3.67348e-07		GGT5	69.1495	0.692614	0.212634	3.2573	0.00112476	0.0348012		GHR	105.549	0.679997	0.205557	3.30806	0.000939432	0.0304404
RP11-91H12.4	36.7653	1.42726	0.250126	5.70617	1.15546e-08	3.73719e-07		ARFGAP1	1810.86	0.191302	0.058738	3.25687	0.00112647	0.0348012		EXOC8	1551.57	0.237053	0.0717912	3.30198	0.000960035	0.0310511
SRXN1	5178.19	-0.419264	0.0734842	-5.7055	1.16004e-08	3.74514e-07		ACVR1	918.047	-0.465535	0.143008	-3.2553	0.00113273	0.0349307		SCD5	3198.68	0.420139	0.127314	3.30003	0.00096675	0.0312112
TNFRSF21	4324.55	-0.300848	0.0528268	-5.69498	1.23388e-08	3.97627e-07		FOXP1	1756.49	-0.232806	0.0715587	-3.25335	0.00114051	0.0349885		RND3	670.966	-0.378518	0.114782	-3.29772	0.000974729	0.0314115
JAG1	1007.12	-0.504798	0.0886796	-5.69238	1.2528e-08	4.02993e-07		EFNA5	434.843	-0.496617	0.152652	-3.25325	0.00114091	0.0349885		DOCK10	1015.69	-0.368221	0.111799	-3.29361	0.000989102	0.0318167
FOXS1	29.5625	-1.62304	0.285279	-5.6893	1.27564e-08	4.09594e-07		OPLAH	123.722	0.497526	0.152959	3.25267	0.00114327	0.0349885		UFD1L	1079.8	0.250522	0.0760965	3.29216	0.000994212	0.0319164
RBM47	2769.74	-0.275761	0.0484764	-5.68857	1.28105e-08	4.10586e-07		CEL	3491.74	0.487484	0.149882	3.25245	0.00114414	0.0349885		EVA1C	160.437	0.522598	0.158762	3.29171	0.000995809	0.0319164
SIK1	764.791	0.566625	0.0996867	5.68406	1.31537e-08	4.20824e-07		SEMA3A	94.0126	-0.644668	0.198222	-3.25225	0.00114496	0.0349885		LPAR4	21.912	-1.50959	0.45881	-3.29022	0.00100109	0.0320209
AC096669.3	74.4176	0.979609	0.172824	5.66826	1.44257e-08	4.60685e-07		NID1	612.755	0.445309	0.137069	3.24881	0.0011589	0.0353506		ZNF703	111.646	-0.958495	0.291356	-3.28977	0.00100269	0.0320209
CERS1	65.6533	1.05281	0.186091	5.65749	1.53605e-08	4.89655e-07		TNFAIP8L3	27.7522	1.333	0.410457	3.24759	0.00116386	0.0354229		SLC25A29	728.715	-0.340082	0.103482	-3.28638	0.00101485	0.0323507
CHST7	112.045	1.12927	0.199843	5.65077	1.59733e-08	5.08272e-07		DOCK10	1015.69	-0.363122	0.111839	-3.24683	0.001167	0.0354229		PLXNC1	1315.69	-0.251231	0.0764588	-3.28583	0.00101681	0.0323552
COBLL1	1843.49	0.312787	0.0554108	5.64488	1.65298e-08	5.25035e-07		LDB2	280.081	-0.665544	0.204992	-3.24669	0.00116756	0.0354229		GALNT2	1766.09	0.253534	0.0771794	3.28499	0.00101986	0.0323938
MYO10	2772.16	-0.420649	0.0745286	-5.64412	1.66027e-08	5.26408e-07		APMAP	3159.5	0.348257	0.107299	3.24568	0.0011717	0.0354716		PLOD2	6058.24	-0.406195	0.123721	-3.28316	0.0010265	0.0325464
CTAGE6	47.1926	1.55423	0.275406	5.64341	1.66717e-08	5.27648e-07		MME	23.3152	1.32549	0.408436	3.24528	0.00117336	0.0354716		SYT16	3477.29	0.544479	0.165953	3.28092	0.00103471	0.0327479
NHS	133.219	-0.682405	0.120991	-5.64013	1.69925e-08	5.3684e-07		PLOD1	1098.93	0.230811	0.0712464	3.23962	0.00119691	0.0361065		ZNF273	123.198	0.515888	0.157336	3.2789	0.00104212	0.032916
CHRNA2	38.0985	2.02497	0.359242	5.63679	1.73253e-08	5.46381e-07		MAP3K5	885.158	0.339034	0.104666	3.2392	0.00119863	0.0361065		FAM83A-AS1	10.4124	3.13209	0.955353	3.27846	0.00104374	0.032916
RASGRF1	1735.57	0.441825	0.0784524	5.63175	1.78387e-08	5.6157e-07		MALL	812.147	0.452833	0.140171	3.23058	0.00123538	0.037147		LASP1	3200.46	-0.210288	0.0642458	-3.27318	0.00106344	0.0334776
MLLT3	529.207	-0.427666	0.0759606	-5.6301	1.80103e-08	5.65965e-07		AKT1	2829.57	0.219137	0.067886	3.22802	0.00124651	0.0374151		C12orf29	728.148	0.365523	0.111816	3.26896	0.00107942	0.0338757
PAIP2B	1050.09	0.292385	0.0519946	5.62337	1.87268e-08	5.87436e-07		MAP3K2	3849.67	-0.16869	0.0522728	-3.22712	0.00125044	0.0374666		CITED4	131.614	0.611036	0.186928	3.26883	0.00107992	0.0338757
C14orf1	546.959	0.422899	0.0752172	5.62237	1.88357e-08	5.89809e-07		ICAM3	62.7834	0.818198	0.253733	3.22464	0.00126131	0.0377255		ARHGAP18	969.663	0.349826	0.107111	3.266	0.00109079	0.0341561
YWHAH	4359.44	-0.408404	0.072975	-5.59649	2.18736e-08	6.83722e-07		PARP8	1152.34	-0.237334	0.0736457	-3.22264	0.00127016	0.037923		PARP8	1152.34	-0.239802	0.0735783	-3.25914	0.00111751	0.0349311
AGPAT2	946.67	0.342627	0.0612468	5.5942	2.21639e-08	6.91576e-07		EPHA2	456.064	0.458171	0.142211	3.22176	0.00127406	0.0379724		SOX5	656.667	0.311501	0.0956314	3.25731	0.00112474	0.0350512
SMAD3	622.331	-0.502044	0.0897638	-5.59295	2.23249e-08	6.95372e-07		CORO2A	217.107	0.432153	0.134252	3.21898	0.00128648	0.0382751		SLC43A2	2145.09	-0.3438	0.105552	-3.25716	0.00112532	0.0350512
TNFAIP8L3	27.7522	1.66584	0.298019	5.58973	2.27429e-08	7.0715e-07		ENO1P1	196.617	0.741372	0.230396	3.21782	0.00129169	0.0383626		SMOC1	1559.16	-0.560357	0.17213	-3.25543	0.0011322	0.0352035
CD44	5157.11	-0.355942	0.0636989	-5.58788	2.29857e-08	7.13444e-07		PYCR1	1140.44	0.272344	0.084693	3.21567	0.00130142	0.0385836		DAPK1	2965.06	-0.234591	0.072135	-3.25211	0.00114551	0.035555
FAM46C	5597.16	0.497127	0.0889879	5.58645	2.31754e-08	7.16833e-07		FLVCR2	30.7828	1.11407	0.34665	3.21383	0.00130975	0.0387628		TLE4	255.03	-0.424387	0.130678	-3.24757	0.00116397	0.0360646
HIGD1A	2806.88	-0.428686	0.0767367	-5.58645	2.31759e-08	7.16833e-07		INSR	2143.04	0.224664	0.0699341	3.21252	0.00131577	0.0388727		RP11-798M19.6	44.8381	0.89126	0.274509	3.24674	0.00116735	0.0361062
FAM83B	367.774	-0.503177	0.0902059	-5.5781	2.43157e-08	7.50775e-07		LAMB2	1147.52	0.326598	0.101694	3.21157	0.00132012	0.0388924		UBE2QL1	1063.26	0.256938	0.0792133	3.24362	0.00118021	0.0364403
ANPEP	1294.08	0.760181	0.1363	5.57727	2.44318e-08	7.53046e-07		FAM73B	427.136	0.341281	0.106292	3.21079	0.0013237	0.0388924		CDK6	3004.56	-0.266049	0.0821055	-3.24033	0.0011939	0.0367989
FOXP2	1076.38	-0.448186	0.0803678	-5.57668	2.45152e-08	7.54299e-07		ARSI	79.4183	-0.749782	0.233538	-3.21054	0.00132487	0.0388924		GCFC2	665.029	0.377493	0.116543	3.23908	0.00119918	0.0368972
CSRP2	183.884	0.639456	0.114694	5.57534	2.47042e-08	7.58795e-07		CTD-2277K2.1	36.7485	1.35549	0.422222	3.21037	0.00132564	0.0388924		KCNJ15	366.632	0.559636	0.172825	3.23816	0.00120303	0.0369513
LAMA4	655.297	-0.738676	0.132643	-5.56891	2.56332e-08	7.85966e-07		SREK1IP1	982.211	-0.242364	0.075558	-3.20765	0.00133823	0.0391937		KIAA1024	385.355	0.543257	0.167805	3.23742	0.00120616	0.0369833
PLXNA4	42.529	-1.53591	0.276244	-5.55996	2.69834e-08	8.25934e-07		FAM46A	4126.8	-0.227529	0.0709849	-3.20531	0.00134917	0.0393797		MAT2A	3013.61	0.22344	0.0691274	3.23229	0.00122802	0.0375885
KLKB1	193.777	0.770343	0.138583	5.55873	2.71738e-08	8.30326e-07		SDS	64.8244	-0.855675	0.266957	-3.2053	0.00134924	0.0393797		DEPTOR	446.296	0.438753	0.136094	3.22389	0.00126463	0.0386179
ICAM3	62.7834	1.07824	0.194426	5.54575	2.92703e-08	8.92845e-07		GOLGA8O	77.9776	3.95476	1.23421	3.20429	0.00135395	0.0394489		SMIM5	104.865	-0.624192	0.193634	-3.22357	0.00126602	0.0386179
TOX	702.913	0.384331	0.0693272	5.54373	2.96095e-08	9.01636e-07		MIB1	4442.14	-0.15092	0.0471284	-3.20231	0.00136329	0.0396526		GPX7	271.205	0.373608	0.115956	3.22198	0.00127307	0.0387661
MIR7-3HG	1468.87	0.564604	0.101883	5.54171	2.99539e-08	9.10558e-07		MMP28	25.4707	1.57919	0.493354	3.20093	0.00136987	0.0397187		TNFSF15	75.3972	-0.809432	0.251378	-3.21997	0.00128202	0.0389717
SPP1	18706.7	-0.565712	0.102122	-5.53958	3.03196e-08	9.20093e-07		TMBIM1	3738.62	0.211635	0.0661184	3.20084	0.00137026	0.0397187		TNFAIP8	494.768	-0.491653	0.152862	-3.21633	0.00129843	0.0394027
ACKR4	45.2886	-1.37002	0.247517	-5.53506	3.11117e-08	9.42513e-07		HOMER1	652.184	-0.257806	0.0805698	-3.19979	0.00137528	0.0397525		ATP6V0D2	33.682	-0.964369	0.300051	-3.21401	0.00130894	0.0396438
SLC39A14	8951.64	0.345645	0.0624715	5.53285	3.15076e-08	9.52876e-07		DDIT4	2504.88	0.506025	0.158152	3.19961	0.00137613	0.0397525		FNDC3A	11184.5	0.2201	0.0684904	3.21359	0.00131085	0.0396438
SLC36A4	1701.41	-0.308902	0.0558452	-5.53141	3.17675e-08	9.59098e-07		ERGIC1	2440.26	0.266303	0.083328	3.19584	0.00139422	0.0400548		DTX3L	2408.56	0.361597	0.112543	3.21298	0.00131368	0.0396614
KCNJ8	1266.63	0.402059	0.0727068	5.52986	3.20478e-08	9.65909e-07		GPR137B	338.66	-0.385893	0.120761	-3.1955	0.00139587	0.0400548		ZFP36L1	729.582	-0.365354	0.113757	-3.2117	0.00131953	0.0397701
RP11-65J3.3	17.8756	2.53765	0.459621	5.52118	3.36736e-08	1.01319e-06		MVD	708.547	0.355922	0.111386	3.19539	0.00139641	0.0400548		FHL1	685.306	-0.233763	0.0728256	-3.20991	0.00132778	0.039951
MARK1	926.817	-0.3262	0.0590982	-5.51962	3.39728e-08	1.02045e-06		RCAN2	2290.66	-0.21702	0.067925	-3.195	0.00139831	0.0400548		NLRP1	3632.75	-0.264552	0.0824686	-3.20791	0.00133705	0.0401615
LFNG	73.2388	-0.915892	0.166041	-5.51607	3.46659e-08	1.03951e-06		FAM131C	311.213	0.463339	0.145021	3.19497	0.00139845	0.0400548		LDLRAD4	725.987	0.474975	0.148144	3.20617	0.00134515	0.0403214
MPP6	3352.2	-0.201978	0.0366203	-5.51545	3.4788e-08	1.0414e-06		TSHZ2	639.718	-0.347245	0.108709	-3.19427	0.00140184	0.0400628		CTD-2165H16.3	29.4816	1.35673	0.423213	3.20579	0.00134693	0.0403214
FHOD3	193.881	-0.642878	0.116568	-5.51504	3.48691e-08	1.04167e-06		SUSD1	1496.61	0.247158	0.0773835	3.19394	0.00140347	0.0400628		RP11-184M15.1	34.7116	1.26256	0.3939	3.20529	0.00134925	0.0403224
SLC29A1	2274.96	0.382388	0.0693384	5.51481	3.49148e-08	1.04167e-06		LMAN2	3053.34	0.186553	0.058509	3.18845	0.00143038	0.0407243		SUCNR1	42.4455	-1.0253	0.320247	-3.20158	0.00136675	0.0407269
GFRA1	158.448	-0.882903	0.160164	-5.51248	3.53807e-08	1.0538e-06		PTGER3	487.771	-0.381493	0.119657	-3.18823	0.00143146	0.0407243		CEBPB	564.639	0.360586	0.112632	3.20145	0.00136739	0.0407269
MT1X	1109.43	0.657004	0.11922	5.51085	3.57096e-08	1.06181e-06		TMEM132B	366.845	-0.372127	0.11687	-3.1841	0.00145206	0.041241		PIK3R3	967.216	-0.272381	0.0851344	-3.19942	0.00137703	0.0408954
SPSB1	895.538	0.430687	0.0782445	5.50438	3.70468e-08	1.09972e-06		MFSD10	688.342	0.279897	0.0879328	3.18308	0.00145719	0.0413171		SCD	11320.7	-0.299524	0.0936219	-3.19929	0.00137767	0.0408954
SGCD	119.177	-0.823013	0.149615	-5.50087	3.77918e-08	1.11995e-06		FGF2	538.985	-0.642309	0.201832	-3.1824	0.00146061	0.0413448		OSBPL10	604.904	-0.276816	0.086597	-3.1966	0.00139059	0.0412098
CMPK2	168.25	-0.693076	0.126241	-5.49009	4.01728e-08	1.18852e-06		HSPB1	3164.2	0.340066	0.106883	3.18166	0.00146436	0.0413671		SDS	64.8244	-0.851094	0.266307	-3.19592	0.00139387	0.0412381
BHLHE40	1864.02	-0.487721	0.0889473	-5.48326	4.1757e-08	1.23333e-06		CUL7	1952.14	0.207769	0.0653101	3.18127	0.00146629	0.0413671		GPR64	659.006	0.363404	0.113775	3.19406	0.00140287	0.041435
INSM1	1442.24	0.395593	0.0721704	5.48137	4.22038e-08	1.24445e-06		MEGF9	1778.14	-0.338075	0.106437	-3.1763	0.00149167	0.0419122		C1orf173	134.628	-0.750447	0.23507	-3.19244	0.00141078	0.0415991
NEBL	4951.67	0.262443	0.0479244	5.4762	4.34568e-08	1.27926e-06		MARCKS	3651.22	-0.242179	0.0762503	-3.17611	0.00149264	0.0419122		LRIG3	1065.17	-0.245434	0.076905	-3.19139	0.00141588	0.0416802
PTCHD2	240.203	-0.740777	0.135369	-5.47228	4.4427e-08	1.30565e-06		FA2H	88.0589	0.683526	0.215214	3.17603	0.00149306	0.0419122		GPR115	223.592	0.458299	0.143632	3.19079	0.00141884	0.0416977
FFAR2	34.2867	-1.35897	0.248594	-5.4666	4.58741e-08	1.34594e-06		UNC5D	468.795	-0.558327	0.175853	-3.17497	0.00149853	0.0419273		RP11-473I1.10	3183.08	-0.199069	0.0624257	-3.1889	0.00142815	0.041902
PPP5C	1274.28	0.412067	0.0754072	5.46456	4.64064e-08	1.35931e-06		PRSS12	211.165	0.407038	0.128206	3.17487	0.00149903	0.0419273		NCEH1	1066.44	0.280577	0.088009	3.18805	0.00143236	0.0419558
VLDLR	2033.22	-0.445474	0.0815564	-5.46215	4.7039e-08	1.37556e-06		RP11-2E17.1	213.652	-0.488117	0.153763	-3.17448	0.00150104	0.0419273		XPR1	3697.93	-0.21229	0.0668283	-3.17665	0.00148985	0.0435676
KIF5A	703.012	-0.478861	0.0876828	-5.46129	4.72675e-08	1.37951e-06		UNC93B1	290.813	0.425147	0.134164	3.16886	0.00153038	0.0426764		KIAA1377	1283.53	0.488101	0.153678	3.17612	0.0014926	0.0435761
MAN1A1	11354.1	-0.272724	0.0499398	-5.46106	4.73302e-08	1.37951e-06		RNF217	626.624	-0.287697	0.0908121	-3.16805	0.00153467	0.0427255		CBFA2T2	1018.92	-0.378504	0.119605	-3.16462	0.00155284	0.045136
SLC12A2	1399.68	-0.459233	0.0841341	-5.45835	4.80584e-08	1.39844e-06		ALDH3B1	110.37	0.719842	0.227261	3.16747	0.00153769	0.0427393		RP11-274H2.5	101.559	-0.739725	0.233785	-3.16412	0.00155553	0.045136
PITPNM2	532.43	0.771926	0.141554	5.45323	4.94623e-08	1.43692e-06		INS	493992	0.166486	0.0525998	3.16514	0.0015501	0.0430135		SLC17A1	37.5851	-0.892802	0.282171	-3.16405	0.00155592	0.045136
C1orf168	317.643	0.533565	0.0978641	5.4521	4.97783e-08	1.44373e-06		MT2A	1884.29	0.529002	0.167208	3.16373	0.00155759	0.0430853		MOB1B	4120.51	-0.315801	0.099811	-3.16399	0.00155624	0.045136
FMOD	563.398	-0.453836	0.0832641	-5.45056	5.02123e-08	1.45394e-06		TDP2	1547.47	-0.203105	0.0641987	-3.1637	0.00155779	0.0430853		BDKRB2	273.902	-0.514882	0.162782	-3.16301	0.00156145	0.0452131
NPM1P47	14.3361	-2.44658	0.449227	-5.44621	5.14542e-08	1.48746e-06		FNIP2	3505.47	-0.245738	0.0778653	-3.15594	0.00159981	0.0441752		TAPT1	979.949	-0.24214	0.0765725	-3.16223	0.00156564	0.0452604
ACP5	269.484	-0.635141	0.116674	-5.44371	5.21818e-08	1.50604e-06		C1orf168	317.643	0.3844	0.121848	3.15475	0.00160637	0.044284		LMO1	332.989	-0.510841	0.161766	-3.1579	0.00158908	0.0458545
ACSL1	2494.17	0.316756	0.0582126	5.44136	5.28751e-08	1.52356e-06		CAMK2N1	617.034	-0.381648	0.121042	-3.15301	0.00161596	0.044408		TMEM60	661.873	-0.375397	0.118891	-3.15748	0.00159138	0.0458545
RAP1B	2871.53	-0.264864	0.0486938	-5.43937	5.34679e-08	1.53814e-06		OLAH	22.71	1.41986	0.450323	3.15298	0.00161613	0.044408		AC023085.1	14.3225	1.90779	0.604613	3.15538	0.00160287	0.0461107
SCN9A	638.086	-0.455754	0.0838162	-5.43754	5.40221e-08	1.55156e-06		TNKS1BP1	1456.21	0.298817	0.0947876	3.15249	0.00161884	0.0444103		TMEM132B	366.845	-0.36753	0.116713	-3.149	0.0016383	0.0470436
NUDT9	1302.71	0.335322	0.0617555	5.42984	5.64061e-08	1.6174e-06		KIRREL3	290.634	-1.08832	0.345539	-3.14962	0.00163484	0.0447766		AHI1	2975.92	-0.216495	0.0687593	-3.14859	0.00164062	0.0470436
KIAA1377	1283.53	0.635132	0.117041	5.42657	5.74486e-08	1.64447e-06		BCL2L13	2925.44	-0.189111	0.0600964	-3.14679	0.00165073	0.0451223		ARHGAP42	365.956	-0.352745	0.112134	-3.14573	0.00165673	0.0474285
SLC40A1	1707.83	-0.442185	0.0814894	-5.42629	5.75361e-08	1.64447e-06		KL	1093.69	-0.278071	0.088377	-3.14642	0.0016528	0.0451223		ELK4	1830.5	-0.259815	0.082677	-3.14253	0.00167495	0.0478727
MRVI1	87.1492	1.02871	0.189689	5.42311	5.85711e-08	1.67135e-06		SERTM1	424.731	-0.511213	0.162833	-3.13949	0.00169245	0.0461302		NEURL	2336.52	-0.310677	0.0989501	-3.13973	0.00169102	0.0482539
KCNH6	460.528	0.609841	0.112613	5.41536	6.11655e-08	1.74111e-06		CHST4	82.4126	0.983014	0.313325	3.13736	0.00170477	0.0463911		MAP3K5	885.158	0.328248	0.104621	3.1375	0.00170393	0.0485442
SBNO2	1088.9	-0.451077	0.0832995	-5.41513	6.12458e-08	1.74111e-06		LIMCH1	5406.19	-0.222402	0.0709954	-3.13263	0.00173248	0.0470693		NOL4	1870.2	-0.250167	0.0797622	-3.1364	0.00171034	0.0486484
CHKA	920.43	0.38723	0.0715114	5.41494	6.13107e-08	1.74111e-06		KANK4	92.8274	-0.628552	0.200765	-3.13078	0.00174344	0.0472911		PNP	1343.01	-0.333132	0.106261	-3.13502	0.0017184	0.0487993
GPRASP2	1623.61	-0.234913	0.0434496	-5.40656	6.42466e-08	1.81606e-06		ITGBL1	58.2571	0.950319	0.303738	3.12875	0.00175553	0.0475427		GDAP1	1993.76	0.242943	0.07754	3.13314	0.00172949	0.0490356
KDELC2	602.116	-0.500775	0.0926239	-5.40655	6.42503e-08	1.81606e-06		HHEX	356.807	-0.472203	0.151153	-3.12401	0.00178406	0.0481395		WDR5B	586.053	0.247868	0.0791649	3.13104	0.0017419	0.0493084
HAL	16.9919	2.58105	0.477412	5.40634	6.43247e-08	1.81606e-06		ANKRD65	757.979	0.242073	0.0774925	3.12383	0.00178513	0.0481395		C5orf49	70.7075	-0.649863	0.207693	-3.12896	0.00175427	0.0495791
SIRT1	851.175	-0.311973	0.0577061	-5.40624	6.43609e-08	1.81606e-06		IKZF2	485.681	-0.367066	0.117511	-3.12367	0.00178611	0.0481395		EDARADD	1134.02	0.283436	0.0906086	3.12814	0.00175918	0.0496386
HAS2	126.361	-0.994217	0.184245	-5.39618	6.80748e-08	1.9178e-06		PER3	932.969	-0.40989	0.131341	-3.12081	0.00180356	0.0485325		CCDC88C	366.897	-0.50746	0.162517	-3.1225	0.00179323	0.0505188
LINC00284	17.2127	-2.20338	0.409345	-5.3827	7.33763e-08	2.06387e-06		CARS2	888.404	0.239702	0.076872	3.11819	0.00181963	0.0488117		BMP2	355.433	-0.564503	0.180875	-3.12096	0.0018026	0.0507021
MYLIP	798.834	-0.495382	0.0920792	-5.37995	7.45055e-08	2.0923e-06		TMEM150C	477.075	0.498213	0.159777	3.11818	0.00181971	0.0488117		CDKN1A	7772.73	-0.279631	0.0896175	-3.12027	0.00180683	0.0507404
ZDHHC8P1	82.8498	1.11627	0.207517	5.37918	7.48257e-08	2.09797e-06		AMACR	1214.05	-0.224516	0.0720294	-3.117	0.00182699	0.0489292		MYLIP	798.834	-0.378116	0.121403	-3.11456	0.0018422	0.0516518
RP11-680F8.1	83.6172	-1.19426	0.222043	-5.37851	7.51048e-08	2.10246e-06		KDELR3	384.258	0.370872	0.119011	3.11628	0.0018315	0.0489722		OSBPL1A	239.212	0.423807	0.136102	3.1139	0.00184632	0.0516852
PDE4B	309.35	-0.57899	0.107675	-5.3772	7.56551e-08	2.11452e-06		CALR	23215.4	0.192112	0.0616587	3.11572	0.00183494	0.0489868		RPL17-C18orf32	322.693	-0.707224	0.227768	-3.10501	0.00190272	0.05318
RGS17	1329.6	-0.307703	0.0572482	-5.3749	7.66256e-08	2.13826e-06		DUSP8	362.317	-0.548249	0.176036	-3.11441	0.00184315	0.0491283		GRIN3A	99.3425	-0.844949	0.272276	-3.10328	0.00191389	0.0534077
TRPV6	413.946	0.767953	0.142888	5.37449	7.68e-08	2.13976e-06		JAK1	8956.5	0.282518	0.0907575	3.11289	0.00185264	0.0493036		CCDC6	2497.32	0.355653	0.114624	3.10278	0.00191713	0.0534138
XPR1	3697.93	-0.271461	0.05052	-5.37333	7.72939e-08	2.15013e-06		SLC2A1	874.228	0.321986	0.10359	3.10829	0.00188173	0.0499222		PHLDA1	797.314	-0.34306	0.11062	-3.10124	0.00192711	0.0536075
CALCRL	152.52	0.653183	0.121669	5.36855	7.93741e-08	2.20453e-06		CRISPLD2	687.634	0.503389	0.161951	3.10828	0.00188179	0.0499222		HHEX	356.807	-0.468108	0.150982	-3.10043	0.00193238	0.0536698
FGF14	824.324	-0.358734	0.0668755	-5.36421	8.13057e-08	2.25464e-06		ALS2CL	387.937	0.448524	0.144374	3.10668	0.00189201	0.050093		CMTM8	312.12	0.336619	0.108701	3.09673	0.00195671	0.0542602
BTG2	1266.31	-0.357757	0.0666969	-5.36392	8.14348e-08	2.25469e-06		BACH1	1720.5	-0.240864	0.0775393	-3.10634	0.00189416	0.050093		RP11-475I24.1	31.0897	4.33619	1.40096	3.09516	0.00196706	0.0544619
HYAL1	131.25	0.705854	0.13161	5.36322	8.17521e-08	2.25993e-06		MARCH7	2388.42	-0.167057	0.053822	-3.10388	0.00191004	0.0503941		GPR56	4171.51	-0.396228	0.128086	-3.09345	0.00197847	0.0546728
TMEM60	661.873	-0.479512	0.089474	-5.35924	8.35749e-08	2.30672e-06		AKT3	2927.13	-0.18022	0.0580671	-3.10365	0.00191151	0.0503941		COG2	1266.73	0.213182	0.0689222	3.09309	0.00198085	0.0546728
TENC1	723.444	0.598508	0.111801	5.35335	8.63412e-08	2.37936e-06		TYK2	1610.53	0.245202	0.0790522	3.10177	0.0019237	0.0506363		NISCH	4136.98	0.643957	0.208272	3.0919	0.00198878	0.0548061
PDXDC1	6942.82	0.191635	0.0358163	5.35049	8.77184e-08	2.41355e-06		RIMS4	46.6738	0.909696	0.293416	3.10036	0.00193284	0.0507135		BRD7	2629.29	-0.200678	0.0649298	-3.09068	0.00199697	0.054872
AMIGO2	203.96	-0.700555	0.131021	-5.34688	8.94811e-08	2.45823e-06		KIF5A	703.012	-0.356208	0.114896	-3.10027	0.00193344	0.0507135		PHLDB2	3235.48	-0.15511	0.0501943	-3.09018	0.00200035	0.054872
ZNF189	1927.35	0.444873	0.0832378	5.3446	9.0617e-08	2.48558e-06		ANKRD39	383.224	0.41026	0.132345	3.09994	0.00193563	0.0507135		OLAH	22.71	1.39046	0.449963	3.09016	0.00200048	0.054872
TBL1XR1	4258.55	-0.243734	0.0457035	-5.33295	9.66316e-08	2.64645e-06		PVRL3	2230.94	-0.323829	0.104563	-3.09698	0.00195501	0.051142		GPRIN1	668.262	-0.368916	0.119476	-3.08778	0.00201655	0.0552273
CRY1	1030.11	-0.283444	0.0531711	-5.3308	9.77813e-08	2.6738e-06		DSC2	1260.55	-0.234603	0.0758083	-3.09468	0.00197023	0.0514606		ARSB	586.923	-0.306855	0.0994293	-3.08616	0.00202757	0.0554433
OLAH	22.71	1.98413	0.372764	5.32276	1.02206e-07	2.79049e-06		KCNK5	262.37	0.437511	0.141493	3.09211	0.00198736	0.0517773		SPC25	476.563	-0.451673	0.146519	-3.08269	0.00205139	0.0560081
MCF2L	1884.13	0.289247	0.0543647	5.3205	1.0348e-07	2.82092e-06		NDRG2	215.175	0.412503	0.133412	3.09195	0.00198849	0.0517773		RP11-680F8.1	83.6172	-0.893051	0.289853	-3.08105	0.00206274	0.0562312
TBC1D22A	958.914	0.319216	0.060021	5.3184	1.04683e-07	2.84932e-06		COPS8	1155.61	0.272432	0.0882563	3.08683	0.00202304	0.0525193		CHODL	54.5653	-0.944142	0.306568	-3.07971	0.002072	0.0563965
RP11-551L14.1	35.5785	2.48533	0.467864	5.31207	1.08385e-07	2.94555e-06		GALNT2	1766.09	0.238484	0.077259	3.08681	0.0020232	0.0525193		THRA	1071.06	0.329369	0.107014	3.07781	0.00208526	0.0566704
MOB3B	163.824	0.754576	0.142086	5.31071	1.09199e-07	2.96312e-06		UFD1L	1079.8	0.235242	0.0762277	3.08605	0.00202834	0.0525347		LINC00261	1604.38	-0.383104	0.1245	-3.07714	0.00209	0.056712
MTMR7	1688.45	-0.284918	0.0536656	-5.30914	1.10144e-07	2.98418e-06		FKBP9	1458.99	0.241637	0.078306	3.08581	0.00203001	0.0525347		FAM110B	274.718	-0.432756	0.140721	-3.07528	0.00210304	0.0569786
FAM132B	151.098	0.793527	0.149498	5.30795	1.10868e-07	2.99842e-06		CCSER2	1596.86	-0.203333	0.0660098	-3.08034	0.00206764	0.0534266		PRRX1	249.687	-0.602572	0.196038	-3.07375	0.00211386	0.0571841
SLC7A11	1723.75	-0.467847	0.0881447	-5.30771	1.11009e-07	2.99842e-06		JAK2	873.698	-0.272626	0.0885483	-3.07884	0.0020781	0.053564		SLC34A2	156.785	-0.606369	0.197358	-3.07243	0.00212327	0.0573509
KIAA0247	1266.86	-0.357025	0.0672918	-5.30563	1.12284e-07	3.02823e-06		KIAA0247	1266.86	-0.273318	0.0887779	-3.07867	0.0020793	0.053564		KIF21A	4126.37	-0.170119	0.0553953	-3.07101	0.00213339	0.0575365
RP11-396K3.1	2805.62	0.397463	0.0750509	5.29592	1.18419e-07	3.18885e-06		NTHL1	156.24	0.48045	0.156369	3.07254	0.00212242	0.0545918		PLA2G4C	456.389	-0.339186	0.110522	-3.06894	0.00214822	0.0578012
TMEM45B	602.213	-0.79905	0.150951	-5.29346	1.20026e-07	3.22722e-06		RBM47	2769.74	-0.19484	0.0634436	-3.07107	0.00213291	0.0547782		NAV3	394.475	-0.358577	0.116857	-3.06851	0.00215126	0.0578012
PAX4	34.6725	-1.5221	0.287706	-5.29045	1.22013e-07	3.27564e-06		GREB1	840.534	0.814791	0.265425	3.06976	0.00214233	0.0549367		RDH12	38.0063	0.866629	0.282449	3.06827	0.00215301	0.0578012
HAO1	56.1774	1.18724	0.224497	5.28847	1.23344e-07	3.30637e-06		NKX2-2	1212.76	0.442736	0.144342	3.06726	0.00216029	0.0553133		WNT4	3279.18	0.239082	0.0779585	3.06678	0.00216375	0.0579875
TLE4	255.03	-0.526752	0.0996188	-5.28768	1.23879e-07	3.31458e-06		PFKFB2	6124.85	0.327782	0.106942	3.06506	0.00217626	0.0556379		IRF1	707.577	-0.294273	0.0959667	-3.0664	0.0021665	0.0579875
KIAA1199	256.124	-1.47808	0.279545	-5.28746	1.24025e-07	3.31458e-06		AC005789.11	81.5434	-0.843233	0.275373	-3.06215	0.00219751	0.0560962		C1orf21	262.498	-0.472306	0.154135	-3.06423	0.0021823	0.0583222
PITPNM3	240.62	0.604923	0.114438	5.28606	1.24982e-07	3.33511e-06		RRBP1	5851.36	0.205824	0.0672982	3.05839	0.00222527	0.0566774		GLIPR2	204.932	0.581252	0.189745	3.06333	0.00218887	0.0584095
DST	17966.9	-0.326062	0.0617103	-5.28375	1.26565e-07	3.37226e-06		GLT8D2	357.433	-0.504891	0.165096	-3.05816	0.00222698	0.0566774		HSD17B11	855.82	0.354223	0.115661	3.0626	0.00219427	0.058419
CYB561	2953.01	0.227999	0.0431724	5.28113	1.28388e-07	3.41255e-06		TRPC4	172.059	-0.444746	0.145529	-3.05606	0.00224267	0.0569907		CD5	131.755	-0.805341	0.262979	-3.06238	0.00219583	0.058419
GPR68	52.0098	-1.04139	0.197195	-5.28103	1.28463e-07	3.41255e-06		CCL26	35.7917	1.37862	0.4513	3.05477	0.0022523	0.0571495		SUN1	3514.77	-0.17055	0.0557005	-3.06191	0.00219933	0.0584242
HSD11B2	32.1791	2.43236	0.460825	5.27826	1.30414e-07	3.45919e-06		ATRAID	2090.87	0.236452	0.0775039	3.05084	0.00228203	0.0578172		RP11-79H23.3	38.9231	-0.855234	0.279356	-3.06145	0.00220267	0.0584251
SHC4	129.013	-0.761604	0.144305	-5.27774	1.30788e-07	3.45949e-06		NOMO2	5553.54	0.169666	0.0556254	3.05015	0.00228728	0.0578634		ATP10A	59.0305	0.704442	0.230723	3.0532	0.00226418	0.0599668
TSC22D1	5885.94	-0.556133	0.105374	-5.2777	1.30816e-07	3.45949e-06		CD9	1130.94	0.345755	0.113444	3.0478	0.00230521	0.0582299		PIK3AP1	879.152	-0.499724	0.163727	-3.05218	0.00227185	0.0600492
WNT4	3279.18	0.310515	0.058852	5.27619	1.31896e-07	3.48284e-06		OGT	5594.2	-0.269269	0.0883799	-3.04672	0.00231355	0.0583533		GAS1	35.814	0.969297	0.317606	3.05189	0.00227408	0.0600492
TMEM132A	1059.46	-0.357685	0.0678213	-5.27394	1.33528e-07	3.52069e-06		KRT40	62.2809	0.823596	0.270435	3.04545	0.00232335	0.0585131		THSD4	314.871	0.39015	0.127921	3.04993	0.00228892	0.0603511
TAPT1	979.949	-0.30643	0.0581313	-5.27134	1.35431e-07	3.56555e-06		C4BPB	22.8481	1.20442	0.396223	3.03976	0.00236767	0.0595128		SERTAD4	52.4689	-1.02278	0.335421	-3.04924	0.00229424	0.0603714
CNGA3	592.002	-0.69519	0.131891	-5.27094	1.35725e-07	3.56797e-06		APBB2	1230.81	-0.408118	0.134274	-3.03945	0.00237009	0.0595128		WARS	3917.74	-0.19413	0.0636713	-3.04894	0.00229652	0.0603714
SAA1	29.496	2.95794	0.561235	5.27041	1.36116e-07	3.57294e-06		RP11-193H5.1	20.1637	-1.36739	0.449987	-3.03872	0.00237584	0.0595687		VWA5A	3541.42	-0.21577	0.0708357	-3.04607	0.00231857	0.0608607
EDARADD	1134.02	0.363355	0.068955	5.26945	1.36837e-07	3.58274e-06		NEFM	515.081	-0.660082	0.217312	-3.03748	0.00238562	0.0597254		FAT1	8905.14	0.274661	0.0902692	3.04268	0.0023448	0.0614581
FAM159B	937.728	1.12876	0.214211	5.26937	1.36894e-07	3.58274e-06		C10orf54	125.148	0.56832	0.187312	3.03409	0.00241266	0.0603129		SV2B	178.205	-0.394679	0.12982	-3.04021	0.00236414	0.0618734
THAP2	451.175	-0.397396	0.0754848	-5.26458	1.40507e-07	3.67185e-06		SMARCA2	4658.56	-0.201116	0.0663073	-3.03308	0.00242071	0.0604247		ADAMTS5	608.351	-1.24589	0.409925	-3.03933	0.00237108	0.0619633
WDR72	197.816	1.08762	0.206605	5.26425	1.40759e-07	3.67303e-06		SYT14	1108.2	-0.314795	0.103876	-3.03049	0.00244159	0.060856		FKBP1B	283.982	0.602876	0.198537	3.0366	0.00239266	0.062435
DUSP1	1620.77	0.52196	0.0991799	5.26276	1.41905e-07	3.69748e-06		ESYT1	8867.5	-0.201511	0.0666096	-3.02525	0.00248426	0.0618286		C6orf222	164.629	-0.629026	0.207232	-3.03537	0.0024024	0.062535
BRD7	2629.29	-0.259104	0.0492658	-5.2593	1.44604e-07	3.76226e-06		P4HTM	2693.24	0.202609	0.067009	3.02361	0.00249776	0.062073		C10orf25	60.8033	0.649211	0.213892	3.03523	0.00240356	0.062535
WDR25	431.93	-0.562614	0.107176	-5.24943	1.52567e-07	3.9636e-06		CRY1	1030.11	-0.214137	0.0708753	-3.02132	0.00251678	0.0624539		GPR150	24.469	1.13693	0.374816	3.03329	0.00241906	0.0628458
CD47	2527.44	-0.305318	0.0581766	-5.24812	1.53655e-07	3.98603e-06		ATOH8	111.11	0.601869	0.199302	3.01989	0.00252869	0.0626456		VILL	171.708	0.434645	0.143416	3.03065	0.00244025	0.0633034
EPHA4	431.407	0.595042	0.113463	5.24437	1.56817e-07	4.0621e-06		ANKRD28	1360.81	-0.230921	0.0764766	-3.0195	0.00253192	0.0626456		GGT5	69.1495	0.644585	0.212845	3.02842	0.00245834	0.0636268
REG1P	29.0116	2.18902	0.417603	5.24187	1.58961e-07	4.11159e-06		SIL1	3005.97	0.194357	0.0643959	3.01816	0.00254319	0.0628323		KIF19	377.677	0.689279	0.227641	3.02793	0.00246237	0.0636268
ABCG2	287.348	-0.604587	0.11541	-5.23861	1.61788e-07	4.17861e-06		PVRL2	1729.29	0.201542	0.0667974	3.01722	0.00255106	0.0629348		CD274	295.758	-0.397029	0.131129	-3.02779	0.00246351	0.0636268
CTSZ	3855.24	0.295527	0.0564745	5.23293	1.6684e-07	4.30282e-06		UBE2QL1	1063.26	0.239401	0.0793711	3.01622	0.00255945	0.0630058		HIST2H2BE	1073.88	-0.239313	0.0791428	-3.02382	0.00249608	0.0643741
AGPAT6	3063.47	0.317896	0.060758	5.23217	1.6753e-07	4.31432e-06		RP6-99M1.2	98.1455	-0.679426	0.225274	-3.01599	0.00256139	0.0630058		SLC45A1	118.436	0.539636	0.178523	3.02278	0.00250463	0.0644925
ESRP2	361.593	0.364556	0.0696885	5.23123	1.68389e-07	4.33014e-06		ZNF711	339.151	-0.316246	0.104957	-3.0131	0.00258591	0.0635164		CORO2B	216.35	-0.558304	0.184734	-3.02221	0.0025094	0.0644925
PPP1R14C	480.187	0.406147	0.0777144	5.22614	1.73083e-07	4.44439e-06		CD164	7354.08	-0.199674	0.0662821	-3.01249	0.00259113	0.0635523		KCNJ16	1010.45	0.428871	0.141919	3.02194	0.00251161	0.0644925
GS1-358P8.4	1678.35	-0.483837	0.0925872	-5.22574	1.73458e-07	4.44756e-06		MGLL	330.026	0.391519	0.130042	3.0107	0.00260643	0.0638348		GS1-358P8.4	1678.35	-0.364662	0.120904	-3.01613	0.00256027	0.0655324
VAV3	657.434	-0.535508	0.102595	-5.21963	1.79281e-07	4.59021e-06		MRPL34	565.162	0.303479	0.100845	3.00935	0.00261807	0.0640271		SPG20	1851.17	-0.219602	0.0728098	-3.0161	0.00256047	0.0655324
KLHL5	1341.42	-0.347985	0.0666801	-5.21872	1.80161e-07	4.60608e-06		RXRA	1422.51	0.281919	0.0937501	3.00713	0.00263728	0.0644038		C2orf72	238.465	0.381206	0.126404	3.01578	0.00256322	0.0655324
GRIN3A	99.3425	-1.12082	0.21495	-5.21434	1.84473e-07	4.70953e-06		RP11-143K11.1	166.625	-0.407628	0.135586	-3.00641	0.00264354	0.0644635		RND1	208.064	-0.499888	0.165798	-3.01504	0.00256944	0.0655967
NCF2	170.433	-0.74522	0.143026	-5.21038	1.88458e-07	4.80431e-06		SLC39A7	5702.77	0.184056	0.061236	3.00568	0.00264988	0.0645122		MAMDC2	125.311	-0.721621	0.239688	-3.01067	0.00260675	0.0664533
KCNE4	897.672	-0.538754	0.103428	-5.20901	1.89855e-07	4.83298e-06		KRT8	15620	0.251632	0.0837292	3.0053	0.00265317	0.0645122		OPRD1	93.8514	-0.705341	0.234335	-3.00997	0.00261272	0.0665097
DOCK10	1015.69	-0.441506	0.084878	-5.20166	1.97518e-07	5.02082e-06		CELF2	345.366	-0.502968	0.167423	-3.00417	0.00266309	0.0646603		MSI2	3096.25	-0.323546	0.107634	-3.00597	0.00264735	0.0672416
LPIN3	470.868	0.40208	0.0774301	5.19281	2.07148e-07	5.24983e-06		YIPF3	2090.54	0.262456	0.0874498	3.00122	0.002689	0.0651958		C14orf105	202.993	-0.487305	0.162139	-3.00548	0.00265165	0.0672416
YPEL5	1861.78	-0.249493	0.0480466	-5.19273	2.07233e-07	5.24983e-06		FXYD2	2359.65	0.258844	0.0862675	3.00049	0.00269549	0.0652595		CD99	5718.37	0.460334	0.153172	3.00534	0.00265287	0.0672416
C10orf128	54.7392	-0.926535	0.178435	-5.19256	2.07418e-07	5.24983e-06		GCNT4	479.056	-0.484199	0.161407	-2.99986	0.00270103	0.0653001		PSD4	1801.32	0.17552	0.0584447	3.00318	0.00267177	0.0675597
VIL1	1647.1	0.51355	0.0989392	5.19056	2.09662e-07	5.29905e-06		ROBO2	2446.58	-0.241619	0.0805599	-2.99925	0.00270647	0.065338		AGPAT6	3063.47	0.241568	0.0804413	3.00303	0.00267306	0.0675597
PEMT	2594.84	-0.343453	0.0661738	-5.19017	2.10101e-07	5.30259e-06		RNF207	160.087	0.478449	0.159586	2.99806	0.00271702	0.0654991		KANK1	1349.19	-0.218362	0.072924	-2.99438	0.00275003	0.069247
MMP9	66.2114	-1.68956	0.326234	-5.17899	2.23093e-07	5.62245e-06		IRAK3	125.474	0.681149	0.227461	2.99458	0.00274825	0.0661577		RFPL1S	65.056	0.829372	0.276979	2.99435	0.00275034	0.069247
APCDD1L	190.481	-0.717597	0.138696	-5.17387	2.29295e-07	5.77055e-06		LLGL2	2464.27	0.179792	0.0600656	2.99327	0.00276008	0.0663479		BRCA1	230.322	0.70437	0.235244	2.99421	0.00275156	0.069247
CD109	219.111	-0.73905	0.142883	-5.17242	2.31085e-07	5.80732e-06		RAP1B	2871.53	-0.193291	0.0645917	-2.99251	0.00276694	0.0664184		AC005540.3	46.8459	-1.12821	0.376972	-2.99283	0.00276403	0.0694619
LEFTY1	114.477	1.35941	0.263211	5.16472	2.40796e-07	6.04278e-06		LRRC10B	735.712	0.258096	0.0862623	2.99199	0.00277162	0.0664362		ERO1LB	26475.6	0.216668	0.0724301	2.99141	0.00277694	0.0696875
MMP3	347.743	1.50378	0.291183	5.16439	2.41227e-07	6.04502e-06		B3GALT2	240.371	-0.579476	0.193704	-2.99156	0.00277556	0.0664364		FUNDC2	2003.23	0.189141	0.0633093	2.98757	0.00281203	0.070468
ACADL	45.9096	1.22666	0.237871	5.15683	2.5117e-07	6.28528e-06		TSPO	371.808	0.421985	0.141103	2.99063	0.00278404	0.0665452		PCSK1	22692.7	-0.293882	0.0984167	-2.9861	0.00282559	0.0707076
TNFSF15	75.3972	-1.01337	0.196724	-5.15126	2.58749e-07	6.4658e-06		VPS37A	1935.39	-0.177632	0.0594278	-2.98904	0.00279859	0.0667985		CCL2	832.264	-0.823871	0.276185	-2.98304	0.00285398	0.0713174
KCNQ3	149.535	0.950268	0.18471	5.14465	2.6802e-07	6.68802e-06		MBNL2	4298.67	-0.216982	0.0726538	-2.98652	0.00282173	0.0672559		TDRP	521.31	-0.285467	0.0959139	-2.97628	0.00291765	0.0728053
VEGFA	7688.4	-0.34951	0.0679631	-5.14264	2.709e-07	6.75038e-06		PPP5C	1274.28	0.297844	0.0998019	2.98435	0.00284185	0.0676148		ADAMTS18	118.934	0.805298	0.27071	2.97476	0.00293215	0.0730641
C15orf59	592.957	-0.459283	0.0893869	-5.13814	2.77472e-07	6.9044e-06		PHTF2	2580.06	-0.226883	0.0760323	-2.98403	0.00284479	0.0676148		MVK	579.814	0.27748	0.093313	2.97364	0.00294287	0.0732281
RP1-140K8.5	87.2053	0.856832	0.166864	5.1349	2.82295e-07	7.01457e-06		MAGEH1	1392.23	0.279613	0.0937562	2.98234	0.00286056	0.067894		PLAGL1	964.766	0.459707	0.154698	2.97164	0.00296211	0.0736035
ARID5A	297.791	-0.45999	0.0895914	-5.13431	2.83183e-07	7.02674e-06		NNMT	1214.58	0.50324	0.168782	2.9816	0.00286749	0.0679631		PDK3	913.529	-0.272869	0.0919033	-2.96909	0.00298686	0.0741143
NR1D2	2512.43	-0.232996	0.0453839	-5.1339	2.83806e-07	7.03236e-06		TMEM258	1371.83	0.234992	0.0788262	2.98115	0.00287172	0.0679681		DOCK7	1496.08	-0.185795	0.062605	-2.96774	0.00299998	0.0743356
SOX4	1828.47	-0.435499	0.0848987	-5.12963	2.90315e-07	7.18356e-06		FAM65C	29.908	1.01454	0.340513	2.97946	0.0028876	0.0682484		NHS	133.219	-0.449243	0.151422	-2.96684	0.00300882	0.0744505
WNT5A	542.124	-0.44921	0.0876003	-5.12795	2.92909e-07	7.23764e-06		H19	834.705	0.979936	0.328952	2.97896	0.00289227	0.0682633		PTGES	54.2032	-0.886054	0.298744	-2.96593	0.00301767	0.0745397
NLGN1	799.507	-0.284999	0.0556176	-5.12426	2.98702e-07	7.37048e-06		ATP6AP1	3795.01	0.173674	0.0583204	2.97793	0.00290199	0.0683972		SYT5	738.39	-0.307521	0.103696	-2.96561	0.00302085	0.0745397
ACVR1	918.047	-0.552699	0.107882	-5.12317	3.00447e-07	7.40322e-06		EPS8L1	79.2267	0.599714	0.201464	2.97678	0.00291293	0.0684712		SLC19A2	670.274	0.359479	0.12132	2.96306	0.00304597	0.0750547
SERPINB7	103.24	-1.69621	0.331424	-5.11794	3.08897e-07	7.60085e-06		TIFA	382.649	0.370724	0.12454	2.97675	0.00291324	0.0684712		AMOTL1	1021.56	-0.213799	0.0721827	-2.96192	0.00305728	0.0751942
VCAN	1344.19	-0.57351	0.112163	-5.11321	3.16734e-07	7.78287e-06		MST1P2	117.611	0.510965	0.171892	2.97259	0.00295303	0.0692991		CDC42SE2	2399.88	-0.239393	0.0808313	-2.96163	0.00306013	0.0751942
SERPIND1	73.1913	-1.04962	0.205295	-5.11276	3.17486e-07	7.79052e-06		PIK3R5	28.3149	0.98077	0.329994	2.97209	0.00295782	0.0692991		MPHOSPH9	1209.43	0.223753	0.0756544	2.95757	0.00310078	0.0760873
ALCAM	10784.4	-0.35989	0.0705292	-5.10271	3.34816e-07	8.20439e-06		BCL9	521.537	-0.654304	0.220172	-2.97178	0.00296076	0.0692991		JUP	2059.56	-0.195267	0.0660381	-2.95689	0.00310763	0.0761499
PLXNC1	1315.69	-0.298625	0.0585323	-5.10189	3.36279e-07	8.22884e-06		ABHD12	1528.59	0.193073	0.0649831	2.97113	0.00296704	0.0693498		KIF5A	703.012	-0.339078	0.114742	-2.95515	0.00312521	0.0764313
COL5A3	503.38	-0.652106	0.127825	-5.10154	3.36902e-07	8.2327e-06		TRPM4	244.325	0.361043	0.121634	2.96828	0.00299474	0.0699007		CD99.1	6114.56	0.455881	0.15428	2.9549	0.00312775	0.0764313
TLL2	50.3828	-1.2285	0.240964	-5.09829	3.4274e-07	8.36381e-06		PIK3R1	1061.98	0.338153	0.11394	2.96783	0.00299911	0.0699062		APCDD1L-AS1	334.056	-0.399294	0.135195	-2.95347	0.00314228	0.0766802
FAM46A	4126.8	-0.273782	0.0537133	-5.09709	3.44913e-07	8.40524e-06		RAB3IP	2317.11	-0.206282	0.0695242	-2.96706	0.00300663	0.0699848		MSC	213.871	-0.56981	0.193188	-2.94952	0.00318269	0.0775595
CDC42EP4	1182.05	0.458121	0.0899102	5.09531	3.48162e-07	8.47274e-06		NFKBIA	1711.28	0.410707	0.138497	2.96545	0.00302238	0.0702547		GLTPD1	212.23	0.4512	0.153012	2.9488	0.00319015	0.0776343
RFX2	278.067	-0.608092	0.119365	-5.09437	3.49894e-07	8.50318e-06		RALYL	186.582	0.377285	0.127319	2.96331	0.00304353	0.0706492		SLC26A2	1494.72	0.251715	0.0854709	2.94504	0.00322908	0.0784739
SCD5	3198.68	0.490137	0.0962618	5.09171	3.54857e-07	8.61199e-06		CHPF	5853.57	0.226235	0.0763917	2.96152	0.00306127	0.0709636		RP11-54O7.3	218.758	-0.54255	0.184472	-2.9411	0.00327046	0.0793397
CARTPT	13.8247	2.71111	0.532582	5.0905	3.57125e-07	8.65514e-06		PALLD	5333.06	-0.348922	0.118267	-2.95029	0.00317475	0.0734268		SLC30A2	192.893	1.27021	0.431927	2.9408	0.00327368	0.0793397
HSPB1	3164.2	0.408652	0.0803574	5.08543	3.66787e-07	8.87131e-06		TTC8	1882.76	0.24025	0.0814367	2.95015	0.00317622	0.0734268		GPR68	52.0098	-0.801832	0.272715	-2.94018	0.00328017	0.0793882
TMPRSS2	447.38	0.505003	0.0993064	5.0853	3.67047e-07	8.87131e-06		ATP2B1	4646.72	-0.194259	0.0658758	-2.94886	0.00318944	0.0736317		PLAU	952.879	-0.84358	0.287555	-2.93362	0.00335029	0.0809744
KCMF1	1534.77	0.276265	0.0543668	5.0815	3.74457e-07	9.03807e-06		ITGB4	319.409	0.470285	0.159527	2.948	0.00319839	0.0737375		RPP40	71.1355	0.617525	0.210867	2.9285	0.003406	0.0821497
KIAA1324	12167.7	0.318903	0.0627865	5.07917	3.79091e-07	9.13742e-06		TM7SF2	578.236	0.311939	0.105864	2.9466	0.0032129	0.0739711		C1orf51	118.694	-0.563885	0.192564	-2.9283	0.0034082	0.0821497
COPS8	1155.61	0.338778	0.066733	5.07661	3.84222e-07	9.24489e-06		HID1	2086.65	0.226383	0.0768871	2.94435	0.00323634	0.0744095		SLC39A3	540.742	0.257417	0.0879504	2.92684	0.00342426	0.0824245
MAOA	1240.09	0.44864	0.08838	5.07626	3.84933e-07	9.24489e-06		CHST9	1242.7	-0.274826	0.0933549	-2.94388	0.00324123	0.0744206		PTPRJ	2216.78	0.388731	0.132911	2.92474	0.00344749	0.0828709
TMTC1	90.1064	0.852143	0.167871	5.07617	3.85117e-07	9.24489e-06		SUSD2	37.5524	0.867799	0.294912	2.94257	0.00325504	0.0746132		FRMPD1	347.321	0.5912	0.202265	2.9229	0.00346789	0.0832483
RP11-355I22.6	30.5556	1.45918	0.287618	5.07331	3.90954e-07	9.37025e-06		RP11-814P5.1	78.4041	0.62536	0.212545	2.94224	0.00325845	0.0746132		NRARP	76.8869	-0.565666	0.19362	-2.92153	0.00348316	0.0834682
ATP2B1	4646.72	-0.254027	0.0500734	-5.07309	3.91398e-07	9.37025e-06		RP11-274H2.5	101.559	-0.687455	0.233705	-2.94155	0.00326574	0.0746789		ARSK	285.875	0.398197	0.136311	2.92123	0.00348649	0.0834682
KCNJ15	366.632	0.673319	0.132747	5.07221	3.93221e-07	9.40116e-06		TANGO2	1080.61	0.271114	0.0924614	2.93218	0.00336588	0.0768231		RGS20	18.5475	-1.2763	0.437102	-2.91992	0.00350119	0.0837069
PRKACB	5042.43	0.427521	0.0843358	5.06927	3.9934e-07	9.53457e-06		MIDN	628.626	-0.557019	0.189983	-2.93193	0.0033686	0.0768231		KCNK9	21.006	-1.21716	0.417102	-2.91813	0.00352135	0.0840751
ODC1	3255.61	-0.312883	0.0617294	-5.06862	4.00706e-07	9.55431e-06		FABP5	964.486	-0.335809	0.11466	-2.92873	0.0034035	0.0775146		RCAN2	2290.66	-0.197928	0.067853	-2.91701	0.0035341	0.0842659
RAB3IP	2317.11	-0.267818	0.0528739	-5.06523	4.07915e-07	9.71309e-06		SOCS5	818.246	-0.218703	0.0747444	-2.92602	0.00343333	0.0780453		HGD	511.013	0.501046	0.17183	2.91594	0.00354624	0.0844416
CCL2	832.264	-1.05932	0.209167	-5.06449	4.09503e-07	9.73781e-06		NUDT9	1302.71	0.240836	0.0823155	2.92577	0.00343604	0.0780453		NPR3	49.0656	-0.876118	0.300601	-2.91455	0.00356197	0.0847022
RERG	109.677	0.760256	0.150197	5.06172	4.155e-07	9.86714e-06		FSD1L	632.403	-0.314275	0.107442	-2.92505	0.00344397	0.0781204		PAX4	34.6725	-0.915344	0.314179	-2.91345	0.00357461	0.0848886
TPH2	47.6399	-1.09492	0.216691	-5.0529	4.35149e-07	1.03199e-05		ZDHHC22	36.4874	-1.04609	0.357702	-2.92446	0.00345051	0.0781638		FAM46C	5597.16	0.341839	0.117522	2.90873	0.00362895	0.0860635
DYNC1I1	876.467	0.382018	0.0757134	5.04558	4.52155e-07	1.07089e-05		TIMP4	61.1987	0.767661	0.262586	2.92346	0.00346161	0.0783103		CNP	2809.96	-0.322205	0.1108	-2.90799	0.00363764	0.0861541
IRF2BP2	3559.73	0.333235	0.0660727	5.04346	4.5719e-07	1.08136e-05		EHBP1	1498.08	-0.278611	0.0953225	-2.92283	0.0034687	0.0783657		ABR	3315.03	-0.283213	0.0974659	-2.90577	0.00366353	0.0865845
TAT	56.7269	1.11113	0.22034	5.04281	4.58757e-07	1.08362e-05		C21orf91	584.886	-0.296116	0.101328	-2.92236	0.00347385	0.0783773		SYDE2	509.287	-0.353699	0.121731	-2.90559	0.0036656	0.0865845
ALB	3440.46	1.54057	0.305627	5.04067	4.63911e-07	1.09434e-05		STAT4	484.628	-0.312512	0.107049	-2.91935	0.00350763	0.079027		PLK3	293.369	-0.331374	0.114071	-2.90499	0.00367263	0.086635
HHATL	262.074	0.534709	0.106136	5.03797	4.70505e-07	1.10841e-05		ZDHHC2	3398.87	-0.225628	0.0772974	-2.91896	0.003512	0.079027		RP11-88H9.2	43.9869	0.908989	0.312996	2.90415	0.00368247	0.0867512
GOLM1	2624.53	0.29533	0.0586522	5.03528	4.77153e-07	1.12258e-05		KPNA1	1602.78	-0.207689	0.0712069	-2.9167	0.00353752	0.079443		MIR4458HG	204.516	0.389957	0.134583	2.89752	0.00376126	0.0884896
TNKS1BP1	1456.21	0.360111	0.071595	5.02983	4.90904e-07	1.1534e-05		FKBP10	571.89	0.26959	0.0924363	2.91649	0.00353989	0.079443		RNF144A	489.403	-0.409513	0.141451	-2.89509	0.00379053	0.0890599
CA4	38.7832	1.49191	0.296993	5.0234	5.07646e-07	1.19115e-05		GRB10	1400.42	0.30198	0.103574	2.91559	0.00355021	0.079569		SLC5A1	633.976	-0.299541	0.103583	-2.89178	0.00383063	0.0898825
NEFM	515.081	-0.83002	0.165362	-5.01942	5.18277e-07	1.21448e-05		ACKR4	45.2886	-0.930713	0.319275	-2.91508	0.00355592	0.0795915		LFNG	73.2388	-0.61914	0.214137	-2.89133	0.0038361	0.0898918
SYT5	738.39	-0.390532	0.0778812	-5.01447	5.31812e-07	1.24455e-05		RALGDS	2027.54	0.302295	0.103846	2.911	0.00360269	0.080441		SAMD13	49.0737	0.860173	0.298176	2.88478	0.00391686	0.0916629
EDNRA	248.954	-0.474756	0.0947516	-5.01053	5.42808e-07	1.26861e-05		SPON2	495.685	0.338876	0.116414	2.91094	0.0036034	0.080441		PHGR1	13.0112	2.04056	0.707764	2.8831	0.00393779	0.092031
NFKBIA	1711.28	0.52331	0.104463	5.0095	5.4571e-07	1.27371e-05		ZNF292	5463.24	-0.276997	0.0951994	-2.90965	0.00361834	0.0806679		LINC00284	17.2127	-1.41312	0.490214	-2.88266	0.00394334	0.0920389
CADPS	7886.39	-0.244474	0.0488192	-5.00774	5.50723e-07	1.28372e-05		E2F1	42.3451	0.865793	0.297662	2.90865	0.00362992	0.0808196		RP11-143K11.1	166.625	-0.389261	0.135082	-2.88166	0.00395584	0.0922092
SORT1	5712.38	0.327362	0.0653755	5.00741	5.51677e-07	1.28425e-05		MAPRE1	4378.08	-0.163782	0.0563363	-2.90722	0.00364652	0.0809824		RP11-206L10.11	1560.17	0.261508	0.090903	2.87678	0.00401758	0.0935251
SUN2	2388.25	0.286556	0.0572505	5.0053	5.57751e-07	1.29668e-05		PRKCE	1154.76	-0.240157	0.0826077	-2.9072	0.00364682	0.0809824		PTK2	4528.85	-0.143748	0.0499808	-2.87606	0.0040267	0.0936141
NPNT	1867.46	-0.57759	0.115412	-5.0046	5.59769e-07	1.29966e-05		SLC16A9	1062.52	0.255885	0.0881075	2.90423	0.00368155	0.0816463		RP3-523K23.2	110.44	-0.503671	0.17538	-2.87189	0.00408024	0.0947343
NDRG2	215.175	0.52726	0.105392	5.00284	5.64911e-07	1.30988e-05		SLC22A17	4296.96	0.213398	0.0734927	2.90366	0.00368826	0.081688		PBX1	1481.91	-0.291365	0.101487	-2.87096	0.00409221	0.0948878
CHL1	370.386	-0.492517	0.0985263	-4.99884	5.76764e-07	1.33562e-05		ATP13A3	7344.29	-0.20416	0.0703378	-2.90256	0.00370126	0.0818611		SLITRK6	128.769	0.808973	0.281819	2.87054	0.00409769	0.0948904
TANGO2	1080.61	0.349715	0.0700003	4.99591	5.856e-07	1.35431e-05		STON1	147.854	0.504112	0.173705	2.90212	0.00370641	0.0818611		TMX1	2099.43	0.279899	0.0975651	2.86885	0.0041197	0.0952755
RAP1GAP	1857.47	0.443798	0.0889636	4.98854	6.08382e-07	1.40516e-05		BBX	4018.38	-0.149183	0.0514111	-2.90177	0.00371061	0.0818611		WFS1	2570.49	-0.256377	0.0894796	-2.8652	0.00416742	0.0962533
MRO	29.1981	1.25933	0.252838	4.9808	6.33214e-07	1.4606e-05		LGI3	536.553	0.447858	0.154406	2.90053	0.0037253	0.0820265		ETS2	1181.67	0.248659	0.0869821	2.85874	0.00425331	0.098109
DTX4	183.033	-0.582907	0.117145	-4.97596	6.49243e-07	1.49563e-05		COG2	1266.73	0.200192	0.0690268	2.90021	0.00372913	0.0820265		MIEF2	423.772	-0.301588	0.105579	-2.85653	0.00428299	0.0986649
TP53INP1	1349.21	0.330578	0.0664422	4.97542	6.51064e-07	1.49658e-05		ALG3	487.887	0.313633	0.108152	2.89991	0.00373267	0.0820265		DIP2B	3483.22	-0.195041	0.0682996	-2.85567	0.00429466	0.0988051
ITGBL1	58.2571	1.15396	0.231937	4.97533	6.5135e-07	1.49658e-05		PAQR7	317.512	0.319305	0.110178	2.89809	0.00375443	0.0823144		MCU	626.853	-0.306741	0.107434	-2.85517	0.00430145	0.0988327
TSPAN2	1160.89	-0.346211	0.0696809	-4.96852	6.74654e-07	1.54812e-05		LPL	38.9335	1.10483	0.381288	2.89762	0.00376005	0.0823144		IRF6	1674.12	-0.231507	0.0811137	-2.8541	0.00431586	0.0990354
GPD2	2091.02	-0.280625	0.0564843	-4.9682	6.75759e-07	1.54864e-05		GAS2	545.844	-0.292461	0.100932	-2.89759	0.00376038	0.0823144		AC002511.3	21.8139	-1.18191	0.414235	-2.85325	0.00432749	0.0991736
ANKRD39	383.224	0.503809	0.101497	4.96379	6.91306e-07	1.58222e-05		C6	280.579	0.973031	0.336511	2.89153	0.00383368	0.0836284		SSBP3	558.248	-0.265209	0.0929836	-2.85222	0.00434157	0.0993675
C1QTNF1	118.369	0.818927	0.165045	4.96184	6.98274e-07	1.59611e-05		NIPAL4	42.0872	0.92097	0.318511	2.89149	0.00383421	0.0836284		DNPEP	781.087	-0.243916	0.0855411	-2.85145	0.00435206	0.0994788
PDE4D	1895.39	-0.281032	0.05667	-4.95909	7.08231e-07	1.61678e-05		ACACB	1745.34	0.360964	0.12484	2.8914	0.00383526	0.0836284		CASC15	107.704	-0.59077	0.207312	-2.84967	0.00437645	0.0999072
SMAD9	745.267	-0.423198	0.0854292	-4.95379	7.27818e-07	1.65935e-05		CEBPB	564.639	0.326758	0.113046	2.89049	0.00384647	0.0836869
AGFG1	3006.52	0.272096	0.0549494	4.95175	7.35496e-07	1.6747e-05		TMEM65	1056.14	-0.22434	0.0776162	-2.89037	0.00384785	0.0836869
ADRB2	124.783	0.625651	0.126558	4.94361	7.66884e-07	1.74392e-05		HGD	511.013	0.496714	0.171927	2.88909	0.00386355	0.0839204
ARRDC4	4377.9	0.286974	0.0581012	4.93921	7.84387e-07	1.78144e-05		MAGI2-AS3	1425.6	-0.240727	0.0833861	-2.88689	0.00389066	0.0843788
SPTB	3666.38	-0.39349	0.0796886	-4.93784	7.89926e-07	1.7908e-05		ALCAM	10784.4	-0.268965	0.093178	-2.88657	0.00389464	0.0843788
CLEC14A	37.8306	1.35706	0.274837	4.93769	7.90534e-07	1.7908e-05		ABHD16A	2099.25	0.213305	0.0739237	2.88547	0.00390829	0.0845662
RAB15	951.673	-0.401768	0.0814502	-4.93269	8.11068e-07	1.83496e-05		MVB12B	100.261	-0.545166	0.189042	-2.88383	0.00392871	0.0848993
ZDHHC2	3398.87	-0.288758	0.0585736	-4.92983	8.23032e-07	1.85965e-05		TMED4	3219.15	0.216916	0.075282	2.88138	0.00395934	0.0854519
KRT8	15620	0.311815	0.063298	4.92615	8.38662e-07	1.89255e-05		PAIP2B	1050.09	0.195647	0.0679503	2.87927	0.00398603	0.0859183
MMP15	1037.43	0.284061	0.0576748	4.92523	8.42629e-07	1.89908e-05		GDA	3031.26	-0.182774	0.0635222	-2.87732	0.00401069	0.0863397
GAS1	35.814	1.12654	0.22902	4.91899	8.69919e-07	1.95809e-05		PPP1R3B	784.452	-0.378963	0.131744	-2.87652	0.00402088	0.0864143
ZNF624	153.047	-0.607545	0.12365	-4.91342	8.95002e-07	2.01199e-05		ADCK3	1066.81	0.244413	0.0849763	2.87624	0.00402438	0.0864143
ROBO2	2446.58	-0.302846	0.0617686	-4.90291	9.44279e-07	2.12007e-05		TEAD1	3026.16	-0.329515	0.114601	-2.87531	0.00403633	0.0865609
ZMYND8	1729.81	0.411144	0.083863	4.90257	9.45928e-07	2.12108e-05		SLC29A1	2274.96	0.262818	0.0915199	2.8717	0.00408265	0.0874431
ACTG1	37954.7	-0.263962	0.0538566	-4.90121	9.52504e-07	2.13313e-05		RTN4	6147.71	-0.148957	0.051882	-2.87107	0.00409086	0.0875081
SLC6A6	2822.12	-0.518843	0.105866	-4.90095	9.53766e-07	2.13325e-05		IL1B	26.706	-1.62829	0.56745	-2.86948	0.00411145	0.0878373
TGFBR3	2211.09	0.58427	0.119314	4.8969	9.73621e-07	2.17491e-05		ATP1B1	11946.1	0.237351	0.0827526	2.8682	0.00412815	0.0880829
CHST4	82.4126	1.21285	0.247787	4.89472	9.84466e-07	2.19637e-05		HAUS8	56.5654	-0.676185	0.235907	-2.86632	0.00415274	0.0884959
TTC8	1882.76	0.302873	0.0618812	4.89442	9.85947e-07	2.1969e-05		NKX6-1	1572.34	-0.300167	0.104775	-2.86489	0.0041716	0.0887858
RAP1GAP2	6880.05	-0.315067	0.0644194	-4.89086	1.00395e-06	2.23421e-05		RPH3A	31.067	-1.52715	0.533272	-2.86374	0.00418677	0.0889964
SRGN	163.369	0.676717	0.1385	4.88603	1.02888e-06	2.28681e-05		LRRC16B	206.761	0.441405	0.154188	2.86277	0.0041995	0.089155
ID2	1725.33	-0.527966	0.108135	-4.88249	1.04756e-06	2.32539e-05		CAPN1	2529.7	0.153712	0.053746	2.85997	0.00423675	0.0898329
MPC1	957.881	0.32349	0.0662674	4.88158	1.05241e-06	2.33325e-05		ITFG3.1	14.5299	-2.63523	0.921648	-2.85926	0.00424629	0.0899224
STAT4	484.628	-0.397945	0.0815463	-4.87999	1.0609e-06	2.34912e-05		ELK4	1830.5	-0.236385	0.0826858	-2.85883	0.00425205	0.0899316
SYT11	2603.41	-0.256381	0.0526619	-4.86843	1.12488e-06	2.48768e-05		PALM2	613.351	-0.394721	0.138113	-2.85795	0.00426384	0.0899334
PHLDB2	3235.48	-0.18524	0.0381052	-4.86127	1.16637e-06	2.5762e-05		FKBP1B	283.982	0.568086	0.198803	2.85753	0.00426958	0.0899334
GGA2	2702.28	-0.32256	0.0663745	-4.85969	1.17568e-06	2.59354e-05		RABAC1	2161.01	0.217068	0.0759656	2.85746	0.00427049	0.0899334
COL6A3	6692.75	0.472794	0.0973313	4.85757	1.18834e-06	2.61818e-05		PASK	239.999	-0.371264	0.129944	-2.85711	0.00427522	0.0899334
SLC26A2	1494.72	0.315643	0.0650225	4.85436	1.20774e-06	2.65763e-05		RP11-355I22.6	30.5556	1.02119	0.357453	2.85685	0.00427874	0.0899334
VSTM4	298.667	-0.507435	0.104633	-4.84966	1.23671e-06	2.71669e-05		SLC29A2	134.7	0.455146	0.159369	2.85592	0.00429127	0.0900847
ARSB	586.923	-0.362586	0.0747675	-4.84951	1.23765e-06	2.71669e-05		CRELD2	2918.39	0.176554	0.0618414	2.85495	0.00430439	0.0901718
AC005540.3	46.8459	-1.46527	0.302216	-4.84842	1.24447e-06	2.72827e-05		PPP1R1A	5700.38	0.286815	0.100467	2.85482	0.00430609	0.0901718
VEPH1	69.0265	1.01741	0.20991	4.84688	1.25417e-06	2.74613e-05		POMGNT1	2310.25	0.181476	0.0635852	2.85406	0.00431648	0.0902242
MARVELD3	467.228	0.582206	0.120143	4.84595	1.26005e-06	2.75559e-05		ZDHHC9	814.25	0.43363	0.151945	2.85385	0.00431927	0.0902242
BMF	671.145	-0.441602	0.0911945	-4.84242	1.2827e-06	2.80168e-05		MT1E	1286.27	0.506288	0.177442	2.85326	0.00432733	0.0902809
MRC1L1	1646.65	1.12913	0.233457	4.83659	1.32087e-06	2.88148e-05		NPM1P47	14.3361	-1.55595	0.545862	-2.85044	0.00436585	0.0909276
SLC22A4	70.2005	-0.821005	0.169841	-4.83396	1.33843e-06	2.9162e-05		PFKP	2339.02	0.299017	0.104911	2.85021	0.00436909	0.0909276
CDC42SE2	2399.88	-0.295717	0.0612604	-4.82721	1.3846e-06	3.01307e-05		KMO	65.9491	-0.811482	0.284762	-2.84969	0.00437625	0.0909647
RORC	853.021	-0.292333	0.0605665	-4.82664	1.38853e-06	3.01793e-05		ARL16	523.637	0.258086	0.0906098	2.84832	0.00439507	0.0911821
ECEL1	217.802	-1.01872	0.21117	-4.82416	1.40593e-06	3.05199e-05		SLC6A14	51.1618	-1.34033	0.470596	-2.84814	0.00439751	0.0911821
LGI2	277.398	-0.673542	0.139751	-4.81958	1.43862e-06	3.11913e-05		MLLT3	529.207	-0.280814	0.0986302	-2.84714	0.00441137	0.0913576
CSGALNACT1	1038.23	0.455843	0.0945936	4.81896	1.44309e-06	3.125e-05		RTN4RL1	446.895	0.293522	0.103137	2.84594	0.00442805	0.0915906
STXBP5-AS1	355.842	0.416237	0.0865084	4.81152	1.49788e-06	3.23966e-05		GRIN2A	364.757	-0.62328	0.219112	-2.84458	0.00444707	0.0918717
NRTN	29.6702	1.2487	0.259836	4.80571	1.54202e-06	3.33106e-05		DBI	2028.54	0.281145	0.0988791	2.84332	0.00446464	0.092122
PKM	15734.3	-0.251401	0.0523548	-4.80187	1.57188e-06	3.39142e-05		NEXN	95.4169	0.609563	0.214435	2.84265	0.00447406	0.0922038
KIF13B	2352.69	0.317428	0.0661114	4.80142	1.57547e-06	3.39503e-05		RABGAP1L	1757.11	-0.23948	0.0842795	-2.84149	0.00449027	0.0924251
MEGF9	1778.14	-0.384945	0.0802484	-4.79692	1.61124e-06	3.46788e-05		CNOT6L	1711.11	-0.296396	0.104376	-2.8397	0.00451563	0.092834
MTFP1	568.421	0.385296	0.0804404	4.78983	1.66921e-06	3.58829e-05		TNFRSF21	4324.55	-0.198528	0.06995	-2.83814	0.00453767	0.0931739
HIST2H2BE	1073.88	-0.287075	0.0599736	-4.7867	1.69549e-06	3.64036e-05		UBE2B	726.188	-0.260749	0.0919128	-2.83692	0.00455507	0.0934177
PCSK9	122.331	1.05367	0.220162	4.7859	1.70223e-06	3.64793e-05		FAM149A	479.039	0.268157	0.0945673	2.83562	0.00457373	0.0936388
PDGFRA	445.751	0.709658	0.148284	4.78579	1.70314e-06	3.64793e-05		AHCY	1460.99	0.189257	0.066748	2.83539	0.00457694	0.0936388
PTGER3	487.771	-0.444982	0.0929911	-4.78521	1.7081e-06	3.65413e-05		KIAA0895	1037.63	-0.215661	0.0760788	-2.8347	0.00458681	0.0937274
PGR	1319.04	-0.5213	0.108976	-4.78361	1.72175e-06	3.67889e-05		FHL5	33.1723	0.843349	0.297636	2.8335	0.00460419	0.0939688
LIF	880.158	-1.09648	0.229667	-4.77422	1.80403e-06	3.85004e-05		COL18A1	2159.72	0.262716	0.092745	2.83267	0.00461609	0.0940982
DLG3	1148.23	0.292861	0.0614191	4.76823	1.85847e-06	3.96146e-05		ERBB2	637.718	0.266113	0.0939708	2.83187	0.00462763	0.0942196
CRABP2	158.251	-0.557755	0.117036	-4.76566	1.88239e-06	4.0076e-05		ICMT	2942.9	0.212489	0.075086	2.82994	0.00465565	0.0946762
PLA2G7	58.2558	-0.988682	0.207533	-4.76399	1.89806e-06	4.03611e-05		CHML	599.126	-0.281137	0.0994386	-2.82724	0.00469511	0.0953638
FLOT1	2968.22	-0.251047	0.0527207	-4.76182	1.91853e-06	4.07475e-05		MCF2L	1884.13	0.2019	0.0714568	2.82549	0.0047209	0.0957724
ACE2	92.2442	0.839487	0.176375	4.75966	1.93915e-06	4.1136e-05		OGFOD2	259.956	0.31358	0.111003	2.82497	0.00472855	0.0958126
RP11-143K11.1	166.625	-0.506247	0.106436	-4.75637	1.97107e-06	4.1763e-05		APOA1BP	1435.74	0.22873	0.0810058	2.82363	0.00474836	0.0960988
ARHGEF26	225.966	0.601581	0.126517	4.75493	1.98518e-06	4.20117e-05		KCNT2	125.037	-0.551956	0.195892	-2.81765	0.0048377	0.0977899
FZD5	1123.79	0.471059	0.0991332	4.75177	2.0164e-06	4.26214e-05		KLKB1	193.777	0.495522	0.176029	2.815	0.00487769	0.0984805
MGAM	123	-0.927181	0.195361	-4.74598	2.07497e-06	4.38072e-05		MPP1	728.311	-0.278006	0.0988374	-2.81276	0.00491176	0.09905
IL1B	26.706	-2.14385	0.452571	-4.73704	2.16859e-06	4.5729e-05		CDH6	948.983	-0.373697	0.132906	-2.81175	0.00492735	0.0992459
SPPL2A	1600.8	-0.299123	0.0632102	-4.7322	2.22095e-06	4.67774e-05		RSAD2	916.852	-0.402259	0.143088	-2.81126	0.00493474	0.0992764
TOR1AIP2	4465.92	0.247504	0.0523469	4.72815	2.26575e-06	4.76643e-05		SRXN1	5178.19	-0.273975	0.0974826	-2.8105	0.00494642	0.099393
ARVCF	2089.89	0.394069	0.083396	4.72527	2.2981e-06	4.82873e-05		CPEB3	713.816	-0.327655	0.1166	-2.81007	0.00495308	0.0994086
FAM65B	49.9915	0.943006	0.199665	4.72294	2.32464e-06	4.8787e-05		ENTPD6	1772.86	0.170364	0.0606428	2.8093	0.00496488	0.0994997
CD274	295.758	-0.463633	0.0982246	-4.72013	2.35694e-06	4.94063e-05		ZDHHC21	1322.05	-0.197631	0.0703562	-2.80901	0.00496939	0.0994997
ACAT2	800.48	0.457648	0.0969763	4.71917	2.36806e-06	4.95807e-05		MSMO1	2496.77	0.345119	0.122907	2.80796	0.00498562	0.0997064
XBP1	12939.1	-0.317343	0.0672596	-4.71817	2.37971e-06	4.97658e-05		CA8	713.04	0.297013	0.105807	2.80712	0.00499858	0.0998476
THRB	789.617	0.323922	0.068682	4.71626	2.40215e-06	5.01756e-05		ARVCF	2089.89	0.309203	0.110188	2.80615	0.00501375	0.0999984
ANGPTL4	885.812	0.943028	0.200039	4.71423	2.42628e-06	5.06058e-05		SERTAD4	52.4689	-0.938459	0.334462	-2.80588	0.00501797	0.0999984
SYTL5	185.711	-0.788148	0.167191	-4.71405	2.42846e-06	5.06058e-05
SLC14A1	163.592	0.732809	0.155579	4.7102	2.47479e-06	5.15107e-05
POLR3H	1132.1	0.308801	0.0655831	4.70855	2.49486e-06	5.18672e-05
GPR115	223.592	0.506689	0.107742	4.70281	2.56605e-06	5.32847e-05
DYNLT3	2584.82	-0.367634	0.0781865	-4.70201	2.57612e-06	5.3431e-05
SDPR	29.4042	1.33381	0.284604	4.68656	2.77841e-06	5.75083e-05
PLAUR	394.879	-0.497224	0.106097	-4.6865	2.7792e-06	5.75083e-05
ZNF148	2718.57	-0.202309	0.0431815	-4.68509	2.79837e-06	5.78373e-05
DDIT4	2504.88	0.560125	0.119592	4.68364	2.81829e-06	5.81811e-05
AP1AR	1050.24	0.334692	0.071484	4.68206	2.84002e-06	5.85613e-05
TEP1	1585.1	-0.304937	0.0651745	-4.67878	2.88593e-06	5.94388e-05
UBE2QL1	1063.26	0.278144	0.0594791	4.67633	2.92056e-06	6.00821e-05
UBD	860.621	-0.713378	0.152565	-4.67589	2.92681e-06	6.01406e-05
PELI1	761.403	-0.369319	0.0789928	-4.67536	2.93444e-06	6.02276e-05
APMAP	3159.5	0.379476	0.081219	4.67226	2.97907e-06	6.10727e-05
BACE2	1834.45	-0.380538	0.0814587	-4.67154	2.98949e-06	6.12154e-05
TEAD4	113.951	-0.716166	0.153313	-4.67126	2.99351e-06	6.12269e-05
SHROOM3	1894.83	0.343497	0.0735531	4.67006	3.01117e-06	6.15169e-05
PER1	791.499	0.583984	0.125149	4.66631	3.06663e-06	6.25776e-05
RB1CC1	2795.42	0.201024	0.0431149	4.6625	3.12387e-06	6.3634e-05
PBLD	322.715	-0.451819	0.0969072	-4.66239	3.12559e-06	6.3634e-05
ARHGEF3	1710.69	-0.310103	0.0665722	-4.65815	3.1906e-06	6.48829e-05
NDFIP1	5104.08	-0.178893	0.0384262	-4.6555	3.23196e-06	6.56015e-05
TMEM150C	477.075	0.563657	0.121076	4.65541	3.23336e-06	6.56015e-05
HAPLN4	132.618	-0.84549	0.181857	-4.6492	3.3323e-06	6.75315e-05
CNKSR2	376.486	0.407207	0.0876063	4.64814	3.34938e-06	6.78e-05
USP53	1022.29	0.311901	0.0671288	4.6463	3.37935e-06	6.83286e-05
RP11-689K5.3	17.4011	-1.54358	0.332263	-4.64567	3.38974e-06	6.84604e-05
SMPD1	3258.95	0.23905	0.0514875	4.64288	3.4359e-06	6.93135e-05
CTSE	275.163	0.681894	0.14691	4.64158	3.45762e-06	6.96723e-05
FAM163A	89.4841	-1.09925	0.236877	-4.64061	3.47382e-06	6.9919e-05
HIST1H2AC	1585.35	-0.268084	0.0577759	-4.64007	3.48294e-06	7.00229e-05
LRRC4	536.309	-0.399428	0.0861354	-4.6372	3.53156e-06	7.09199e-05
KIAA1211	360.434	0.813795	0.175693	4.63192	3.62284e-06	7.26704e-05
ZNF503	278.027	0.479624	0.103579	4.63051	3.64758e-06	7.304e-05
RAB12	1359.33	-0.273254	0.0590129	-4.6304	3.64952e-06	7.304e-05
KLHL29	745.865	0.556184	0.120155	4.62889	3.67626e-06	7.34919e-05
PDZK1	765.02	0.410032	0.0886154	4.62709	3.70832e-06	7.40491e-05
ANKRD6	424.518	-0.377304	0.0816113	-4.62318	3.77894e-06	7.53743e-05
BMP2	355.433	-0.62467	0.135133	-4.62264	3.78879e-06	7.54856e-05
RP11-88H10.2	17.6184	-1.71422	0.371257	-4.61734	3.88681e-06	7.72978e-05
PTK2	4528.85	-0.174958	0.0378923	-4.61726	3.88848e-06	7.72978e-05
ANKRD23	236.19	0.620914	0.134524	4.61563	3.91909e-06	7.78188e-05
STK39	842.289	0.27219	0.0590213	4.61172	3.99342e-06	7.92058e-05
NUDT16P	265.953	0.440953	0.0956926	4.60801	4.06532e-06	8.04741e-05
PNMA2	4541.64	-0.223215	0.0484413	-4.60796	4.06646e-06	8.04741e-05
TMEM184A	1055.05	0.256771	0.0557376	4.60679	4.08931e-06	8.08358e-05
MAPK10	1607.63	0.254368	0.0552245	4.60607	4.10358e-06	8.10274e-05
NRARP	76.8869	-0.684094	0.148596	-4.60372	4.1501e-06	8.17643e-05
HDGFRP3	1464.12	-0.26983	0.058612	-4.60367	4.15104e-06	8.17643e-05
WDR13	1630.16	0.26261	0.0570458	4.60349	4.15476e-06	8.17643e-05
CTSB	9507.89	-0.272579	0.0593534	-4.59248	4.38006e-06	8.61023e-05
REPIN1	2766.65	0.388705	0.0846622	4.59125	4.40601e-06	8.65163e-05
DNPEP	781.087	-0.295727	0.0644598	-4.58777	4.47999e-06	8.78714e-05
CERK	6828	-0.196273	0.0427969	-4.58615	4.51496e-06	8.84593e-05
GDA	3031.26	-0.221095	0.0482512	-4.58218	4.60158e-06	9.00567e-05
RP11-274H2.5	101.559	-0.865325	0.188925	-4.58024	4.64433e-06	9.07928e-05
DDR1	7791.74	-0.213584	0.0466799	-4.5755	4.75087e-06	9.27731e-05
PLAU	952.879	-0.992571	0.217162	-4.57064	4.86229e-06	9.48442e-05
IFIH1	1020.77	-0.280717	0.0614335	-4.56945	4.89004e-06	9.52804e-05
STAT5B	2071.21	-0.244438	0.0535375	-4.56573	4.97758e-06	9.68793e-05
PCYOX1	2190.37	0.259901	0.0569921	4.56029	5.10831e-06	9.93145e-05
RP11-54O7.3	218.758	-0.641443	0.140743	-4.55756	5.17516e-06	0.000100504
ACSS1	151.278	0.727755	0.159742	4.55581	5.21839e-06	0.000101232
CLMN	863.715	0.446387	0.098015	4.55427	5.25685e-06	0.000101867
C4BPB	22.8481	1.43165	0.314416	4.55336	5.27957e-06	0.000102134
TMCC3	1064.36	-0.324428	0.071252	-4.55326	5.28219e-06	0.000102134
SMIM6	200.422	-0.55972	0.122957	-4.55216	5.30979e-06	0.000102555
EPG5	1981.78	0.279791	0.0615128	4.54849	5.4032e-06	0.000104246
PSRC1	64.8122	-0.878953	0.193943	-4.53201	5.84246e-06	0.000112598
GNPDA1	1132.36	-0.237123	0.0523318	-4.53115	5.86641e-06	0.000112936
EPHA8	92.9564	0.862613	0.190425	4.52993	5.90026e-06	0.000113464
TMEM74B	146.761	-0.533437	0.11779	-4.52871	5.93447e-06	0.000113998
CABP7	1907.52	0.377572	0.0833952	4.5275	5.96862e-06	0.00011445
DUOXA2	755.496	-1.14959	0.25392	-4.52737	5.97214e-06	0.00011445
KLHL2	1460.07	0.29334	0.0647951	4.52719	5.97739e-06	0.00011445
MCU	626.853	-0.36655	0.0809743	-4.52674	5.99004e-06	0.000114568
DUSP26	1603.72	-0.2218	0.0490108	-4.52554	6.02412e-06	0.000115096
RARRES1	82.6775	-1.32997	0.294035	-4.52319	6.09159e-06	0.000116259
POLR3A	1191.27	0.33671	0.0744458	4.52289	6.10021e-06	0.000116298
TTLL12	665.535	0.322181	0.0712942	4.51904	6.21194e-06	0.000118301
HAP1	358.962	-0.649418	0.143823	-4.51539	6.31993e-06	0.000120228
MANBA	896.059	-0.262275	0.0580917	-4.51483	6.33661e-06	0.000120416
RBP4	4325.88	-0.256375	0.0568765	-4.50757	6.55734e-06	0.000124477
SERTAD4	52.4689	-1.13271	0.251937	-4.49603	6.92354e-06	0.000131288
SSTR1	710.756	-0.330176	0.0734582	-4.49475	6.96518e-06	0.000131936
PRKAR1A	14117.4	-0.246531	0.0549151	-4.48931	7.14543e-06	0.000135205
SLC29A4	3225.82	0.246762	0.0549885	4.48751	7.20607e-06	0.000136207
PSD4	1801.32	0.199007	0.0443804	4.48412	7.32138e-06	0.000138239
PLEKHA1	2960.81	-0.254295	0.0567172	-4.48357	7.3406e-06	0.000138454
CYB5A	881.58	0.369859	0.0825724	4.47921	7.49189e-06	0.000141157
GPR133	34.6498	1.2427	0.277558	4.47726	7.5607e-06	0.000142233
INPP4B	1035.92	-0.368997	0.0824182	-4.47714	7.5651e-06	0.000142233
TMEM65	1056.14	-0.262657	0.0586967	-4.47482	7.64751e-06	0.00014363
XK	266.871	0.619333	0.138464	4.47287	7.71776e-06	0.000144796
RAB40C	470.643	0.356807	0.0798546	4.46821	7.88769e-06	0.000147827
UNC93B1	290.813	0.456234	0.102118	4.46772	7.9058e-06	0.00014801
ACAT1	1842.58	-0.349495	0.0783608	-4.46007	8.19315e-06	0.000153228
MSI2	3096.25	-0.363065	0.0815572	-4.45166	8.52088e-06	0.000159188
C6orf222	164.629	-0.729622	0.163912	-4.45129	8.53571e-06	0.000159297
PCYOX1L	418.066	0.337199	0.0757869	4.4493	8.6151e-06	0.000160609
NACAD	101.245	-0.674355	0.151614	-4.44784	8.67381e-06	0.000161534
CARS2	888.404	0.257568	0.0579156	4.4473	8.69574e-06	0.000161772
FILIP1L	813.473	-0.411161	0.0925034	-4.44482	8.79643e-06	0.000163473
APOL6	2154.86	-0.224639	0.0506027	-4.43927	9.02657e-06	0.000167574
FAM65C	29.908	1.19848	0.27017	4.43604	9.16308e-06	0.000169895
RP11-724O16.1	44.8751	-1.02584	0.231261	-4.43585	9.1708e-06	0.000169895
ARMC12	16.2187	1.80168	0.406495	4.43224	9.32593e-06	0.000172455
PTPRB	245.195	0.661487	0.149246	4.43218	9.32847e-06	0.000172455
ARSI	79.4183	-0.750192	0.169383	-4.42898	9.46781e-06	0.000174848
BAMBI	250.63	-0.45367	0.102574	-4.42285	9.74075e-06	0.000179701
SOX5	656.667	0.330102	0.0746549	4.42171	9.79222e-06	0.000180327
SEMA3G	34.0487	1.23213	0.278657	4.42165	9.79506e-06	0.000180327
CRTAC1	123.909	-0.575588	0.130187	-4.42123	9.81395e-06	0.000180487
VOPP1	4015.58	-0.179333	0.0405877	-4.4184	9.94356e-06	0.000182681
TIFA	382.649	0.415886	0.0942031	4.41478	1.01111e-05	0.000185566
INSIG1	2743.77	0.335795	0.0760694	4.41433	1.01324e-05	0.000185613
FGFR4	315.208	0.52403	0.118713	4.41428	1.01346e-05	0.000185613
PRKX	271.941	0.505094	0.114458	4.4129	1.01993e-05	0.000186604
STXBP5	4482.76	0.32622	0.0739424	4.4118	1.02513e-05	0.000187361
R3HCC1L	656.071	-0.247104	0.0560829	-4.40604	1.05276e-05	0.000192213
ST18	4355.44	0.245437	0.0557669	4.40112	1.07694e-05	0.000196425
SEC22C	1944.79	0.29422	0.0668836	4.39899	1.08757e-05	0.000198159
SELENBP1	266.236	0.41268	0.0938223	4.39853	1.08985e-05	0.000198372
CSPG4	101.555	0.829268	0.188847	4.39122	1.12715e-05	0.00020495
MMP28	25.4707	1.77599	0.404625	4.38923	1.13753e-05	0.000206477
KYNU	33.9728	-1.57469	0.358767	-4.38916	1.13789e-05	0.000206477
C22orf42	325.464	-0.337486	0.0769489	-4.38585	1.15536e-05	0.000209432
LCN10	79.7681	0.77604	0.176967	4.38522	1.15871e-05	0.000209825
GABRB3	3196.89	-0.199893	0.0456554	-4.37829	1.19615e-05	0.000216384
CBLN4	83.7567	-0.66216	0.151264	-4.37751	1.20042e-05	0.000216934
EBP	554.896	0.417237	0.0954021	4.37346	1.22292e-05	0.000220775
CEBPB	564.639	0.359827	0.082305	4.37187	1.23185e-05	0.000222159
FFAR4	202.525	-0.505614	0.115665	-4.37136	1.23475e-05	0.000222457
NIPAL4	42.0872	1.04007	0.237984	4.37031	1.24072e-05	0.000223305
ITGA7	125.764	0.533473	0.122145	4.36753	1.25661e-05	0.000225935
NR4A3	147.552	-0.76853	0.176136	-4.36327	1.28133e-05	0.000230146
MEP1B	90.5913	-0.803425	0.184238	-4.3608	1.29587e-05	0.00023252
LRG1	291.701	0.840914	0.192909	4.35913	1.3058e-05	0.000234065
ST8SIA1	140.347	0.798767	0.183265	4.35854	1.30934e-05	0.000234462
NR4A1	662.769	-0.428185	0.0982471	-4.35825	1.31109e-05	0.000234537
ALKBH1	401.54	0.304015	0.0698058	4.35516	1.32971e-05	0.000237407
ZBTB41	2735.23	-0.219819	0.0504734	-4.35514	1.32981e-05	0.000237407
USP12	2344.76	-0.189356	0.0434874	-4.35428	1.33505e-05	0.000238102
TM7SF2	578.236	0.351601	0.0807548	4.35393	1.33718e-05	0.000238242
MID1	396.974	-0.385462	0.0886082	-4.35018	1.36024e-05	0.000242106
C2orf54	225.02	0.562236	0.129263	4.34956	1.3641e-05	0.000242549
IDI1	2391.68	0.306059	0.0703715	4.34918	1.36645e-05	0.000242723
LINC00948	211.76	0.576073	0.132475	4.34853	1.37053e-05	0.000243205
PTGFRN	1482.15	-0.249361	0.0573525	-4.34787	1.37467e-05	0.000243695
ACADVL	8216.77	0.229441	0.0527739	4.34763	1.37618e-05	0.000243717
BCL7C	431.085	0.466942	0.107421	4.34686	1.38101e-05	0.000244303
ITGA2	2486.4	-0.45523	0.104731	-4.34666	1.38225e-05	0.000244303
SLC38A11	37.3894	1.26549	0.291195	4.34584	1.38741e-05	0.00024497
KCTD6	293.511	-0.392608	0.090355	-4.34517	1.39165e-05	0.000245475
KCNQ1	147.763	0.832055	0.19159	4.34289	1.40618e-05	0.000247732
RELB	203.204	-0.558867	0.12869	-4.34273	1.40725e-05	0.000247732
ENO1P1	196.617	0.76167	0.175474	4.34066	1.42058e-05	0.00024983
USP43	211.373	-0.519428	0.120108	-4.32468	1.52756e-05	0.000268378
GM2A	1026.22	0.231261	0.05348	4.32426	1.53046e-05	0.000268619
SFRP5	296.437	0.659424	0.152522	4.32347	1.53595e-05	0.000269316
IPMK	785.712	-0.265399	0.0613952	-4.3228	1.5406e-05	0.000269864
REM2	92.0027	-0.712176	0.164834	-4.32056	1.55636e-05	0.000272355
MAFA	2068.04	-0.376166	0.0870919	-4.31919	1.56602e-05	0.000273615
PLK2	9235.1	-0.353724	0.0818976	-4.3191	1.56665e-05	0.000273615
CCL26	35.7917	1.49946	0.347268	4.31789	1.57528e-05	0.00027485
MAP3K5	885.158	0.344476	0.0797897	4.3173	1.57949e-05	0.000275314
CDKN1A	7772.73	-0.292213	0.0677007	-4.31625	1.58701e-05	0.000276352
MYBPHL	44.2803	-0.973339	0.22573	-4.31197	1.61808e-05	0.000281486
SAMHD1	694.989	0.338309	0.0785191	4.30862	1.64277e-05	0.0002855
NET1	930.681	-0.41191	0.0956614	-4.30592	1.66296e-05	0.000288725
PTPN3	2576.97	-0.300798	0.0698651	-4.3054	1.66681e-05	0.00028911
LRRN1	89.2165	-0.704217	0.163686	-4.30224	1.69082e-05	0.000292986
GPM6B	41.9038	1.0439	0.24271	4.30101	1.7002e-05	0.000294324
POR	2253.87	0.246341	0.0573	4.29914	1.71465e-05	0.000296536
KCNK9	21.006	-1.28752	0.300215	-4.28865	1.79761e-05	0.000310579
KCNIP1	371.036	0.526956	0.122909	4.28737	1.80801e-05	0.000312071
CARD11	727.213	-0.469589	0.109544	-4.28678	1.81283e-05	0.000312598
PTPRN	27921	-0.254573	0.0594256	-4.2839	1.83648e-05	0.000316367
PDCD4	3944.26	0.266917	0.0623398	4.28164	1.85518e-05	0.000319278
RIN2	3351.52	0.345288	0.0806645	4.28055	1.86431e-05	0.000320537
FUT3	110.823	0.605168	0.141416	4.27935	1.87444e-05	0.000321967
PDLIM1	1329.96	0.275828	0.0644691	4.27845	1.88203e-05	0.000322956
BZW1	6815.86	-0.265728	0.0621334	-4.27673	1.89656e-05	0.000325135
C14orf93	264.549	0.378219	0.0885583	4.27084	1.94737e-05	0.000333522
RP11-395P17.3	174.839	0.545123	0.12775	4.26711	1.98018e-05	0.000338813
GCAT	222.207	0.428708	0.100474	4.26685	1.98249e-05	0.000338881
NAAA	367.533	0.408076	0.095739	4.26238	2.02264e-05	0.00034541
SERPINA5	1454.22	0.800906	0.188049	4.25902	2.05325e-05	0.000350299
ACOT11	370.196	0.43	0.101084	4.2539	2.10078e-05	0.000358063
FGF1	28.4195	-1.02331	0.241101	-4.24433	2.19243e-05	0.000373325
TCF7	41.7288	-1.00786	0.237704	-4.23996	2.23557e-05	0.000380297
TMEM159	405.524	0.573956	0.135375	4.23975	2.23767e-05	0.000380297
KLHL21	1158.44	0.309581	0.0730316	4.239	2.24519e-05	0.000381208
NELL2	127.573	-0.740249	0.174661	-4.23822	2.25303e-05	0.000382173
KIAA1161	358.267	0.450548	0.106408	4.23414	2.2943e-05	0.0003888
C6orf89	3821.06	0.204888	0.0484131	4.23208	2.31537e-05	0.000391996
HMGB3	2464.92	-0.316139	0.0747341	-4.23018	2.33501e-05	0.000394943
VPS37A	1935.39	-0.190629	0.0450714	-4.22948	2.3423e-05	0.000395798
LRRC10B	735.712	0.272973	0.0645502	4.22884	2.349e-05	0.00039655
GRB10	1400.42	0.331557	0.0785103	4.2231	2.40965e-05	0.000406402
LHFPL2	686.24	-0.298419	0.0706782	-4.22222	2.41909e-05	0.000407605
BEX1	4834.03	-0.236117	0.0559321	-4.22149	2.42697e-05	0.000408543
BPIFC	579.091	-0.414548	0.0982543	-4.21913	2.45249e-05	0.000412447
RP6-99M1.2	98.1455	-0.767123	0.181883	-4.21768	2.46834e-05	0.000414719
CD9	1130.94	0.360788	0.0855564	4.21696	2.47616e-05	0.000415638
OAF	262.371	-0.544873	0.129337	-4.21281	2.52215e-05	0.000422956
MOB1B	4120.51	-0.319148	0.0757822	-4.21139	2.53803e-05	0.000424842
PPP1R1B	96.0884	1.00629	0.238945	4.21138	2.5382e-05	0.000424842
TRAK2	2240.05	0.172173	0.0409393	4.20558	2.60417e-05	0.000435472
BMPR1A	1489.23	-0.229489	0.0546478	-4.19941	2.67607e-05	0.000447073
SLC34A2	156.785	-0.636267	0.151597	-4.1971	2.70351e-05	0.000451231
TGFBR2	464.069	0.342271	0.0815726	4.1959	2.71786e-05	0.000453198
PSMB10	425.57	-0.405194	0.0966295	-4.19327	2.74959e-05	0.000458058
SMAD7	705.537	-0.274454	0.0654561	-4.19295	2.75355e-05	0.000458285
UNC5CL	764.151	-0.313438	0.0747702	-4.19201	2.76488e-05	0.000459739
GAMT	654.969	0.309302	0.0738124	4.19038	2.78484e-05	0.000462623
ANKRD44	328.341	-0.360347	0.086054	-4.18745	2.821e-05	0.000468191
ERGIC1	2440.26	0.264147	0.0630869	4.18704	2.82619e-05	0.000468612
CELA3A	2306.53	0.719084	0.171767	4.18639	2.83422e-05	0.000469503
PAFAH1B3	325.33	-0.368935	0.088173	-4.18421	2.86159e-05	0.000473594
CLTCL1	194.489	0.559337	0.133757	4.18173	2.89294e-05	0.000478335
GNAZ	1712.7	0.203633	0.0487037	4.18106	2.90147e-05	0.000479299
MAP3K2	3849.67	-0.16586	0.0396775	-4.18021	2.91245e-05	0.000480663
AC023085.1	14.3225	2.03445	0.487059	4.177	2.95375e-05	0.000487025
LPAR4	21.912	-1.44446	0.345852	-4.17653	2.95987e-05	0.000487579
TMEM87B	1876.59	-0.225302	0.0539688	-4.17467	2.98415e-05	0.000490732
BRCA1	230.322	0.751653	0.180052	4.17464	2.98456e-05	0.000490732
UFD1L	1079.8	0.240567	0.0576758	4.17102	3.03237e-05	0.000498131
PACSIN2	2088.54	0.224749	0.053893	4.17029	3.04217e-05	0.000499277
DOCK7	1496.08	-0.19982	0.0479391	-4.1682	3.07009e-05	0.000503393
EGR4	54.7717	-0.859472	0.206253	-4.16707	3.08541e-05	0.000505436
LRRC8C	233.858	-0.470883	0.113058	-4.16496	3.11411e-05	0.000509666
UPB1	91.4882	0.639615	0.153581	4.16466	3.1181e-05	0.000509847
RAB27A	925.335	-0.279862	0.0672118	-4.16388	3.12879e-05	0.000511123
EFR3B	367.909	-0.406705	0.0977446	-4.16089	3.17004e-05	0.000517382
DZIP1L	391.272	0.304829	0.0733808	4.15407	3.26614e-05	0.000532577
SHROOM2	663.79	0.540518	0.130138	4.15343	3.27529e-05	0.000533577
HMGB2	386.942	0.315261	0.0759818	4.14917	3.33684e-05	0.000543104
SAMD3	471.957	-0.341264	0.0822892	-4.14713	3.36674e-05	0.000547466
GATSL2	454.189	0.496687	0.120024	4.13825	3.4997e-05	0.000568565
PPP1R12C	1306.04	0.221108	0.053475	4.1348	3.55261e-05	0.000576631
RUFY3	3776	-0.202396	0.0489765	-4.13251	3.58826e-05	0.000581883
ATP6V0D2	33.682	-0.895166	0.216663	-4.13161	3.60239e-05	0.00058364
YPEL2	1388.52	-0.227944	0.055219	-4.128	3.65935e-05	0.000592326
PROSER2	129.975	0.527673	0.127924	4.1249	3.7089e-05	0.000599798
SMARCA2	4658.56	-0.207441	0.0503071	-4.12349	3.73174e-05	0.00060294
TRIM69	902.558	-0.272043	0.0659836	-4.12288	3.74157e-05	0.000603977
CAMK2G	1247.12	-0.293151	0.0711323	-4.12121	3.76892e-05	0.000607838
RNF213	7166.89	-0.353741	0.0858461	-4.12064	3.77818e-05	0.000608776
NCOA3	2574.87	-0.297179	0.072124	-4.12038	3.7824e-05	0.000608902
NPR1	68.5808	0.747637	0.181552	4.11803	3.8212e-05	0.000614588
AC096669.2	14.7339	1.85798	0.451486	4.11525	3.86756e-05	0.00062148
AC002511.3	21.8139	-1.28539	0.312784	-4.10953	3.96474e-05	0.000636517
ESRRG	479.352	-0.425858	0.103691	-4.10697	4.00876e-05	0.000643001
EMILIN1	500.379	-0.549334	0.133767	-4.10665	4.0143e-05	0.000643307
FGL1	516.277	0.699599	0.170488	4.1035	4.06947e-05	0.000651557
ARRDC3	3502.69	-0.389238	0.0948763	-4.10258	4.08562e-05	0.000653551
ARSK	285.875	0.426477	0.104007	4.10045	4.12347e-05	0.000658658
C12orf75	1538.68	-0.292388	0.0713078	-4.10037	4.12499e-05	0.000658658
IL18R1	124.745	0.84151	0.205271	4.09951	4.14034e-05	0.000660514
MMRN2	82.0224	-0.6513	0.158947	-4.09759	4.17478e-05	0.000665407
GRAMD4	1986.09	-0.868567	0.212077	-4.09553	4.21201e-05	0.000670737
RP11-814P5.1	78.4041	0.682079	0.166596	4.09422	4.23588e-05	0.000673931
TSHZ2	639.718	-0.334945	0.0818474	-4.0923	4.27107e-05	0.00067892
AKT1	2829.57	0.209992	0.051326	4.09134	4.28895e-05	0.00068115
DIRAS2	426.137	-0.313054	0.0765516	-4.08946	4.32385e-05	0.000686076
CYP1B1	958.474	0.389149	0.0951912	4.08808	4.34954e-05	0.000689535
IQGAP2	487.291	0.411616	0.100717	4.08685	4.37277e-05	0.000692597
FAM129B	4317.62	0.228219	0.0558707	4.08476	4.41217e-05	0.000698211
PEBP1	8777.03	0.337477	0.0826766	4.0819	4.46692e-05	0.000706245
TMEM51	453.88	-0.300634	0.0736928	-4.07955	4.51223e-05	0.000712771
AR	97.6698	0.576465	0.141409	4.07657	4.57057e-05	0.000720892
TRIM22	208.248	-0.476993	0.11701	-4.0765	4.57179e-05	0.000720892
RPGR	260.396	0.541516	0.132936	4.0735	4.6311e-05	0.000729594
MMP10	151.628	-0.723397	0.177642	-4.07222	4.65666e-05	0.000732968
PTAFR	107.585	-0.8842	0.217253	-4.06991	4.70307e-05	0.000739616
KCNK1	887.08	-0.32037	0.0787274	-4.06937	4.71414e-05	0.000740698
COG2	1266.73	0.214895	0.0528766	4.06409	4.82201e-05	0.000756975
TYK2	1610.53	0.244007	0.0600581	4.06285	4.84763e-05	0.000760321
TSTA3	911.018	0.297502	0.0733173	4.05772	4.95531e-05	0.000776522
KCNMB2	1398.52	0.326439	0.0804662	4.05685	4.97395e-05	0.000778753
ID3	828.147	-0.35766	0.0881764	-4.05618	4.9881e-05	0.000780278
GPRASP1	2442.81	-0.229074	0.0565377	-4.0517	5.08478e-05	0.000794699
ZNF775	245.37	0.417561	0.103075	4.05103	5.0992e-05	0.00079625
CXCL12	62.2699	-0.896373	0.221321	-4.0501	5.11961e-05	0.000798732
FHL5	33.1723	0.909144	0.224492	4.04978	5.12658e-05	0.000799115
ZDHHC22	36.4874	-1.09294	0.269917	-4.04915	5.14045e-05	0.000800571
TST	243.13	0.489373	0.121028	4.04348	5.26631e-05	0.000819451
BHLHA15	128.494	0.563217	0.139301	4.04317	5.27337e-05	0.000819828
AC156455.1	56.8158	0.787288	0.194784	4.04184	5.30324e-05	0.000823748
KRT19	4548.26	0.332254	0.0822338	4.04036	5.33684e-05	0.00082824
HID1	2086.65	0.234938	0.0582162	4.03562	5.44589e-05	0.000844424
TGFB3	297.77	-0.635898	0.157672	-4.03305	5.50581e-05	0.000852966
IGSF8	649.227	0.221063	0.0548323	4.03163	5.5392e-05	0.000857388
LNX2	875.202	0.227312	0.056402	4.03022	5.57245e-05	0.000861781
SLC7A14	1876.81	-0.243929	0.0605311	-4.02981	5.58219e-05	0.000862497
VSTM2A	92.1444	-0.662132	0.164316	-4.02962	5.58683e-05	0.000862497
MVD	708.547	0.341665	0.0848295	4.02767	5.63323e-05	0.000868902
SLC25A29	728.715	-0.317121	0.078747	-4.02708	5.64736e-05	0.000870322
MMAB	704.509	0.28169	0.0699797	4.02531	5.69015e-05	0.000876154
YWHAZ	9479.86	-0.162432	0.0403953	-4.02106	5.79369e-05	0.000891322
TAC1	99.9673	-0.785175	0.195319	-4.01997	5.82047e-05	0.000894663
KL	1093.69	-0.269301	0.0670622	-4.0157	5.92705e-05	0.000910255
WWC1	1462.16	-0.391123	0.0974039	-4.01548	5.9325e-05	0.000910302
IL1A	50.6403	-1.55769	0.387956	-4.01514	5.94115e-05	0.000910839
ANXA4	3292.01	0.272789	0.0679475	4.0147	5.95216e-05	0.000911737
KRT7	5604.91	0.344623	0.0858897	4.01239	6.01066e-05	0.000919902
CHM	1721.97	-0.221726	0.0553283	-4.00747	6.13739e-05	0.000938485
SFXN2	343.228	0.330893	0.0825821	4.00684	6.15371e-05	0.000940167
LTB	59.7599	-0.950678	0.237312	-4.00603	6.17471e-05	0.000942562
TRIM9	1510.85	0.3071	0.0766744	4.00525	6.1951e-05	0.000944859
CYB5R4	1063.77	-0.231744	0.0578773	-4.00405	6.22667e-05	0.000948857
CCDC85A	89.4297	-0.677705	0.169299	-4.00301	6.25417e-05	0.000952227
TNFRSF12A	2256.8	-0.395666	0.0988777	-4.00157	6.29235e-05	0.000957216
IL7R	56.732	-0.934227	0.233694	-3.99766	6.39726e-05	0.00097234
PODN	87.9041	-0.815874	0.204154	-3.99637	6.4321e-05	0.000976795
MAMLD1	173.833	-0.701766	0.175613	-3.99608	6.43997e-05	0.000977151
C8B	13.4469	-1.65405	0.414009	-3.9952	6.46405e-05	0.000979777
NCS1	616.689	-0.303772	0.0760372	-3.99504	6.46835e-05	0.000979777
SFRP1	38.4165	-0.95773	0.239869	-3.99271	6.53211e-05	0.000988589
FSTL1	1869.55	-0.355107	0.0890017	-3.98989	6.61028e-05	0.000999565
RCN1	3682.8	0.239234	0.0600005	3.9872	6.68591e-05	0.00101014
ARG2	2299.99	0.31887	0.0800449	3.98365	6.78662e-05	0.00102448
AACS	1918.97	0.192201	0.0482719	3.98164	6.84416e-05	0.00103228
TMSB4X	9328.75	-0.375919	0.0945231	-3.97701	6.97874e-05	0.00105168
MBNL2	4298.67	-0.21803	0.0549046	-3.97107	7.15514e-05	0.00107735
DNAL1	1084.31	0.190605	0.0480033	3.97066	7.16745e-05	0.00107829
RAC3	120.163	0.467238	0.117699	3.96977	7.19417e-05	0.00108139
PDLIM4	351.082	-0.387189	0.0975434	-3.9694	7.20534e-05	0.00108215
RP11-902B17.1	34.5152	0.973664	0.245308	3.96915	7.21297e-05	0.00108237
TDO2	12.2463	-1.80268	0.45462	-3.96524	7.33215e-05	0.00109933
CISD3	570.789	0.309117	0.0780085	3.96261	7.41347e-05	0.00111058
ALK	102.855	-0.623971	0.15752	-3.96121	7.45719e-05	0.00111618
SMC2	905.723	-0.341646	0.0863978	-3.95433	7.67493e-05	0.0011478
ADCYAP1	4833.68	0.887475	0.22466	3.9503	7.80523e-05	0.0011663
DIP2B	3483.22	-0.204754	0.0518467	-3.94922	7.84054e-05	0.00117059
SFTA2	10.8435	1.99194	0.504481	3.9485	7.86418e-05	0.00117313
KBTBD11	473.357	0.275726	0.0698911	3.94508	7.97745e-05	0.00118902
IAPP	125683	-0.695977	0.176434	-3.94468	7.99078e-05	0.00119001
IL8	1824.39	-1.11285	0.282412	-3.94053	8.13027e-05	0.00120976
SMARCC1	1506.57	-0.172067	0.0436754	-3.93967	8.15942e-05	0.00121308
TMEM53	174.277	0.526633	0.133739	3.93778	8.22398e-05	0.00122165
RP4-625H18.2	101.353	-0.548637	0.139378	-3.93632	8.27405e-05	0.00122806
PTGDR2	244.296	0.414683	0.105356	3.93602	8.28446e-05	0.00122857
LINC00886	177.222	0.450069	0.114454	3.93231	8.41342e-05	0.00124665
EVA1C	160.437	0.467818	0.11912	3.92728	8.59121e-05	0.00127193
C9orf3	1843.32	-0.260406	0.0663134	-3.9269	8.60495e-05	0.0012729
PNP	1343.01	-0.313947	0.0800176	-3.92348	8.72786e-05	0.00129
GAREM	947.45	0.270657	0.0690056	3.92225	8.77259e-05	0.00129553
RP11-193H5.1	20.1637	-1.24537	0.317535	-3.92201	8.78138e-05	0.00129575
NGFR	53.9885	-0.930378	0.237452	-3.91817	8.92229e-05	0.00131544
FAM84B	1769.89	0.402461	0.102767	3.91624	8.99391e-05	0.0013249
FANCF	952.384	-0.269109	0.0687379	-3.91501	9.04001e-05	0.00133058
DBI	2028.54	0.293242	0.0749629	3.91182	9.16023e-05	0.00134715
GLP1R	962.759	-0.449247	0.114893	-3.91013	9.22483e-05	0.00135553
ACKR2	19.3176	-1.66908	0.427125	-3.90771	9.31735e-05	0.00136799
TGFBI	4247.1	-0.688437	0.176356	-3.90367	9.47447e-05	0.0013899
TTN	1206.51	0.470087	0.120469	3.90215	9.5341e-05	0.00139749
CRISPLD2	687.634	0.4769	0.122235	3.90149	9.56019e-05	0.00140016
FSTL5	1501.87	-0.316162	0.0810447	-3.90109	9.57617e-05	0.00140134
SVOP	871.539	-0.24227	0.0621215	-3.89994	9.6216e-05	0.00140682
IGFBP3	1580.08	-1.10119	0.282407	-3.89929	9.64748e-05	0.00140873
EMP1	408.464	0.39658	0.101708	3.89921	9.65058e-05	0.00140873
ETV4	61.3285	-0.698061	0.179132	-3.89691	9.74298e-05	0.00142104
C16orf13	456.87	0.34483	0.0885033	3.89624	9.76982e-05	0.00142379
MB21D2	225.418	-0.384366	0.0987022	-3.8942	9.85249e-05	0.00143465
SUSD1	1496.61	0.22811	0.0585943	3.89304	9.89938e-05	0.00144029
HPD	11.5147	2.0206	0.519185	3.89187	9.94763e-05	0.00144558
GSTM2	216.251	0.404324	0.103892	3.89176	9.95206e-05	0.00144558
DUSP4	1497.35	-0.294547	0.075698	-3.89108	9.98009e-05	0.00144846
OLFM2	401.995	-0.571596	0.146957	-3.88954	0.000100435	0.00145648
OSBPL10	604.904	-0.253929	0.0652981	-3.88876	0.000100757	0.00145995
PPM1K	3512.39	-0.286854	0.0737924	-3.88731	0.000101361	0.00146749
MARCKSL1	449.557	-0.366396	0.0942808	-3.88622	0.000101816	0.00147288
CTD-2089N3.2	42.2798	-0.773485	0.199073	-3.88543	0.000102147	0.00147646
PNPLA2	527.946	0.329158	0.0847518	3.88379	0.000102842	0.00148529
TMEM108	116.312	-0.625014	0.160949	-3.8833	0.000103049	0.00148706
REPS2	753.952	0.344339	0.0886881	3.88258	0.000103353	0.00148976
IGSF10	64.4279	-0.905305	0.233178	-3.88246	0.000103404	0.00148976
GDAP1L1	149.814	-0.423086	0.109059	-3.87942	0.000104704	0.00150726
DRAM1	381.481	-0.44298	0.114278	-3.87633	0.000106044	0.00152531
ORAI2	1587.87	-0.212808	0.0549509	-3.8727	0.000107638	0.00154699
ABLIM2	523.458	-0.27986	0.0722749	-3.87217	0.000107872	0.00154883
NEXN	95.4169	0.645454	0.166697	3.87201	0.000107942	0.00154883
SCEL	75.1028	0.675975	0.174648	3.8705	0.000108614	0.00155722
RANBP6	2039.12	-0.22492	0.0581339	-3.869	0.000109285	0.00156556
DUOX2	1993.34	-0.850979	0.220147	-3.8655	0.000110862	0.00158687
RPH3A	31.067	-1.77354	0.458999	-3.86393	0.000111576	0.00159579
CORO2A	217.107	0.400309	0.103748	3.85848	0.000114092	0.00163047
C7	335.963	0.540055	0.140148	3.85347	0.000116455	0.00166271
PLCB1	765.51	-0.231433	0.060061	-3.8533	0.000116536	0.00166271
AKAP2	2031.36	-0.314078	0.0815461	-3.85153	0.000117381	0.00167341
KCNT2	125.037	-0.58835	0.152796	-3.85057	0.000117842	0.00167863
CDH2	755.025	-0.242342	0.0629413	-3.85029	0.000117978	0.00167922
WDFY2	543.488	0.380951	0.0989942	3.84821	0.000118982	0.00169215
KCNH2	1998.35	0.245023	0.0637056	3.84618	0.000119975	0.0017049
C1orf173	134.628	-0.703379	0.182889	-3.84594	0.000120091	0.00170517
RP3-523K23.2	110.44	-0.530358	0.137919	-3.84544	0.000120336	0.00170729
H6PD	919.017	0.292115	0.0759713	3.84508	0.000120515	0.00170846
APCDD1	213.089	0.644179	0.167555	3.84457	0.000120763	0.0017106
SUSD2	37.5524	0.903794	0.235104	3.84423	0.000120933	0.00171164
DVL2	817.231	0.325107	0.084587	3.84347	0.000121309	0.00171559
TSPAN13	3549.77	0.248082	0.0645562	3.84288	0.0001216	0.00171833
KCNB1	258.523	0.59965	0.156104	3.84136	0.000122354	0.0017276
TSHZ3	304.78	-0.485736	0.126468	-3.84077	0.000122648	0.00173038
ICMT	2942.9	0.217619	0.056671	3.84005	0.000123011	0.00173412
C2orf88	97.4099	0.613786	0.159884	3.83894	0.000123568	0.00174058
FAM135B	938.369	-0.406075	0.105812	-3.83771	0.000124185	0.00174788
CACHD1	219.715	-0.388634	0.101283	-3.83711	0.000124489	0.00175077
MAP4K5	1595.06	-0.190337	0.049632	-3.83496	0.000125582	0.00176474
TRPV2	132.117	-0.505544	0.131834	-3.8347	0.000125718	0.00176524
KANK1	1349.19	-0.213928	0.0558461	-3.83066	0.000127798	0.00179303
ADCY2	237.028	-0.741618	0.193701	-3.82868	0.000128833	0.00180611
SOX9	248.519	-0.459357	0.120071	-3.82571	0.000130396	0.00182657
CNRIP1	435.256	-0.292422	0.0764746	-3.82377	0.000131425	0.00183954
SLC16A7	380.066	0.282382	0.0739335	3.81941	0.000133773	0.00187001
SLC35F4	97.6466	-0.545399	0.1428	-3.81933	0.000133814	0.00187001
GPSM1	862.724	0.426137	0.111587	3.81886	0.000134067	0.00187207
PLCL2	1863.64	-0.245517	0.0643151	-3.81741	0.000134859	0.00188164
RP11-295K3.1	16.773	1.76499	0.46252	3.81602	0.000135619	0.00189076
EPAS1	2696.28	-0.385919	0.101141	-3.81567	0.000135815	0.001892
MSMO1	2496.77	0.354273	0.0928527	3.81543	0.000135945	0.00189232
TXNDC11	2476.26	-0.205924	0.0540372	-3.81078	0.00013853	0.00192678
FUT6	50.2326	0.818362	0.214817	3.80958	0.000139204	0.00193464
SLC1A1	340.995	0.397417	0.104357	3.80826	0.000139948	0.00194345
STIM2	718.766	-0.214968	0.0564602	-3.80742	0.000140424	0.00194853
CGN	835.651	0.263931	0.0693541	3.80556	0.000141486	0.00196173
PLLP	127.658	0.696474	0.183039	3.80507	0.000141767	0.00196409
SLC6A14	51.1618	-1.51921	0.399495	-3.80283	0.000143051	0.00198033
APOD	32.5029	1.06377	0.279857	3.80113	0.000144037	0.001992
SLC5A1	633.976	-0.304284	0.080054	-3.80099	0.00014412	0.001992
C14orf105	202.993	-0.466208	0.122747	-3.79814	0.000145786	0.00201347
VAT1	3869.41	-0.151854	0.039985	-3.79778	0.000145998	0.00201482
NT5C3A	1073.91	-0.283521	0.0746685	-3.79707	0.000146418	0.00201904
ATP1B1	11946.1	0.237363	0.062562	3.79404	0.000148215	0.00204223
PTBP3	5327.36	-0.165381	0.0436167	-3.79169	0.000149625	0.00206005
RIMKLA	509.493	-0.368547	0.0973288	-3.78662	0.00015271	0.00210089
RHCG	41.9365	-1.08358	0.286232	-3.78567	0.000153295	0.0021073
STARD13	1119.23	-0.254445	0.0672198	-3.78527	0.000153541	0.00210904
HABP4	769.628	-0.245716	0.0649213	-3.78483	0.000153811	0.00211112
ACSS2	519.935	0.300238	0.079335	3.78444	0.000154058	0.00211286
DNASE2	941.162	0.211273	0.0558774	3.78101	0.000156196	0.00213911
ZEB1	947.741	-0.225097	0.0595341	-3.78098	0.000156213	0.00213911
FLNC	350.119	-0.483687	0.127939	-3.7806	0.000156451	0.00214071
GNA13	2989.79	-0.183678	0.0486599	-3.77473	0.000160179	0.00219001
BDKRB1	16.0346	-1.25146	0.331559	-3.77449	0.000160338	0.00219051
TSG101	1180.23	-0.23856	0.0632714	-3.77043	0.000162968	0.00222472
C12orf60	109.631	-0.481125	0.127651	-3.76907	0.000163856	0.00223511
CTD-2277K2.1	36.7485	1.22676	0.325689	3.76666	0.000165443	0.00225502
SEMA6D	988.78	-0.313766	0.0833195	-3.76581	0.00016601	0.0022599
AKT3	2927.13	-0.165096	0.0438415	-3.76574	0.000166057	0.0022599
IL33	56.4275	-1.15716	0.307372	-3.76469	0.000166755	0.00226766
G0S2	133.68	-0.734058	0.195102	-3.76242	0.000168275	0.00228657
EFNA5	434.843	-0.432697	0.115026	-3.76173	0.00016874	0.00229114
PITHD1	1863.79	-0.224138	0.059593	-3.76114	0.000169139	0.00229479
ZHX3	1413.92	0.284475	0.0757159	3.75713	0.000171872	0.00233008
S100A14	150.911	0.496843	0.13225	3.75684	0.000172069	0.00233097
SEMA3A	94.0126	-0.558956	0.148837	-3.75549	0.000173002	0.00234181
THOC3	436.104	0.337799	0.0900132	3.75277	0.000174892	0.00236391
PODXL	551.527	-0.392899	0.104696	-3.75276	0.000174902	0.00236391
SIPA1L2	2841.71	-0.244386	0.0651436	-3.7515	0.000175781	0.00237398
PPARGC1A	256.363	0.518691	0.138342	3.74935	0.000177296	0.00239262
KRT18	10677.8	0.269066	0.0717727	3.74887	0.000177634	0.00239535
LAMB2	1147.52	0.292109	0.0779925	3.74536	0.000180139	0.00242728
CPE	61160.8	-0.231325	0.0617852	-3.74402	0.0001811	0.00243835
IGFALS	60.5977	0.684303	0.182782	3.74383	0.000181236	0.00243835
S100A9	43.0169	-1.48175	0.395823	-3.74346	0.000181505	0.00243888
SLC22A5	600.093	0.324148	0.086592	3.74339	0.000181552	0.00243888
RASSF2	101.273	-0.578592	0.154623	-3.74195	0.000182601	0.00245112
RGPD6	5099.68	-0.250867	0.0670619	-3.74083	0.000183411	0.00245882
RNF122	47.7052	-0.784059	0.209598	-3.74078	0.000183452	0.00245882
ADORA3	31.5601	0.992284	0.2653	3.74023	0.000183851	0.0024623
CDH1	9202.91	-0.19255	0.0514875	-3.73974	0.000184208	0.00246522
SDF2L1	1496.49	0.227923	0.0609612	3.73882	0.000184886	0.00247237
CYP3A5	605.892	0.577487	0.154465	3.73863	0.000185022	0.00247237
OTUD7B	1219.44	-0.207311	0.0554664	-3.7376	0.000185786	0.00248071
BMI1	2679.13	-0.199331	0.0533773	-3.73437	0.000188186	0.00251085
R3HDM4	1010.55	-0.19694	0.052743	-3.73395	0.000188499	0.00251313
TFPI	1187.14	0.3699	0.0991504	3.7307	0.000190948	0.00254387
HPX	56.3571	0.840095	0.225322	3.72843	0.000192678	0.00256498
ALDH2	1234.5	0.264122	0.0708597	3.7274	0.000193468	0.00257356
DUSP3	3267.54	-0.166664	0.0447237	-3.72652	0.000194142	0.00258058
CYP1A1	539.213	0.436591	0.117174	3.72601	0.000194537	0.002583
PCDH7	632.263	-0.360394	0.0967267	-3.72591	0.000194615	0.002583
TIMP4	61.1987	0.731997	0.196554	3.72414	0.000195979	0.00259914
TCF4	1069.36	-0.199865	0.0537374	-3.7193	0.000199778	0.00264755
STK4	1316.23	0.217803	0.0586074	3.71631	0.000202157	0.00267707
CNPY3	872.428	0.212745	0.0572668	3.71498	0.000203218	0.00268911
CD55	2037.4	-0.197565	0.0531975	-3.7138	0.000204172	0.0026997
KIAA1755	67.9714	-0.900794	0.242689	-3.71171	0.000205861	0.00272001
SGIP1	181.591	-0.594482	0.160199	-3.7109	0.000206526	0.00272676
PKNOX2	36.1472	-0.818633	0.220651	-3.71009	0.000207189	0.00273348
RPH3AL	1836.38	0.205737	0.055487	3.70785	0.000209026	0.00275566
TNC	1793.26	-0.797635	0.215153	-3.7073	0.000209484	0.00275873
PGF	91.2767	-0.642063	0.173194	-3.70719	0.000209571	0.00275873
KIF21A	4126.37	-0.155921	0.0420643	-3.70672	0.000209957	0.00276176
ALPK2	32.5132	-0.997482	0.269138	-3.7062	0.000210389	0.00276346
LOXL2	280.732	-0.455496	0.122901	-3.70619	0.000210399	0.00276346
CELF3	1568.78	-0.242883	0.0655397	-3.7059	0.000210643	0.00276461
SLC45A1	118.436	0.492108	0.132819	3.70511	0.000211301	0.0027701
PWAR6	644.56	0.309884	0.0836397	3.70499	0.000211396	0.0027701
MOGS	2012.37	0.179629	0.0484849	3.70483	0.000211531	0.0027701
LYPD1	307.248	-0.504669	0.136229	-3.70458	0.000211744	0.00277084
CEP170	1521.76	-0.172648	0.0466187	-3.7034	0.000212725	0.00278162
HES6	201.909	0.365449	0.0987069	3.70236	0.0002136	0.00279099
BAG3	1832.02	0.333192	0.0900119	3.70164	0.000214209	0.00279689
NNMT	1214.58	0.47367	0.127984	3.70101	0.000214743	0.00280052
SHC1	2087.33	0.189077	0.0510889	3.70094	0.000214803	0.00280052
SLC7A5	2370.84	-0.362899	0.0980725	-3.70031	0.000215335	0.00280339
NPAS4	131.355	-0.618566	0.167166	-3.7003	0.000215341	0.00280339
UNC5B	940.354	-0.386385	0.10443	-3.69993	0.000215655	0.00280542
AKR1B10	615.897	-0.798413	0.215865	-3.69867	0.000216735	0.0028174
UST	84.0044	0.671515	0.181568	3.69843	0.000216939	0.00281797
RP11-568K15.1	452.682	0.27872	0.0754146	3.69583	0.000219168	0.00284484
SCIN	684.572	0.353858	0.0957621	3.69518	0.000219733	0.00285009
EGF	117.202	-0.68498	0.185411	-3.69438	0.000220423	0.00285693
LSP1	22.4451	-1.05468	0.285622	-3.69258	0.000221989	0.00287303
AC007750.5	102.513	-0.58845	0.15936	-3.69258	0.000221989	0.00287303
BAG1	1614.27	-0.193067	0.0523059	-3.69111	0.000223278	0.00288759
AHI1	2975.92	-0.193326	0.0523928	-3.68994	0.000224308	0.0028988
STARD10	1854.72	0.21361	0.0578972	3.68946	0.000224726	0.00290098
NPY	372.988	1.04609	0.283541	3.68938	0.000224805	0.00290098
GRAMD1A	724.383	-0.25614	0.0694336	-3.68899	0.000225145	0.00290325
PYCR1	1140.44	0.236851	0.0642483	3.6865	0.00022736	0.00292968
AC034220.3	116.352	0.521064	0.141353	3.68627	0.000227564	0.00293018
DAPL1	81.1458	0.850516	0.231032	3.68139	0.00023197	0.00298474
CCDC88C	366.897	-0.450794	0.1225	-3.67995	0.000233276	0.00299936
OXGR1	231.396	0.494292	0.134332	3.67962	0.000233582	0.00300112
AKAP13	3511.63	0.185267	0.0503832	3.67716	0.000235843	0.00302796
ART4	23.2103	1.1547	0.314178	3.6753	0.000237575	0.00304798
PIPOX	154.266	-0.453387	0.123396	-3.67425	0.000238545	0.00305822
KCNJ2	448.945	0.424491	0.11557	3.67301	0.000239709	0.00307092
CDKN1C	3270.6	0.626512	0.170582	3.6728	0.00023991	0.00307127
H3F3AP4	1387.57	-0.228587	0.0622737	-3.67067	0.000241912	0.00309465
VNN1	162.48	-0.84868	0.231241	-3.67011	0.000242442	0.0030992
SGMS2	3054.22	-0.229113	0.0624932	-3.66621	0.000246172	0.0031446
SFTPA1	159.932	-0.518181	0.141423	-3.66404	0.000248264	0.00316718
CTSD	7537.4	0.197747	0.05397	3.66401	0.000248298	0.00316718
GSN	11815.3	0.329787	0.0900129	3.66378	0.000248525	0.0031678
GPRIN1	668.262	-0.326725	0.0891864	-3.66339	0.000248895	0.00317023
NECAB1	31.0542	-1.05152	0.287088	-3.66269	0.000249578	0.00317664
NTN4	686.083	0.353007	0.0963988	3.66194	0.000250311	0.00318368
RP11-586D19.1	82.4598	0.592591	0.161942	3.65927	0.000252935	0.00321475
STRADB	472.734	0.27452	0.0750483	3.65791	0.00025428	0.00322952
MCC	1272.85	-0.231917	0.0634089	-3.65749	0.000254702	0.00323256
CAPN7	1996.9	0.178407	0.0487857	3.65695	0.000255235	0.00323701
GOLT1A	279.059	0.352143	0.0963042	3.65657	0.000255615	0.0032395
LIMA1	1722.66	-0.223519	0.0611372	-3.65603	0.000256153	0.00324399
RUNX1	382.205	-0.467076	0.127839	-3.65362	0.000258565	0.00327219
MUM1L1	185.379	0.547947	0.150003	3.65291	0.000259284	0.00327895
FAM210B	1941.26	0.243229	0.0666228	3.65083	0.000261393	0.00329975
PARP8	1152.34	-0.205408	0.056264	-3.65079	0.00026144	0.00329975
ANKRD10	1340.65	-0.216322	0.0592543	-3.65074	0.000261489	0.00329975
HAMP	13.338	1.79724	0.492593	3.64853	0.000263748	0.00332514
PEPD	1070.73	-0.200948	0.0550783	-3.6484	0.000263876	0.00332514
CBS	289.793	0.307855	0.0844288	3.64632	0.00026602	0.00334977
CDH19	29.0888	-1.11578	0.306058	-3.64564	0.000266722	0.00335622
HMGCR	3359.47	0.256938	0.0705198	3.64349	0.000268968	0.00338208
GPR119	661.137	-0.286654	0.078727	-3.64111	0.000271462	0.00341101
ETFB	938.574	0.225533	0.0619673	3.63954	0.000273124	0.00342599
LINC00511	810.582	0.278377	0.0764886	3.63946	0.000273214	0.00342599
HMGCLL1	1121.02	-0.200929	0.0552089	-3.63944	0.000273235	0.00342599
SUN1	3514.77	-0.153353	0.0421542	-3.63791	0.000274857	0.00344388
MGLL	330.026	0.354418	0.097476	3.63595	0.000276963	0.00346782
TSHR	14.939	1.48	0.40725	3.63412	0.000278928	0.00348996
NCOA7	1296.63	-0.288928	0.0795709	-3.63107	0.000282244	0.00352894
CNTN1	10693.7	-0.222214	0.061201	-3.63089	0.00028245	0.00352903
C21orf91	584.886	-0.280208	0.077186	-3.6303	0.000283091	0.00353455
CDH24	93.6059	0.522351	0.143906	3.62982	0.000283621	0.00353867
ST6GALNAC5	369.771	-0.282005	0.0777052	-3.62917	0.000284338	0.00354511
H1F0	2549.7	-0.197527	0.0546267	-3.61594	0.000299258	0.00372851
SLC29A2	134.7	0.436778	0.120813	3.61532	0.000299981	0.00373488
UBA6	2175.36	-0.205187	0.0567892	-3.61312	0.000302531	0.00376398
CLDN23	91.2004	0.649535	0.179783	3.61288	0.000302812	0.00376483
LYVE1	12.2409	1.47732	0.409294	3.60945	0.000306852	0.00381238
TP53BP2	1020.55	-0.204633	0.056697	-3.60923	0.000307104	0.00381284
PCDHB16	308.476	-0.320843	0.0889143	-3.60845	0.000308031	0.00382166
SERPINA3	33289.5	0.798929	0.221478	3.60727	0.000309442	0.00383647
ABCA1	1355.59	-0.275931	0.0765073	-3.6066	0.000310233	0.00384359
ENAH	1930.55	-0.222195	0.0616588	-3.60362	0.000313816	0.00388526
C10orf118	3198.78	0.205305	0.0570536	3.59847	0.0003201	0.00396028
PCP4	157.433	-0.476431	0.132413	-3.59808	0.000320575	0.0039634
PARP14	2501.37	0.180179	0.0500798	3.59784	0.000320866	0.00396422
AL031666.2	13.4679	1.67935	0.466865	3.59708	0.000321804	0.00397303
GSTCD	479.998	-0.265393	0.0738542	-3.59347	0.000326304	0.00402578
MARCH4	266.127	-0.574294	0.159833	-3.59309	0.000326784	0.00402848
ETV1	2779.23	-0.276051	0.0768317	-3.59293	0.000326978	0.00402848
AC010441.1	206.47	0.421773	0.117414	3.59219	0.000327913	0.00403719
RP11-89K21.1	29.3374	1.21397	0.338038	3.59123	0.00032912	0.00404923
ANKS1B	281.912	-0.37712	0.10513	-3.58719	0.000334261	0.00410962
CXorf57	1693.5	-0.221343	0.0617158	-3.58648	0.000335167	0.0041179
PMM1	388.832	0.307338	0.0857301	3.58494	0.000337151	0.0041394
PPM1E	615.119	0.307707	0.0859357	3.58067	0.000342717	0.00420482
MOCOS	144.617	0.468672	0.130908	3.58017	0.000343375	0.00420997
B3GALT2	240.371	-0.525313	0.146778	-3.57897	0.000344947	0.00422632
ALDH3B1	110.37	0.624027	0.174395	3.57825	0.000345901	0.00423507
MAPRE1	4378.08	-0.152301	0.0425693	-3.57773	0.00034659	0.00424058
PLXDC1	104.117	-0.734277	0.205275	-3.57704	0.000347503	0.00424497
GGT6	123.062	0.654325	0.182924	3.57703	0.000347522	0.00424497
SIGLEC10	22.3192	1.34489	0.375991	3.57692	0.000347669	0.00424497
IRF9	710.153	-0.280738	0.0785565	-3.57371	0.000351959	0.00429438
RP11-855O10.2	28.2655	1.02285	0.286256	3.57319	0.000352664	0.00430003
PDGFA	746.467	-0.259313	0.0726311	-3.57027	0.000356609	0.00434513
TINCR	43.7365	0.712156	0.199553	3.56876	0.000358677	0.00436584
H19	834.705	0.897387	0.251463	3.56867	0.000358802	0.00436584
SLC43A1	257.019	0.359909	0.100972	3.56445	0.000364619	0.00443357
SPON2	495.685	0.313098	0.0878471	3.56412	0.000365072	0.00443603
LUZP2	51.0898	-0.683756	0.191918	-3.56276	0.000366982	0.00445617
MAP7D3	350.58	-0.290271	0.0815092	-3.56121	0.000369155	0.00447949
HMGA2	27.5423	0.927896	0.260587	3.56079	0.000369746	0.00448359
OPLAH	123.722	0.420836	0.118219	3.55979	0.000371157	0.00449496
LURAP1L	687.266	0.274358	0.077072	3.55976	0.000371192	0.00449496
DTX3L	2408.56	0.303393	0.0852329	3.55957	0.000371456	0.00449508
BEND6	194.034	-0.364761	0.102561	-3.55654	0.000375769	0.00454416
ANGPTL3	45.9665	0.744821	0.209521	3.55488	0.000378153	0.00456986
MYO1B	7290	0.301029	0.0847365	3.55253	0.000381551	0.00460778
CAPRIN1	6847.09	-0.112124	0.0315693	-3.55167	0.000382798	0.00461969
STX12	2822.54	0.646457	0.182089	3.55022	0.000384908	0.00463895
UBE2D3	7848.33	-0.145937	0.0411065	-3.55021	0.000384919	0.00463895
C16orf72	2313.86	-0.164964	0.0464866	-3.54862	0.000387249	0.00466386
SCTR	309.783	-0.328338	0.0925451	-3.54788	0.00038835	0.00467394
IRF2BPL	1440.76	-0.248501	0.0700482	-3.54757	0.000388802	0.0046762
ERAP1	1241.65	-0.200408	0.0565055	-3.5467	0.000390094	0.00468854
TRAM2	440.196	0.323404	0.0911937	3.54634	0.000390622	0.0046917
RNF115	1333.15	0.22853	0.0644541	3.54562	0.000391692	0.00470137
NBEAL2	1608.7	0.648264	0.182868	3.54499	0.000392634	0.00470948
GIMAP5	35.091	0.95244	0.268722	3.54433	0.000393611	0.00471707
TCEB3	2393.12	0.169554	0.0478399	3.5442	0.0003938	0.00471707
EPS8L2	1300.47	0.168893	0.0477253	3.53887	0.000401844	0.00481017
FGFR1OP	478.995	0.245669	0.06943	3.53837	0.000402606	0.00481603
KCNS3	109.375	0.528417	0.149351	3.53808	0.000403044	0.00481801
PGAP3	420.925	0.250313	0.0707594	3.53752	0.000403903	0.00482502
LRRC16B	206.761	0.415757	0.117547	3.53695	0.000404769	0.00483211
THY1	197.217	-0.45426	0.128468	-3.53599	0.000406254	0.00484222
VIM-AS1	46.0995	-0.717545	0.202927	-3.53598	0.000406272	0.00484222
CRIM1	1416.35	0.182917	0.0517318	3.53587	0.000406437	0.00484222
GHR	105.549	0.565889	0.160051	3.53568	0.00040673	0.00484244
FMNL2	520.388	0.276041	0.0781228	3.53342	0.000410214	0.00488064
VPS41	2929.71	-0.176567	0.0499798	-3.53278	0.00041122	0.00488931
EPN3	55.8315	0.974447	0.276003	3.53056	0.00041468	0.00492714
PPDPF	341.428	0.468297	0.132659	3.53007	0.000415456	0.00493305
C1orf21	262.498	-0.417625	0.118392	-3.52748	0.000419542	0.00497822
CTD-2165H16.3	29.4816	1.27881	0.362605	3.52672	0.000420739	0.00498908
JDP2	143.493	0.484207	0.137311	3.52636	0.000421314	0.00499256
EXOC7	2583.23	-0.160518	0.0455616	-3.5231	0.000426529	0.00504943
RFPL1S	65.056	0.758819	0.21539	3.523	0.000426685	0.00504943
GLRX3	1179.79	-0.205067	0.0582178	-3.5224	0.000427652	0.0050575
ZNRF1	426.893	-0.357421	0.101504	-3.52125	0.000429517	0.00507616
LLGL2	2464.27	0.160417	0.0455878	3.51886	0.00043341	0.00511875
TMSB10	5208.45	0.267171	0.0760236	3.51432	0.00044088	0.0052035
SERINC2	725.23	0.293323	0.0835275	3.51169	0.000445272	0.00525184
RAB11A	5158.37	-0.208021	0.059252	-3.51078	0.000446789	0.00526622
SOCS6	1875.23	-0.161625	0.0460519	-3.50961	0.000448757	0.00528589
FRMD4B	414.685	-0.311798	0.0888554	-3.50905	0.000449704	0.00529352
GPX7	271.205	0.313001	0.0892096	3.5086	0.000450474	0.00529906
PERP	4030.76	-0.204543	0.058302	-3.50833	0.000450921	0.00530079
ATRNL1	2258.93	-0.224028	0.0638828	-3.50686	0.000453427	0.00532671
ARHGAP12	2791.6	0.263659	0.0752686	3.50291	0.000460211	0.00540282
SERPINF2	16.8292	1.28313	0.366915	3.49709	0.000470371	0.00551844
SEPP1	994.328	0.251979	0.07206	3.49679	0.000470894	0.00552091
SURF4	19260	-0.151796	0.0434184	-3.49613	0.000472059	0.0055309
FAM83A-AS1	10.4124	3.01387	0.862124	3.49587	0.000472525	0.0055327
HLA-F	304.714	-0.337354	0.0965521	-3.49401	0.000475816	0.00556755
MLLT11	647.741	-0.233991	0.0669785	-3.49353	0.000476684	0.00557402
KAT6B	1472.85	0.198452	0.0568224	3.49249	0.000478547	0.00559211
SUDS3P1	31.1334	0.911156	0.261086	3.48987	0.000483251	0.00564335
FYTTD1	2753.05	-0.22302	0.0639318	-3.4884	0.000485911	0.00567068
MAGEE2	21.7376	-1.05856	0.303544	-3.48732	0.000487879	0.00568728
A2M	754.994	0.341139	0.097824	3.48727	0.000487977	0.00568728
QPCT	5046.66	-0.243125	0.0697482	-3.48575	0.00049076	0.00571595
PROS1	743.642	-0.327842	0.0940912	-3.4843	0.000493427	0.00574323
RALGAPA2	2032.13	0.193909	0.0556625	3.48364	0.000494636	0.00575352
MAGI2-AS3	1425.6	-0.221586	0.0636382	-3.48197	0.000497745	0.00578588
PTK7	1993.24	-0.179964	0.0516977	-3.48109	0.000499384	0.00580112
KIAA0930	1014.9	-0.224171	0.0644014	-3.48085	0.00049983	0.00580249
SSBP3	558.248	-0.243885	0.0701197	-3.47812	0.000504953	0.00585811
BBS5	373.141	-0.357717	0.102861	-3.47766	0.000505802	0.00586412
PRICKLE1	120.598	-0.503418	0.144772	-3.47732	0.000506459	0.00586789
LRRC29	95.8541	0.460743	0.132557	3.47582	0.000509285	0.00589677
PITPNM1	2364.13	-0.197259	0.0567581	-3.47543	0.000510043	0.00590169
CACNA1H	3020.26	0.335743	0.0966686	3.47313	0.000514417	0.00594637
SAMSN1	60.8545	-0.724597	0.208634	-3.47305	0.000514577	0.00594637
GRIA4	552.54	-0.340418	0.0980255	-3.47275	0.000515164	0.00594928
MAGEH1	1392.23	0.246022	0.0708586	3.47202	0.000516566	0.00596157
MED9	469.054	0.232816	0.06708	3.47073	0.000519051	0.00598635
WASF3	478.791	-0.298557	0.0860732	-3.46864	0.000523108	0.0060292
PLS1	2278.79	-0.219227	0.0632422	-3.46648	0.000527331	0.00607198
CACNG4	253.034	0.505025	0.145692	3.46639	0.000527506	0.00607198
CRYBA2	7251.39	0.323654	0.0933905	3.4656	0.000529049	0.00608578
VWA2	75.2031	0.635986	0.183583	3.4643	0.000531616	0.00611134
ZNF703	111.646	-0.747336	0.215843	-3.46241	0.000535371	0.00615051
DBNDD2	635.814	-0.25864	0.0747212	-3.46141	0.000537355	0.00616787
OLFML2B	32.0023	-1.06961	0.309021	-3.4613	0.00053758	0.00616787
PEX5	1218.66	-0.21991	0.0635688	-3.45941	0.00054136	0.00620722
DKK3	362.758	-0.379863	0.109821	-3.45893	0.000542334	0.00621436
SV2A	989.965	-0.186515	0.0540277	-3.45221	0.000556009	0.00636693
ARHGEF40	1140.95	-0.2378	0.0689568	-3.44854	0.000563625	0.00644997
RCAN3	3633.75	-0.197411	0.0572703	-3.447	0.000566855	0.00648273
EMB	1490.05	-0.228836	0.0663925	-3.44671	0.00056746	0.00648546
SLC3A1	268.689	0.521803	0.15142	3.44607	0.000568808	0.00649667
ME3	519.054	-0.257551	0.074758	-3.44514	0.00057077	0.00651281
CMTM8	312.12	0.282294	0.081942	3.44505	0.000570956	0.00651281
MPHOSPH9	1209.43	0.200747	0.0582763	3.44475	0.000571593	0.00651319
VEGFC	71.4767	-0.572849	0.166299	-3.44468	0.000571726	0.00651319
GLUD1	3714.79	0.195653	0.0568102	3.44398	0.000573222	0.00652602
RP11-383J24.1	10.9923	-1.49661	0.434609	-3.44358	0.000574065	0.00653142
PC	420.378	0.236432	0.0686646	3.44329	0.000574683	0.00653425
PRICKLE2	816.2	-0.318586	0.0925512	-3.44227	0.000576845	0.00655462
FAM89A	56.782	-0.583441	0.169565	-3.44082	0.000579961	0.00658311
PFKFB3	1201.5	-0.329937	0.0958909	-3.44075	0.000580097	0.00658311
C11orf80	270.036	-0.286038	0.0831448	-3.44024	0.000581189	0.00659128
NOTCH2NL	439.894	0.307259	0.089335	3.4394	0.000583011	0.0066077
PRKCQ-AS1	127.2	-0.500448	0.14555	-3.43833	0.000585306	0.00662947
TCN1	202.637	-0.677332	0.197023	-3.43782	0.000586407	0.0066377
PNMA1	1617.36	-0.203852	0.0593054	-3.43733	0.000587478	0.00664557
CYGB	234.26	-0.594847	0.173102	-3.43639	0.000589517	0.00666437
ENTPD6	1772.86	0.157141	0.0457343	3.43596	0.00059046	0.00667076
GPR64	659.006	0.301785	0.0878766	3.43419	0.000594321	0.0067101
MPST	355.124	0.313672	0.0913465	3.43387	0.000595022	0.00671373
TCTA	1706.09	0.18018	0.0524981	3.43211	0.000598894	0.00675311
UNC5D	468.795	-0.454054	0.13239	-3.42968	0.000604293	0.00680966
HIST1H4J	157.293	-0.53981	0.157434	-3.42879	0.00060628	0.00682769
GAL3ST1	131.999	0.444498	0.129648	3.4285	0.000606921	0.00683038
NRSN2	795.79	-0.2137	0.0623333	-3.42834	0.000607291	0.00683038
STAT1	3307.57	-0.207933	0.0606558	-3.42808	0.00060786	0.00683244
RASSF5	1897.74	-0.270271	0.078874	-3.42661	0.000611158	0.00686263
KHDRBS3	593.196	0.284319	0.0829756	3.42654	0.000611322	0.00686263
RHOQ	2542.64	-0.214815	0.062697	-3.42624	0.00061199	0.00686578
ZC3H14	2014.2	0.18057	0.0527058	3.42599	0.000612563	0.00686785
MSC	213.871	-0.489235	0.142839	-3.42507	0.000614641	0.00688678
LYNX1	253.673	0.296887	0.0867104	3.42389	0.000617319	0.00691241
WSB2	3502.01	-0.154596	0.0451621	-3.42314	0.000619027	0.00692715
ERBB2	637.718	0.244729	0.0715129	3.42216	0.00062126	0.00694774
FDPS	2375.04	0.27068	0.0791462	3.42	0.000626211	0.00699869
RNF11	3655.94	-0.1403	0.0410958	-3.41398	0.000640214	0.00714957
DAPK1	2965.06	-0.186942	0.0547598	-3.41385	0.000640519	0.00714957
KALRN	170.865	-0.345628	0.101304	-3.4118	0.000645365	0.00719911
HSD11B1	152.617	0.650747	0.190789	3.41082	0.000647672	0.0072203
AC013275.2	618.975	0.291869	0.0855761	3.41063	0.000648124	0.00722079
NUDT4	4920.51	-0.130415	0.0382596	-3.40868	0.00065279	0.00726819
DHX35	315.387	0.276583	0.0811746	3.40726	0.000656191	0.00730147
ATP6V1B2	3882.88	-0.137775	0.0404467	-3.40634	0.000658412	0.00731632
CDIP1	1471.61	0.216568	0.0635793	3.40627	0.000658561	0.00731632
SPHK1	444.325	-0.366882	0.10771	-3.40619	0.000658767	0.00731632
PLA2G4C	456.389	-0.280821	0.082495	-3.40409	0.000663838	0.00736802
GADD45G	934.688	-0.392431	0.115303	-3.40346	0.00066537	0.00738039
SULF1	913.758	-0.236518	0.0695171	-3.4023	0.000668207	0.00740662
LIMD1	955.308	-0.292345	0.0859295	-3.40215	0.000668572	0.00740662
TMEM63C	1141.4	-0.434259	0.127663	-3.40161	0.000669906	0.00741676
GPC6	1424.45	-0.255114	0.0750401	-3.3997	0.000674604	0.0074641
RPAP3	460.142	-0.246788	0.0726014	-3.39922	0.000675775	0.00747238
GPR56	4171.51	-0.327876	0.0964885	-3.39809	0.000678588	0.0074988
GPR148	58.8192	0.638732	0.188121	3.39531	0.000685498	0.00757043
ABCB6	786.657	0.187611	0.0552969	3.3928	0.000691826	0.00763555
BEGAIN	90.6281	-0.651244	0.192034	-3.39129	0.000695643	0.0076729
KCNA3	88.9711	-0.595097	0.175547	-3.38996	0.00069902	0.00770534
AASS	302.127	0.389106	0.114863	3.38756	0.000705165	0.00776823
A1CF	2732.71	0.232054	0.0685266	3.38634	0.000708314	0.00779378
F2RL2	34.3053	-0.873707	0.258011	-3.38632	0.000708365	0.00779378
ARF3	3980.35	-0.133982	0.0395688	-3.38604	0.000709087	0.00779688
CTF1	12.127	1.7668	0.522037	3.38442	0.000713278	0.00783322
ATP2A3	5466.71	-0.54922	0.162279	-3.38442	0.000713278	0.00783322
ADPRHL2	533.744	-0.266001	0.0786012	-3.38418	0.000713907	0.00783526
C16orf95	46.6994	0.743691	0.2198	3.38349	0.000715707	0.00785015
ARHGAP1	1594.64	-0.302944	0.089564	-3.38243	0.000718478	0.00787566
CTD-3064M3.7	24.3584	-1.11818	0.330735	-3.3809	0.000722493	0.00791477
PRRX1	249.687	-0.502573	0.148807	-3.37735	0.000731877	0.0080126
UBR1	2259.06	-0.143621	0.0425298	-3.37695	0.000732936	0.00801924
RP11-297M9.2	105.535	-0.601154	0.178054	-3.37625	0.000734823	0.00803492
GUCY1A2	534.235	-0.399488	0.118369	-3.37493	0.000738354	0.00806854
PIEZO2	93.9382	-0.562468	0.166696	-3.37422	0.000740239	0.00808224
COBL	985.603	0.320727	0.0950551	3.37412	0.000740521	0.00808224
TGM2	3917.34	-0.578777	0.171544	-3.37392	0.000741054	0.00808306
DGCR5	294.954	-0.307529	0.0911534	-3.37375	0.000741511	0.00808306
BCL3	122.552	-0.479894	0.142324	-3.37183	0.000746702	0.00813464
ABHD3	1109.41	-0.233396	0.0692272	-3.37144	0.000747752	0.00814106
LRP5	1179.43	0.258895	0.0768185	3.37022	0.000751082	0.00817128
MAPRE3	817.995	0.265593	0.0788089	3.37008	0.000751451	0.00817128
ADRA2A	240.835	0.386689	0.114756	3.36966	0.000752599	0.00817873
GRAP2	32.4626	-0.826516	0.245294	-3.36949	0.000753065	0.00817878
LDHB	1211.9	-0.246797	0.073271	-3.36828	0.0007564	0.00820995
PRKD3	1242.85	-0.190721	0.056679	-3.36494	0.000765609	0.00830482
LINC00951	9.04794	-1.57404	0.468136	-3.36237	0.000772774	0.00837741
PTPRE	171.446	-0.485045	0.144274	-3.36198	0.00077387	0.00838414
DHX32	1070.81	-0.177763	0.0528858	-3.36126	0.000775879	0.00840077
ASCL1	53.513	-0.777257	0.231357	-3.35955	0.000780692	0.00844771
SLC8A3	317.382	-0.343985	0.102471	-3.3569	0.000788229	0.00852405
EXOC8	1551.57	0.184183	0.0548845	3.35583	0.000791285	0.00855187
MMAA	356.932	-0.270008	0.0804859	-3.35472	0.000794447	0.00858081
CLUH	1255.54	0.241596	0.0720301	3.3541	0.000796236	0.00859488
GABARAPL2	1749.75	-0.147758	0.0440793	-3.35209	0.000802027	0.00864874
RP11-314B1.2	151.673	-0.493603	0.147255	-3.35203	0.000802203	0.00864874
KIAA1984	44.9046	0.68433	0.204202	3.35123	0.000804523	0.00866846
SDC1	710.909	0.363981	0.108679	3.34915	0.000810606	0.00872869
TFAP4	143.864	0.400902	0.119723	3.34858	0.000812275	0.0087368
PPAP2B	354.501	-0.381569	0.113951	-3.34855	0.000812347	0.0087368
MGAT1	2055.83	0.143679	0.0429363	3.34633	0.000818892	0.00880185
AC005789.11	81.5434	-0.686719	0.205369	-3.34383	0.000826305	0.00887614
FUNDC2	2003.23	0.160554	0.048025	3.34312	0.000828406	0.0088933
GLIPR2	204.932	0.488632	0.146251	3.34106	0.000834584	0.00895419
GRIN2A	364.757	-0.564118	0.168892	-3.3401	0.000837469	0.00897969
STMN2	2220.03	-0.235035	0.070377	-3.33965	0.000838828	0.00898883
VEGFB	602.531	-0.305046	0.0913755	-3.33838	0.000842693	0.00902477
CDKN2B	496.361	-0.255399	0.0765382	-3.33688	0.000847245	0.00906353
ADAM19	117.486	-0.549615	0.164711	-3.33685	0.000847337	0.00906353
CRELD2	2918.39	0.156984	0.0470676	3.3353	0.000852076	0.00910872
PDGFB	317.239	-0.372769	0.111827	-3.33344	0.000857801	0.00916438
PDE9A	283.25	-0.300112	0.0901274	-3.32986	0.000868898	0.00927734
SLC3A2	7894.73	-0.171497	0.0515128	-3.32921	0.00087094	0.00929353
DNTTIP2	2458.29	-0.172635	0.0519019	-3.32619	0.000880433	0.00938916
SPG20	1851.17	-0.182537	0.0548851	-3.32581	0.000881623	0.00939619
PRDX6	1838.77	0.185632	0.0558479	3.32387	0.000887763	0.00945533
PSME2	1496.26	-0.229023	0.0689055	-3.32372	0.000888241	0.00945533
LRRC42	1125.62	0.253622	0.0763318	3.32262	0.000891757	0.00948526
SYNJ2	2527.06	-0.221388	0.0666328	-3.32251	0.000892125	0.00948526
ZSCAN31	289.153	-0.347688	0.104701	-3.32077	0.000897679	0.00953858
LRRC45	212.569	0.346413	0.104376	3.3189	0.000903743	0.00959725
MAP7	2352.18	-0.166351	0.0502245	-3.31215	0.000925822	0.00982582
C12orf68	157.157	-0.371733	0.112257	-3.31146	0.00092811	0.00984104
RP11-79H23.3	38.9231	-0.790522	0.238729	-3.31138	0.000928368	0.00984104
NAGLU	969.556	0.166214	0.0502024	3.31089	0.000930011	0.00985255
SLC22A18	84.4522	0.555025	0.167669	3.31024	0.000932164	0.00986945
CARKD	1552.28	0.175871	0.0531715	3.30761	0.000940947	0.00995648
SERPINA4	316.065	0.569132	0.172168	3.30568	0.000947463	0.0100194
SMIM5	104.865	-0.512511	0.15507	-3.30502	0.000949685	0.0100369
BRINP1	47.5261	0.682088	0.206455	3.30381	0.000953806	0.0100745
LINC00473	372.203	-0.477527	0.144727	-3.29949	0.000968597	0.0102185
DAAM2	42.3072	0.842578	0.255366	3.29949	0.000968599	0.0102185
PDGFC	253.783	0.331069	0.100391	3.2978	0.000974452	0.0102741
PLCG2	111.165	-0.481472	0.146065	-3.29629	0.000979719	0.0103207
LRRC48	138.461	0.486904	0.147717	3.2962	0.000980033	0.0103207
BLOC1S6	2633.21	-0.174317	0.0529044	-3.29494	0.000984429	0.0103578
SLC26A6	231.887	0.348751	0.105847	3.29485	0.000984732	0.0103578
SNAP25	3645.37	-0.175153	0.0531659	-3.29446	0.000986111	0.0103662
DPY19L3	902.599	0.191717	0.0581966	3.29429	0.0009867	0.0103662
EIF2AK3	2842.17	0.164648	0.0500267	3.2912	0.000997625	0.0104748
PRDM11	283.423	0.331655	0.100782	3.2908	0.000999018	0.0104832
C1QBP	1697.67	0.236412	0.0718513	3.2903	0.00100081	0.0104957
C1RL	652.949	0.233626	0.0710397	3.28867	0.0010066	0.0105502
DACT1	221.191	-0.43383	0.131945	-3.28797	0.00100914	0.0105706
SLC25A1	1190.19	0.18596	0.0565624	3.28769	0.00101013	0.0105747
RP11-798M19.6	44.8381	0.715213	0.21765	3.28607	0.00101595	0.0106293
ACTC1	62.7467	0.578981	0.176234	3.2853	0.00101872	0.010652
TXNRD1	6729.55	-0.18943	0.0576716	-3.28464	0.00102114	0.010671
LINC00963	1099.43	-0.232647	0.0708343	-3.28439	0.00102205	0.0106742
CTNNA1	8332.58	-0.182649	0.0556149	-3.28416	0.00102286	0.0106763
EPSTI1	293.923	-0.278183	0.0847185	-3.28362	0.00102483	0.0106907
PRRT3	438.007	0.282694	0.0861255	3.28235	0.00102947	0.0107327
CMTM3	156.355	-0.357445	0.108966	-3.28035	0.0010368	0.0108028
GAPDH	36957.9	-0.242528	0.0739389	-3.28011	0.00103767	0.0108054
PAK6	547.673	-0.360198	0.109847	-3.27909	0.00104143	0.010836
CSF2RB	27.8444	-0.784111	0.239133	-3.27898	0.00104183	0.010836
FNDC3A	11184.5	0.169951	0.0518585	3.2772	0.00104841	0.010898
ZNF33A	2504.54	0.150294	0.0458953	3.2747	0.00105773	0.0109884
FAAH2	365.71	-0.290861	0.0889418	-3.27024	0.00107456	0.0111526
ADI1	738.953	0.183752	0.0561902	3.27018	0.00107479	0.0111526
PPP1R18	392.619	-0.290307	0.0887936	-3.26946	0.00107752	0.0111744
HSPD1P11	106.983	0.612667	0.187456	3.26831	0.0010819	0.0112132
PWWP2B	482.817	0.263658	0.0807049	3.26694	0.00108716	0.0112588
YIF1B	653.478	0.212689	0.0651054	3.26684	0.00108757	0.0112588
MKNK2	2155.16	0.206476	0.0632076	3.26663	0.00108837	0.0112605
SLC2A3	383.925	-0.324979	0.0994939	-3.26633	0.00108953	0.0112659
NSDHL	352.209	0.310144	0.0949641	3.2659	0.00109115	0.0112761
TCTN3	1062.41	0.183673	0.0562638	3.26449	0.0010966	0.0113258
DDX60L	797.433	-0.180907	0.0554281	-3.26381	0.00109923	0.0113463
ARRDC1	460.476	0.274097	0.0839975	3.26316	0.00110178	0.011366
PDLIM7	292.807	-0.325033	0.0996224	-3.26265	0.00110374	0.0113796
KDM5B	1911.55	-0.15301	0.0469067	-3.26201	0.00110625	0.0113988
KIAA0586	913.774	-0.177323	0.0543872	-3.26038	0.00111263	0.0114545
CD5	131.755	-0.646693	0.198354	-3.2603	0.00111295	0.0114545
PTPRH	905.014	-0.315224	0.0967103	-3.25947	0.0011162	0.0114813
BACH1	1720.5	-0.191453	0.0587606	-3.25818	0.00112128	0.0115268
DCC	51.6449	-0.903044	0.277176	-3.25801	0.00112196	0.0115272
MMP14	2749.47	-0.295718	0.0907752	-3.25769	0.00112322	0.0115334
DEFB1	349.317	0.462225	0.141934	3.25662	0.00112749	0.0115705
ZFYVE16	1614.38	-0.160417	0.0493255	-3.25221	0.00114511	0.0117374
RETSAT	1074.72	0.213989	0.0658004	3.2521	0.00114556	0.0117374
GPRC5B	459.517	0.276141	0.0849156	3.25195	0.00114616	0.0117374
PART1	110.771	0.490466	0.150825	3.25189	0.00114641	0.0117374
HDLBP	23903.8	0.12627	0.0388319	3.25172	0.00114709	0.0117376
PHLPP1	351.773	0.296663	0.0912607	3.25072	0.00115115	0.0117723
SERPINE2	1726.61	-0.223627	0.0688073	-3.25004	0.00115388	0.0117885
FAM53B	843.779	0.179418	0.0552056	3.25	0.00115406	0.0117885
TPRN	320.174	0.292979	0.0901876	3.24855	0.00115994	0.0118417
CCAR1	1550.23	-0.173835	0.0535292	-3.24748	0.00116431	0.0118795
SH3BP4	830.23	0.222641	0.0685986	3.24557	0.00117216	0.0119527
MIR24-2	87.2299	-0.511143	0.15752	-3.24495	0.00117472	0.0119719
MSN	4025.35	-0.244117	0.0752496	-3.24409	0.00117825	0.0120009
LINC00152	255.798	-0.316351	0.0975744	-3.24215	0.00118632	0.0120742
UGT2A3	372.492	0.515669	0.159057	3.24203	0.00118681	0.0120742
NID2	254.479	-0.569843	0.17585	-3.24051	0.00119317	0.0121319
RP11-386G11.5	20.3181	-1.00339	0.309686	-3.24002	0.00119519	0.0121425
FNDC5	119.122	0.406578	0.12549	3.23993	0.00119558	0.0121425
RP11-407N17.3	807.393	-0.292471	0.0902954	-3.23905	0.0011993	0.0121695
PIK3CD	133.763	-0.431888	0.133341	-3.23897	0.00119961	0.0121695
PLEKHO1	364.551	-0.266344	0.0822454	-3.23841	0.001202	0.0121867
PIAS1	966.313	0.230787	0.0712738	3.23803	0.00120358	0.0121957
XIRP1	52.0498	0.824525	0.254735	3.23679	0.00120881	0.0122418
MLPH	407.408	0.275385	0.0850933	3.23626	0.00121105	0.0122574
ARSE	323.058	0.317701	0.0982057	3.23506	0.00121618	0.0123022
NWD1	142.515	0.428918	0.132595	3.23479	0.00121731	0.0123066
RUNDC3A	1550.63	-0.168231	0.0520139	-3.23435	0.00121918	0.0123185
SLC25A13	754.138	-0.219699	0.0679701	-3.23229	0.00122802	0.0124007
ECT2	389.641	-0.300718	0.0930507	-3.23176	0.0012303	0.0124167
SERPINB1	2177.83	-0.221072	0.0684149	-3.23135	0.00123209	0.0124277
C15orf48	626.45	-0.349209	0.108081	-3.23099	0.00123362	0.012436
ZNF844	906.882	0.197192	0.0610649	3.22922	0.0012413	0.0125063
GPX3	5290.06	-0.166828	0.051696	-3.2271	0.00125053	0.0125922
C22orf39	437.407	0.225906	0.0700133	3.22661	0.00125266	0.0126064
PTGER4	265.102	-0.449752	0.139424	-3.22579	0.00125624	0.0126353
HSP90AB1	27947.8	-0.125473	0.0389003	-3.22551	0.00125747	0.0126404
GJA1	876.541	-0.379592	0.117711	-3.22478	0.00126071	0.0126658
PNRC2	3947.79	-0.209154	0.06491	-3.22222	0.001272	0.012772
IRF6	1674.12	-0.197869	0.0614352	-3.22077	0.00127848	0.0128271
GBP2	307.687	-0.48759	0.151394	-3.22066	0.00127894	0.0128271
SMIM4	287.028	0.272781	0.0847206	3.21977	0.00128292	0.0128597
C17orf107	432.147	0.267248	0.0830213	3.21903	0.00128624	0.0128857
ABCC4	419.185	-0.24203	0.0752022	-3.21839	0.00128912	0.0129073
MSANTD3-TMEFF1	12.9606	-11.9328	3.70878	-3.21744	0.0012934	0.0129428
USP25	1966.61	0.180991	0.0562798	3.21592	0.00130029	0.0130044
NRBP2	192.404	0.396573	0.123334	3.21542	0.00130252	0.0130193
MLKL	108.989	0.468695	0.14582	3.2142	0.00130806	0.0130673
RP11-284N8.3	59.2541	-0.660176	0.205445	-3.21339	0.00131178	0.0130971
RB1	1330.64	-0.158773	0.0494131	-3.21317	0.00131279	0.0130997
LPAR6	141.15	-0.411773	0.128171	-3.21267	0.00131506	0.013115
PDE3A	1439.25	-0.217707	0.0677991	-3.21106	0.00132248	0.0131815
ZCCHC6	1388.79	0.168723	0.0525473	3.21088	0.00132328	0.0131821
MYO18B	39.2082	-0.877702	0.273382	-3.21053	0.00132489	0.0131908
RASA1	1256.47	-0.145804	0.0454408	-3.20867	0.00133351	0.0132691
IKBKE	201.72	0.312165	0.0973348	3.20713	0.00134067	0.0133329
FAT3	246.101	-0.320922	0.100075	-3.20682	0.00134213	0.0133399
E2F7	43.7438	-0.7417	0.231302	-3.20663	0.001343	0.013341
ACAP2	3056.83	-0.180597	0.0563263	-3.20627	0.0013447	0.0133504
TDRP	521.31	-0.233275	0.0727617	-3.20601	0.00134588	0.0133546
STAG2	4139.21	-0.164417	0.0512933	-3.20542	0.00134867	0.0133748
H3F3B	9245.83	-0.173032	0.0539955	-3.20457	0.00135267	0.0134069
MT1L	33.8055	0.929474	0.290124	3.20371	0.00135669	0.0134393
ADAMTSL1	179.294	-0.428526	0.133776	-3.20332	0.00135855	0.0134502
TRIM56	524.975	0.301114	0.0940408	3.20195	0.00136503	0.0135067
LPL	38.9335	0.901295	0.281551	3.20118	0.00136867	0.0135352
ABCC3	803.852	0.348078	0.10876	3.20041	0.0013723	0.0135636
LRRN2	91.7029	-0.4959	0.154965	-3.20009	0.00137386	0.0135714
ZNF395	3085.18	0.273649	0.0855941	3.19705	0.0013884	0.0137073
NANOS1	355.015	0.31184	0.0975468	3.19683	0.00138949	0.0137104
LINC00839	113.805	-0.489484	0.153148	-3.19615	0.00139274	0.013732
GPCPD1	765.46	0.213147	0.0666908	3.19605	0.00139322	0.013732
BEX2	1829.99	-0.176056	0.0551306	-3.19343	0.00140591	0.0138493
GINS3	168.962	0.348168	0.109068	3.1922	0.00141193	0.0139008
NFKB1	1150.5	-0.186764	0.0585198	-3.19147	0.00141551	0.0139284
PPARG	29.7393	0.747913	0.234474	3.18975	0.00142397	0.0140038
ZBED3	137.118	0.720062	0.225778	3.18924	0.00142645	0.0140169
SYNGR2	1555.21	0.176033	0.0551972	3.18916	0.00142688	0.0140169
POMT1	882.186	0.190002	0.0595868	3.18866	0.00142936	0.0140334
SLC44A4	659.605	0.258993	0.0813224	3.18476	0.00144873	0.0142157
AHNAK2	469.201	-0.333811	0.104939	-3.18101	0.00146761	0.0143916
SLC25A53	413.662	-0.294323	0.0925287	-3.18088	0.00146828	0.0143916
ICAM1	845.66	-0.417884	0.13149	-3.17806	0.00148262	0.0145241
WIPI1	914.876	0.191952	0.0604305	3.17642	0.00149106	0.0145914
PTPN21	555.494	0.22626	0.0712316	3.1764	0.00149114	0.0145914
RP11-356I2.4	58.4489	0.701625	0.220917	3.17596	0.00149341	0.0146055
HNRNPH2	3385.54	-0.212489	0.0669361	-3.1745	0.00150094	0.0146611
CDYL2	450.062	0.220601	0.0694941	3.17438	0.00150155	0.0146611
DFNB31	357.939	-0.469247	0.147831	-3.17422	0.0015024	0.0146611
KRT40	62.2809	0.656043	0.206678	3.17422	0.00150241	0.0146611
AFMID	95.1074	0.482397	0.152087	3.17185	0.0015147	0.014769
SLC1A3	29.1633	0.824512	0.259953	3.17177	0.00151514	0.014769
CFC1B	364.296	-0.334959	0.105626	-3.17118	0.00151819	0.0147862
FDFT1	2179.27	0.189742	0.0598368	3.171	0.00151917	0.0147862
RP5-940J5.9	12.3465	-1.64037	0.517313	-3.17095	0.0015194	0.0147862
ELN	25.2273	0.91824	0.289646	3.17022	0.00152323	0.0148153
C6orf62	4468.64	-0.153105	0.048298	-3.17	0.00152438	0.0148184
NOMO2	5553.54	0.133636	0.0421647	3.16939	0.00152761	0.0148415
ALS2CL	387.937	0.35177	0.110996	3.16923	0.00152844	0.0148415
MIR600HG	140.859	0.415492	0.131147	3.16814	0.00153419	0.0148891
PALLD	5333.06	-0.282822	0.0893296	-3.16605	0.00154525	0.0149821
SORD	798.525	0.339388	0.107198	3.16601	0.00154546	0.0149821
SGPL1	1988.1	-0.15577	0.0492081	-3.16554	0.00154794	0.0149979
TAPSAR1	90.0581	-0.436124	0.137812	-3.16463	0.00155281	0.0150369
CYSLTR2	15.1021	-1.34748	0.425877	-3.164	0.00155617	0.0150611
SEPT11	1916.85	-0.160622	0.0508119	-3.16112	0.00157164	0.0152025
C17orf62	642.322	-0.216932	0.0686453	-3.16018	0.00157671	0.0152433
BYSL	229.3	0.336963	0.106659	3.15925	0.00158175	0.0152837
ASXL3	437.821	-0.295273	0.09347	-3.15902	0.00158301	0.0152875
MST1L	249.618	0.400452	0.126807	3.15796	0.00158877	0.0153347
MYH16	28.7195	-0.928604	0.294087	-3.15758	0.00159084	0.0153463
RP11-473I1.10	3183.08	-0.148905	0.0471859	-3.15572	0.00160104	0.0154363
LCA5	647.275	-0.192576	0.0610754	-3.15308	0.0016156	0.0155681
SEMA3B	268.442	0.36694	0.116477	3.15032	0.00163092	0.0157072
DLG5	1757.4	0.326072	0.10354	3.14923	0.00163699	0.0157572
NR4A2	351.776	-0.512805	0.162848	-3.14899	0.00163838	0.0157619
GAD1	156.268	-0.427729	0.135847	-3.1486	0.00164057	0.0157744
MAP3K8	223.647	-0.350451	0.111371	-3.14671	0.0016512	0.0158625
SLC9B2	583.751	-0.220673	0.0701296	-3.14665	0.00165152	0.0158625
ELK4	1830.5	-0.19931	0.0633953	-3.14392	0.001667	0.0160025
CRISPLD1	21.2472	1.17595	0.374112	3.14331	0.00167051	0.0160202
SLC25A34	396.464	0.363443	0.115625	3.14328	0.00167066	0.0160202
OTUD1	402.629	-0.224804	0.0715413	-3.1423	0.00167626	0.0160652
YWHAG	5679.36	-0.130885	0.041666	-3.14128	0.0016821	0.0161125
SNRK	1313.82	-0.15	0.0477816	-3.13929	0.00169358	0.0162136
SNCAIP	33.5594	-1.32081	0.420934	-3.1378	0.00170221	0.0162874
TSPAN7	1857.73	-0.131193	0.0418205	-3.13705	0.0017066	0.0163206
SREK1IP1	982.211	-0.179958	0.0573739	-3.13659	0.00170926	0.0163373
TTL	1071.58	-0.202312	0.0645918	-3.13216	0.00173526	0.0165768
KTN1	7482.46	-0.172681	0.0551533	-3.13092	0.00174257	0.0166376
TUBA1B	23938.8	-0.192615	0.0615278	-3.13053	0.00174488	0.016638
CCL28	322.444	0.356136	0.113763	3.1305	0.00174511	0.016638
MMP19	40.996	0.711931	0.227422	3.13044	0.00174543	0.016638
HIST1H4K	35.0016	1.1043	0.352798	3.13011	0.00174738	0.0166407
PCNXL4	1669.41	-0.151121	0.0482803	-3.13008	0.0017476	0.0166407
PSMB8	708.443	-0.278991	0.0891413	-3.12976	0.00174946	0.0166492
UBE2E2	194.18	0.374463	0.119652	3.12961	0.00175037	0.0166492
SPNS2	182.646	0.385296	0.123133	3.12912	0.00175332	0.0166683
KIF5C	5839.96	-0.129082	0.0412584	-3.12863	0.00175624	0.0166871
TRIO	4908.24	0.230903	0.07381	3.12835	0.00175791	0.016694
HIST2H4A	934.831	-0.228124	0.0729575	-3.12681	0.00176715	0.0167711
CERS4	571.248	0.218106	0.0697564	3.12668	0.00176793	0.0167711
ZPLD1	292.353	-0.313129	0.100161	-3.12625	0.00177048	0.0167864
ATP6V1A	5216.26	-0.156281	0.0500082	-3.1251	0.00177742	0.0168431
TMEM38A	211.864	0.2902	0.092927	3.12288	0.00179088	0.0169616
RASA4B	1015.61	0.227038	0.0727092	3.12255	0.00179294	0.0169708
IL13RA2	96.6806	-0.449503	0.14396	-3.12241	0.00179377	0.0169708
C17orf51	652.44	0.249147	0.0797993	3.12217	0.00179526	0.0169758
KIF3B	5021.98	-0.120952	0.0387538	-3.12103	0.00180222	0.0170325
DNAH12	133.809	-0.45792	0.146752	-3.12038	0.00180619	0.0170609
LIG4	1294.67	-0.157034	0.0503325	-3.11993	0.00180896	0.017078
CDH12	83.9269	0.503953	0.161553	3.11942	0.00181208	0.0170983
PTPN13	2508.42	0.168322	0.0539688	3.11888	0.00181543	0.0171208
VGLL3	266.804	0.322723	0.103486	3.11852	0.00181759	0.0171287
HIST1H2BC	996.758	-0.231486	0.0742316	-3.11842	0.0018182	0.0171287
ITGB3	747.933	-0.309406	0.0992247	-3.11823	0.00181939	0.0171307
SLC46A1	1098.18	0.22234	0.0713816	3.11482	0.0018406	0.0173212
MED23	1528.38	0.176064	0.0565326	3.11437	0.00184336	0.017338
ANKRD28	1360.81	-0.180565	0.0579819	-3.11416	0.00184468	0.0173412
SLITRK6	128.769	0.665203	0.213783	3.11158	0.00186092	0.0174845
HIST1H1C	2264.06	-0.21859	0.0702617	-3.11109	0.001864	0.0175042
CMTR2	1273.33	-0.225547	0.0725593	-3.10845	0.00188069	0.0176515
KIF24	62.4317	0.571141	0.183979	3.10439	0.00190674	0.0178866
GBP1	227.145	-0.412942	0.133142	-3.10151	0.00192538	0.0180518
SLC2A4RG	273.62	0.291436	0.0940087	3.10009	0.0019346	0.0181287
UGT2B15	340.202	0.542843	0.175237	3.09776	0.00194991	0.0182606
GRM1	89.4541	-0.53516	0.172764	-3.09763	0.00195074	0.0182606
SMAD5	2608.39	-0.139022	0.0448854	-3.09726	0.00195319	0.0182739
CXCR4	103.086	-0.54094	0.174664	-3.09703	0.00195469	0.0182782
HCP5	300.181	-0.306463	0.0989896	-3.09591	0.00196213	0.0183381
MTPN	3741.35	-0.148957	0.0481216	-3.09544	0.00196523	0.0183574
PRKG1	158.738	-0.34249	0.110674	-3.09458	0.00197093	0.0184009
PLCB4	1419.65	0.264994	0.0857126	3.09165	0.00199044	0.0185686
RAB11FIP1	4612.77	-0.112993	0.036549	-3.09153	0.00199125	0.0185686
PRSS22	197.346	-0.419836	0.13581	-3.09135	0.00199252	0.0185686
PCOLCE2	21.5442	-1.12027	0.36241	-3.09117	0.00199371	0.0185686
SLC17A1	37.5851	-0.728244	0.235594	-3.0911	0.00199414	0.0185686
NBPF24	55.2803	-0.669311	0.216555	-3.09073	0.00199667	0.0185823
TSPAN4	301.946	0.271131	0.0877335	3.09039	0.00199896	0.0185939
GUCY1B3	1474.36	-0.208906	0.0676361	-3.08868	0.00201051	0.0186915
TUBB	13242.2	-0.13802	0.0446951	-3.08803	0.00201487	0.0187222
NFKB2	569.249	-0.271979	0.0880798	-3.08787	0.00201594	0.0187223
IRS2	1730.53	0.410344	0.132915	3.08727	0.00202003	0.0187505
QSOX2	1672.91	0.136115	0.0441163	3.08537	0.00203298	0.0188608
TTC39A	2609.39	-0.130902	0.0424393	-3.08445	0.00203932	0.0189011
PLEKHH2	365.671	-0.297071	0.0963131	-3.08442	0.00203946	0.0189011
PDXDC2P	883.687	0.309167	0.100244	3.08416	0.00204127	0.0189079
PIGG	1058.47	0.18121	0.0588083	3.08136	0.00206058	0.0190726
TMEM130	123.625	-0.412308	0.133811	-3.08127	0.0020612	0.0190726
UPF3A	840.908	0.171618	0.0557183	3.0801	0.00206933	0.0191378
HCG20	16.793	-1.02371	0.332593	-3.07796	0.00208424	0.0192656
PLEKHA7	475.044	0.401567	0.130476	3.07771	0.00208595	0.0192714
HTRA3	559.891	-0.282825	0.0919347	-3.07637	0.00209537	0.0193479
KDELR3	384.258	0.277387	0.0901714	3.07622	0.00209643	0.0193479
FAM171B	2655.61	-0.202261	0.0657881	-3.07443	0.00210907	0.0194545
GUSBP4	21.9168	0.941376	0.306269	3.07369	0.00211431	0.0194926
FGFR3	137.279	0.439064	0.142868	3.07321	0.00211771	0.0195089
DIEXF	582.777	-0.235146	0.0765169	-3.07313	0.00211828	0.0195089
BAZ1A	1006.09	-0.204827	0.0666617	-3.07263	0.00212184	0.0195315
NEK1	1322.24	-0.252046	0.0820448	-3.07205	0.00212592	0.0195589
UBASH3B	289.56	-0.356108	0.115932	-3.0717	0.00212847	0.0195722
FRMD5	97.3066	-0.481736	0.156897	-3.07039	0.00213779	0.0196477
TNFSF10	903.05	-0.333338	0.108589	-3.06973	0.00214253	0.019681
CRYAB	704.514	0.204091	0.0664984	3.06911	0.002147	0.0197119
RP11-514P8.8	48.2992	-1.12098	0.365279	-3.06883	0.00214902	0.0197202
PER2	1000.77	-0.258269	0.0841791	-3.06809	0.00215434	0.0197539
TAGLN2	4732.94	-0.154183	0.0502552	-3.06801	0.00215493	0.0197539
LOXL4	14751.9	-0.355121	0.11579	-3.06695	0.00216257	0.0198137
PGRMC2	1417.59	-0.271526	0.0886032	-3.06452	0.00218022	0.019965
NR1H4	67.4628	1.04041	0.339595	3.06367	0.0021864	0.0200113
NCKAP1	8085.42	-0.13034	0.0425598	-3.06251	0.00219491	0.0200788
CIT	88.9383	0.505416	0.165046	3.06228	0.0021966	0.0200838
RALYL	186.582	0.299872	0.0979683	3.0609	0.00220669	0.0201657
PRMT7	399.26	0.231202	0.0756014	3.05818	0.00222689	0.0203398
B3GNT1	960.695	0.226363	0.07403	3.05772	0.00223028	0.0203602
CDO1	260.385	-0.329124	0.107692	-3.05615	0.00224196	0.0204563
FAM211A	121.142	0.419062	0.137213	3.05409	0.00225743	0.0205868
FLJ30594	43.2935	-0.710704	0.232992	-3.05033	0.00228588	0.0208356
STK32A	346.25	-0.249487	0.0818084	-3.04965	0.00229108	0.0208722
CELA3B	1138.31	0.667966	0.219069	3.04912	0.00229516	0.0208918
HMGN5	96.311	0.474421	0.155596	3.04906	0.0022956	0.0208918
RP11-76C10.5	17.7232	1.07272	0.351867	3.04864	0.0022988	0.0209102
SORBS2	1570.08	0.199598	0.0654878	3.04786	0.00230474	0.0209535
S1PR5	12.3738	-1.15533	0.379097	-3.04759	0.00230687	0.020962
DAB2IP	600.057	-0.218869	0.0718237	-3.04731	0.00230898	0.0209704
KCTD20	2229.92	-0.130818	0.0429362	-3.04681	0.00231286	0.0209949
CYFIP2	1774.48	0.229318	0.0752936	3.04565	0.0023218	0.0210653
GPNMB	699.482	0.27182	0.0892862	3.04437	0.00233168	0.021144
ARID4B	2223.61	-0.139202	0.0457613	-3.04192	0.00235071	0.0213057
BCAM	1107.21	0.281523	0.0925602	3.04152	0.0023539	0.0213237
WSB1	3172.55	-0.191217	0.0629159	-3.03924	0.00237175	0.0214744
SACS	2310.6	-0.153089	0.050374	-3.03904	0.00237331	0.0214775
HOXB2	62.1782	-0.776216	0.255614	-3.03668	0.00239202	0.0216358
OTUD4	1873.99	0.241269	0.0795521	3.03284	0.00242263	0.0219015
RNF152	967.173	-0.231513	0.0763533	-3.03213	0.00242836	0.021942
NAB2	305.446	-0.30462	0.100545	-3.02969	0.00244808	0.0221089
NAPRT1	346.264	0.246475	0.0814088	3.02762	0.00246488	0.0222493
GBP3	325.045	-0.374642	0.123839	-3.02522	0.0024845	0.022415
SV2B	178.205	-0.295042	0.0975662	-3.02402	0.00249436	0.0224925
ZNF503-AS1	28.789	0.796898	0.263585	3.02331	0.00250029	0.0225345
CRAT	526.127	0.222475	0.0735933	3.02304	0.0025025	0.0225429
MFHAS1	1019.84	-0.229501	0.0759237	-3.02278	0.00250464	0.0225482
MAST4	1933.27	-0.348768	0.115384	-3.02266	0.00250564	0.0225482
RHOBTB3	7311.81	0.264638	0.0875631	3.02225	0.002509	0.022567
CDC42EP3	2460.42	-0.200204	0.0662981	-3.01976	0.00252974	0.022742
RP11-465N4.4	63.7815	-0.552761	0.183067	-3.01945	0.00253234	0.0227538
AMY2A	648.819	0.993264	0.329195	3.01725	0.00255078	0.0229078
ADORA1	65.6137	0.537976	0.178539	3.01322	0.00258489	0.0232024
AZGP1	178.805	0.433876	0.144014	3.01274	0.00258902	0.0232276
HCFC2	1531.8	-0.15873	0.0526982	-3.01206	0.00259477	0.0232675
SPECC1L	3460.11	0.178281	0.059213	3.01084	0.00260526	0.0233497
STK10	585.644	-0.220673	0.0733279	-3.0094	0.00261766	0.0234489
UBE2A	1142.85	-0.159355	0.052972	-3.0083	0.00262718	0.0235223
SLC16A1	207.273	-0.360464	0.11986	-3.00738	0.00263514	0.0235817
SELK	2275.24	-0.165515	0.0550509	-3.00658	0.00264206	0.0236316
PCDH12	60.3345	-0.554399	0.184458	-3.00555	0.002651	0.0236996
OSGEP	720.247	-0.179818	0.059832	-3.00538	0.00265246	0.0237007
HSD17B11	855.82	0.263878	0.0878394	3.0041	0.0026637	0.023789
PHKA2	1126.95	0.186567	0.0621311	3.00279	0.0026752	0.0238797
TTLL5	480.233	0.239277	0.0797083	3.00191	0.00268289	0.0239363
JPH3	209.421	-0.382077	0.127297	-3.00145	0.00268695	0.0239604
CMTR1	1569.92	0.185651	0.0618581	3.00123	0.00268888	0.0239656
STOM	1112.5	0.205992	0.068642	3.00096	0.00269134	0.0239754
SEPT6	608.045	-0.216579	0.0721882	-3.0002	0.00269801	0.0240123
RABAC1	2161.01	0.172892	0.0576273	3.00018	0.0026982	0.0240123
SFMBT2	459.175	-0.288621	0.0962331	-2.99919	0.00270702	0.0240787
UBQLN2	999.117	-0.331657	0.110593	-2.99889	0.00270968	0.0240902
SOCS2	765.242	-0.238921	0.0796741	-2.99873	0.00271103	0.0240902
HIST2H2AA3	195.988	-0.370228	0.123482	-2.99823	0.00271555	0.0241182
UBE3C	4097.33	-0.133436	0.0445581	-2.99465	0.00274757	0.0243904
SLC13A5	20.7688	0.953379	0.318413	2.99416	0.00275204	0.0244178
IRAK1BP1	385.195	0.222186	0.0742116	2.99395	0.00275389	0.0244208
CSNK1A1	8140.32	-0.1615	0.0539447	-2.99381	0.00275514	0.0244208
COL14A1	110.616	-0.479614	0.160266	-2.99262	0.00276594	0.0244985
[truncated: 840 more rows]
