# Supplementary material for: Glucocorticoid signaling in pancreatic islets modulates gene regulatory programs and genetic risk of type 2 diabetes
Source: PLoS Genet. 2021 May 13;17(5):e1009531. doi: 10.1371/journal.pgen.1009531 (PMC8183998; doi:10.1371/journal.pgen.1009531)
Supplement: S7 Table — Gene ontology and pathway terms enriched among genes with differential expression in each treatment dose and duration using GSEA. (XLSX) [file pgen.1009531.s015.xlsx]

## Sheet: Sheet1
S7 Table. Gene sets and pathways enriched in glucocorticoid-treated islets
100 ng/mL for 24hr						4 ng/ml for 24hr						4 ng/ml for 6hr
GO BP terms enriched in up-regulated genes						GO BP terms enriched in up-regulated genes						GO BP terms enriched in up-regulated genes
Gene Set Name	# Genes in Gene Set (K)	# Genes in Overlap (k)	p-value	FDR q-value		Gene Set Name	# Genes in Gene Set (K)	# Genes in Overlap (k)	p-value	FDR q-value		Gene Set Name	# Genes in Gene Set (K)	# Genes in Overlap (k)	p-value	FDR q-value
GO_LIPID_BIOSYNTHETIC_PROCESS	733	103	1.43e-36	1.06e-32		GO_LIPID_BIOSYNTHETIC_PROCESS	733	45	3.52e-19	2.62e-15		GO_REGULATION_OF_ION_TRANSPORT	706	31	1.03e-11	7.64e-08
GO_SMALL_MOLECULE_BIOSYNTHETIC_PROCESS	725	101	1.51e-35	5.61e-32		GO_SMALL_MOLECULE_BIOSYNTHETIC_PROCESS	725	42	4.53e-17	1.68e-13		GO_POSITIVE_REGULATION_OF_CELLULAR_COMPONENT_MOVEMENT	610	28	3.84e-11	1.43e-07
GO_ORGANIC_HYDROXY_COMPOUND_METABOLIC_PROCESS	562	87	3.3e-34	8.18e-31		GO_REGULATION_OF_LIPID_METABOLIC_PROCESS	431	30	1.37e-14	3.22e-11		GO_CIRCULATORY_SYSTEM_PROCESS	576	26	2.79e-10	6.91e-07
GO_STEROID_METABOLIC_PROCESS	332	67	1.01e-33	1.88e-30		GO_MONOCARBOXYLIC_ACID_METABOLIC_PROCESS	672	37	1.73e-14	3.22e-11		GO_REGULATION_OF_PROTEIN_KINASE_ACTIVITY	805	30	1.12e-09	2.07e-06
GO_ALCOHOL_METABOLIC_PROCESS	385	71	5e-33	7.43e-30		GO_POSITIVE_REGULATION_OF_CELLULAR_COMPONENT_MOVEMENT	610	35	2.72e-14	4.04e-11		GO_LIPID_BIOSYNTHETIC_PROCESS	733	28	2.38e-09	3.53e-06
GO_SMALL_MOLECULE_CATABOLIC_PROCESS	452	71	1.67e-28	1.81e-25		GO_SMALL_MOLECULE_CATABOLIC_PROCESS	452	30	4.77e-14	5.91e-11		GO_NEGATIVE_REGULATION_OF_INTRACELLULAR_SIGNAL_TRANSDUCTION	555	24	3.17e-09	3.93e-06
GO_STEROL_METABOLIC_PROCESS	169	45	1.71e-28	1.81e-25		GO_CARBOHYDRATE_METABOLIC_PROCESS	630	35	6.99e-14	7.42e-11		GO_ENDOCRINE_SYSTEM_DEVELOPMENT	125	12	5.77e-09	6.13e-06
GO_REGULATION_OF_LIPID_METABOLIC_PROCESS	431	69	3.05e-28	2.83e-25		GO_STEROID_METABOLIC_PROCESS	332	25	3.95e-13	3.27e-10		GO_NEGATIVE_REGULATION_OF_RESPONSE_TO_EXTERNAL_STIMULUS	433	20	2.25e-08	2.09e-05
GO_ORGANIC_ACID_CATABOLIC_PROCESS	282	55	4.04e-27	3.33e-24		GO_CELLULAR_RESPONSE_TO_HORMONE_STIMULUS	633	34	4.16e-13	3.27e-10		GO_NEGATIVE_REGULATION_OF_CELL_DIFFERENTIATION	769	27	2.66e-08	2.19e-05
GO_MONOCARBOXYLIC_ACID_METABOLIC_PROCESS	672	83	9.99e-26	7.43e-23		GO_ORGANIC_HYDROXY_COMPOUND_METABOLIC_PROCESS	562	32	4.4e-13	3.27e-10		GO_REGULATION_OF_SYSTEM_PROCESS	626	24	3.16e-08	2.35e-05
GO_STEROID_BIOSYNTHETIC_PROCESS	197	44	1.77e-24	1.2e-21		GO_RESPONSE_TO_INORGANIC_SUBSTANCE	568	32	5.85e-13	3.95e-10		GO_NEGATIVE_REGULATION_OF_PROTEIN_MODIFICATION_PROCESS	641	24	4.91e-08	3.32e-05
GO_SULFUR_COMPOUND_METABOLIC_PROCESS	371	59	3.57e-24	2.21e-21		GO_RESPONSE_TO_WOUNDING	656	34	1.12e-12	6.96e-10		GO_ACTIN_FILAMENT_BASED_PROCESS	804	27	6.54e-08	4.05e-05
GO_REGULATION_OF_STEROID_METABOLIC_PROCESS	131	36	1.38e-23	7.87e-21		GO_ALCOHOL_METABOLIC_PROCESS	385	26	1.62e-12	9.25e-10		GO_RESPONSE_TO_WOUNDING	656	24	7.53e-08	4.3e-05
GO_CELLULAR_RESPONSE_TO_HORMONE_STIMULUS	633	76	6.89e-23	3.66e-20		GO_REGULATION_OF_ION_TRANSPORT	706	35	1.83e-12	9.7e-10		GO_VASCULATURE_DEVELOPMENT	826	27	1.12e-07	5.59e-05
GO_CARBOHYDRATE_METABOLIC_PROCESS	630	75	2.23e-22	1.1e-19		GO_STEROL_METABOLIC_PROCESS	169	18	2.49e-12	1.23e-09		GO_CYTOKINE_PRODUCTION	880	28	1.13e-07	5.59e-05
GO_CIRCULATORY_SYSTEM_PROCESS	576	71	4.06e-22	1.89e-19		GO_FATTY_ACID_METABOLIC_PROCESS	396	26	3.06e-12	1.42e-09		GO_REGULATION_OF_TRANSMEMBRANE_TRANSPORT	577	22	1.31e-07	6.08e-05
GO_REGULATION_OF_ION_TRANSPORT	706	79	8.03e-22	3.51e-19		GO_NUCLEOBASE_CONTAINING_SMALL_MOLECULE_METABOLIC_PROCESS	620	32	5.9e-12	2.58e-09		GO_REGULATION_OF_ION_TRANSMEMBRANE_TRANSPORT	489	20	1.62e-07	7.07e-05
GO_ACTIN_FILAMENT_BASED_PROCESS	804	85	9.04e-22	3.73e-19		GO_EXTRACELLULAR_STRUCTURE_ORGANIZATION	396	25	1.88e-11	7.74e-09		GO_CELLULAR_RESPONSE_TO_LIPID	588	22	1.81e-07	7.29e-05
GO_REGULATION_OF_CHOLESTEROL_METABOLIC_PROCESS	65	25	7.48e-21	2.93e-18		GO_ENDOCRINE_SYSTEM_DEVELOPMENT	125	15	3.01e-11	1.18e-08		GO_POTASSIUM_ION_TRANSPORT	242	14	2.01e-07	7.29e-05
GO_REGULATION_OF_MAPK_CASCADE	751	80	9.35e-21	3.48e-18		GO_NEGATIVE_REGULATION_OF_CELL_POPULATION_PROLIFERATION	786	35	3.57e-11	1.33e-08		GO_CELLULAR_RESPONSE_TO_STEROID_HORMONE_STIMULUS	206	13	2.03e-07	7.29e-05
GO_ORGANIC_ACID_BIOSYNTHETIC_PROCESS	368	54	1.42e-20	5.04e-18		GO_REGULATION_OF_HORMONE_LEVELS	522	28	5.27e-11	1.87e-08		GO_EPITHELIAL_CELL_DIFFERENTIATION	798	26	2.06e-07	7.29e-05
GO_TRANSMEMBRANE_RECEPTOR_PROTEIN_TYROSINE_KINASE_SIGNALING_PATHWAY	750	79	3.25e-20	1.1e-17		GO_REGULATION_OF_STEROID_METABOLIC_PROCESS	131	15	5.94e-11	2.01e-08		GO_BLOOD_VESSEL_MORPHOGENESIS	706	24	2.86e-07	9.67e-05
GO_REGULATION_OF_PROTEIN_KINASE_ACTIVITY	805	82	4.92e-20	1.59e-17		GO_CIRCULATORY_SYSTEM_PROCESS	576	29	1.06e-10	3.43e-08		GO_NEGATIVE_REGULATION_OF_IMMUNE_SYSTEM_PROCESS	463	19	3.14e-07	0.000101
GO_RESPONSE_TO_INORGANIC_SUBSTANCE	568	67	6.64e-20	2.06e-17		GO_VASCULATURE_DEVELOPMENT	826	35	1.36e-10	4.22e-08		GO_APOPTOTIC_SIGNALING_PATHWAY	612	22	3.55e-07	0.000106
GO_LIPID_LOCALIZATION	440	58	1.07e-19	3.2e-17		GO_ORGANIC_ACID_BIOSYNTHETIC_PROCESS	368	23	1.48e-10	4.25e-08		GO_ANION_TRANSPORT	663	23	3.58e-07	0.000106
Pathway terms enriched in up-regulated genes						Pathway terms enriched in up-regulated genes						Pathway terms enriched in up-regulated genes
Gene Set Name	# Genes in Gene Set (K)	# Genes in Overlap (k)	p-value	FDR q-value		Gene Set Name	# Genes in Gene Set (K)	# Genes in Overlap (k)	p-value	FDR q-value		Gene Set Name	# Genes in Gene Set (K)	# Genes in Overlap (k)	p-value	FDR q-value
REACTOME_METABOLISM_OF_LIPIDS	739	110	2.04e-41	3.53e-38		REACTOME_METABOLISM_OF_LIPIDS	739	40	2.53e-15	4.38e-12		REACTOME_NEURONAL_SYSTEM	410	20	9.09e-09	1.58e-05
REACTOME_CHOLESTEROL_BIOSYNTHESIS	25	17	3.28e-20	2.84e-17		REACTOME_DISEASES_OF_METABOLISM	246	22	3.32e-13	2.87e-10		REACTOME_POTASSIUM_CHANNELS	103	9	1.05e-06	0.000911
REACTOME_METABOLISM_OF_STEROIDS	151	34	2.37e-19	1.37e-16		REACTOME_METABOLISM_OF_CARBOHYDRATES	293	21	7.66e-11	4.43e-08		REACTOME_METABOLISM_OF_LIPIDS	739	23	2.25e-06	0.0013
REACTOME_TRANSPORT_OF_SMALL_MOLECULES	729	71	1.77e-16	7.69e-14		REACTOME_EXTRACELLULAR_MATRIX_ORGANIZATION	301	21	1.26e-10	5.46e-08		REACTOME_METABOLISM_OF_CARBOHYDRATES	293	13	1.01e-05	0.00439
REACTOME_METABOLISM_OF_CARBOHYDRATES	293	41	3.18e-15	1.1e-12		KEGG_ALDOSTERONE_REGULATED_SODIUM_REABSORPTION	42	9	1.4e-09	4.23e-07		REACTOME_HEMOSTASIS	678	20	2.22e-05	0.00694
KEGG_COMPLEMENT_AND_COAGULATION_CASCADES	69	20	3.19e-14	9.23e-12		REACTOME_TRANSPORT_OF_SMALL_MOLECULES	729	31	1.46e-09	4.23e-07		KEGG_JAK_STAT_SIGNALING_PATHWAY	155	9	2.97e-05	0.00694
KEGG_STEROID_BIOSYNTHESIS	17	11	3.82e-13	9.47e-11		KEGG_PANCREATIC_CANCER	70	10	1.09e-08	2.7e-06		KEGG_PATHWAYS_IN_CANCER	325	13	3.01e-05	0.00694
REACTOME_DISEASES_OF_METABOLISM	246	34	1.03e-12	2.24e-10		KEGG_LYSOSOME	121	12	2.56e-08	5.55e-06		REACTOME_MAPK_FAMILY_SIGNALING_CASCADES	327	13	3.2e-05	0.00694
REACTOME_REGULATION_OF_CHOLESTEROL_BIOSYNTHESIS_BY_SREBP_SREBF_	55	16	1.11e-11	2.13e-09		REACTOME_SIGNALING_BY_RECEPTOR_TYROSINE_KINASES	504	23	5.61e-08	1.08e-05		REACTOME_ADORA2B_MEDIATED_ANTI_INFLAMMATORY_CYTOKINES_PRODUCTION	133	8	6.41e-05	0.0123
REACTOME_NEURONAL_SYSTEM	410	43	1.52e-11	2.63e-09		KEGG_SMALL_CELL_LUNG_CANCER	84	10	6.54e-08	1.13e-05		REACTOME_MEMBRANE_TRAFFICKING	629	18	8.31e-05	0.0144
REACTOME_ACTIVATION_OF_GENE_EXPRESSION_BY_SREBF_SREBP_	42	14	2.73e-11	4.3e-09		KEGG_PATHWAYS_IN_CANCER	325	18	9.32e-08	1.47e-05		REACTOME_ANTI_INFLAMMATORY_RESPONSE_FAVOURING_LEISHMANIA_PARASITE_INFECTION	223	10	9.71e-05	0.0153
KEGG_PHENYLALANINE_METABOLISM	18	10	4e-11	5.77e-09		KEGG_COMPLEMENT_AND_COAGULATION_CASCADES	69	9	1.34e-07	1.94e-05		REACTOME_O_LINKED_GLYCOSYLATION	111	7	0.000137	0.0196
REACTOME_FATTY_ACID_METABOLISM	177	26	1.2e-10	1.59e-08		REACTOME_DISEASES_OF_GLYCOSYLATION	143	12	1.64e-07	2.19e-05		REACTOME_GLYCOGEN_METABOLISM	27	4	0.000147	0.0196
REACTOME_METABOLISM_OF_AMINO_ACIDS_AND_DERIVATIVES	374	39	1.57e-10	1.95e-08		REACTOME_ASPARAGINE_N_LINKED_GLYCOSYLATION	305	17	1.93e-07	2.4e-05		REACTOME_VESICLE_MEDIATED_TRANSPORT	724	19	0.000163	0.0202
REACTOME_GLYCOSAMINOGLYCAN_METABOLISM	124	21	4.98e-10	5.61e-08		REACTOME_GLYCOSAMINOGLYCAN_METABOLISM	124	11	3.07e-07	3.54e-05		REACTOME_REGULATION_OF_GLYCOLYSIS_BY_FRUCTOSE_2_6_BISPHOSPHATE_METABOLISM	12	3	0.000208	0.0213
REACTOME_METABOLISM_OF_VITAMINS_AND_COFACTORS	189	26	5.18e-10	5.61e-08		REACTOME_CHOLESTEROL_BIOSYNTHESIS	25	6	4.03e-07	4.37e-05		KEGG_SMALL_CELL_LUNG_CANCER	84	6	0.000209	0.0213
REACTOME_HEMOSTASIS	678	54	1.42e-09	1.45e-07		REACTOME_ACTIVATION_OF_GENE_EXPRESSION_BY_SREBF_SREBP_	42	7	6.1e-07	6.22e-05		REACTOME_TRANSCRIPTIONAL_REGULATION_OF_WHITE_ADIPOCYTE_DIFFERENTIATION	84	6	0.000209	0.0213
REACTOME_METABOLISM_OF_WATER_SOLUBLE_VITAMINS_AND_COFACTORS	123	20	2.68e-09	2.58e-07		REACTOME_HEMOSTASIS	678	25	8.21e-07	7.91e-05		KEGG_APOPTOSIS	87	6	0.000254	0.0244
REACTOME_BIOLOGICAL_OXIDATIONS	221	27	3.47e-09	3.17e-07		KEGG_FOCAL_ADHESION	199	13	9.11e-07	8.31e-05		REACTOME_CLASS_B_2_SECRETIN_FAMILY_RECEPTORS_	94	6	0.000385	0.0352
REACTOME_EXTRACELLULAR_MATRIX_ORGANIZATION	301	32	4.24e-09	3.68e-07		KEGG_STEROID_BIOSYNTHESIS	17	5	1.29e-06	0.00011		REACTOME_GLYCOGEN_BREAKDOWN_GLYCOGENOLYSIS_	15	3	0.00042	0.0364
REACTOME_POTASSIUM_CHANNELS	103	18	5.07e-09	3.94e-07		REACTOME_METABOLISM_OF_INGESTED_SEMET_SEC_MESEC_INTO_H2SE	8	4	1.34e-06	0.00011		REACTOME_FATTY_ACYL_COA_BIOSYNTHESIS	37	4	0.000512	0.0423
KEGG_ALDOSTERONE_REGULATED_SODIUM_REABSORPTION	42	12	5.33e-09	3.94e-07		REACTOME_FATTY_ACID_METABOLISM	177	12	1.62e-06	0.000128		KEGG_PPAR_SIGNALING_PATHWAY	69	5	0.000665	0.0489
REACTOME_VESICLE_MEDIATED_TRANSPORT	724	55	5.33e-09	3.94e-07		REACTOME_PHOSPHOLIPID_METABOLISM	211	13	1.76e-06	0.000132		REACTOME_SIGNALING_BY_RECEPTOR_TYROSINE_KINASES	504	14	0.00067	0.0489
REACTOME_GLYCEROPHOSPHOLIPID_BIOSYNTHESIS	128	20	5.46e-09	3.94e-07		REACTOME_CHONDROITIN_SULFATE_DERMATAN_SULFATE_METABOLISM	50	7	2.08e-06	0.00015		KEGG_PANCREATIC_CANCER	70	5	0.000711	0.0489
REACTOME_MEMBRANE_TRAFFICKING	629	50	6.13e-09	4.25e-07		REACTOME_SLC_MEDIATED_TRANSMEMBRANE_TRANSPORT	250	14	2.18e-06	0.000151		REACTOME_CIRCADIAN_CLOCK	70	5	0.000711	0.0489
GO BP terms enriched in down-regulated genes						GO BP terms enriched in down-regulated genes						GO BP terms enriched in down-regulated genes
Gene Set Name	# Genes in Gene Set (K)	# Genes in Overlap (k)	p-value	FDR q-value		Gene Set Name	# Genes in Gene Set (K)	# Genes in Overlap (k)	p-value	FDR q-value		Gene Set Name	# Genes in Gene Set (K)	# Genes in Overlap (k)	p-value	FDR q-value
GO_CELL_CELL_ADHESION	884	131	6.25e-44	2.85e-40		GO_CELLULAR_COMPONENT_MORPHOGENESIS	800	36	4.35e-16	3.23e-12		GO_REGULATION_OF_CELL_ADHESION	736	36	1.82e-17	1.36e-13
GO_REGULATION_OF_CELL_ADHESION	736	119	7.67e-44	2.85e-40		GO_CELL_PART_MORPHOGENESIS	705	33	2.56e-15	9.51e-12		GO_REGULATION_OF_SECRETION	749	33	8.47e-15	3.15e-11
GO_CELLULAR_COMPONENT_MORPHOGENESIS	800	118	2.14e-39	5.3e-36		GO_AXON_DEVELOPMENT	530	28	1.88e-14	4.65e-11		GO_LYMPHOCYTE_ACTIVATION	758	32	7.06e-14	1.75e-10
GO_NEGATIVE_REGULATION_OF_CELL_DIFFERENTIATION	769	115	5.39e-39	1e-35		GO_CELL_MORPHOGENESIS_INVOLVED_IN_NEURON_DIFFERENTIATION	604	29	7.13e-14	1.32e-10		GO_NEGATIVE_REGULATION_OF_CELL_DIFFERENTIATION	769	32	1.04e-13	1.83e-10
GO_VASCULATURE_DEVELOPMENT	826	119	1.08e-38	1.6e-35		GO_CELL_MORPHOGENESIS_INVOLVED_IN_DIFFERENTIATION	753	30	3.01e-12	4.47e-09		GO_LEUKOCYTE_DIFFERENTIATION	538	27	1.23e-13	1.83e-10
GO_CELL_PART_MORPHOGENESIS	705	109	2.39e-38	2.96e-35		GO_NEGATIVE_REGULATION_OF_CELL_DIFFERENTIATION	769	30	5.07e-12	6.28e-09		GO_RHYTHMIC_PROCESS	305	21	1.75e-13	1.99e-10
GO_REGULATION_OF_NEURON_DIFFERENTIATION	675	106	6.22e-38	6.61e-35		GO_CELLULAR_RESPONSE_TO_ORGANIC_CYCLIC_COMPOUND	580	26	6.78e-12	7.2e-09		GO_NEGATIVE_REGULATION_OF_CELL_POPULATION_PROLIFERATION	786	32	1.88e-13	1.99e-10
GO_REGULATION_OF_CELL_PROJECTION_ORGANIZATION	705	105	1.69e-35	1.57e-32		GO_POSITIVE_REGULATION_OF_NERVOUS_SYSTEM_DEVELOPMENT	552	25	1.4e-11	1.3e-08		GO_CELLULAR_COMPONENT_MORPHOGENESIS	800	32	3.01e-13	2.8e-10
GO_CELL_JUNCTION_ORGANIZATION	713	104	2.3e-34	1.9e-31		GO_TAXIS	656	27	1.85e-11	1.53e-08		GO_T_CELL_ACTIVATION	483	25	5.2e-13	4.3e-10
GO_CELL_MORPHOGENESIS_INVOLVED_IN_NEURON_DIFFERENTIATION	604	95	3.92e-34	2.92e-31		GO_REGULATION_OF_NEURON_DIFFERENTIATION	675	27	3.51e-11	2.61e-08		GO_LYMPHOCYTE_DIFFERENTIATION	368	22	7.9e-13	5.87e-10
GO_BLOOD_VESSEL_MORPHOGENESIS	706	103	4.75e-34	3.21e-31		GO_NEURON_PROJECTION_GUIDANCE	285	18	5.41e-11	3.65e-08		GO_CATION_TRANSMEMBRANE_TRANSPORT	890	33	9.96e-13	6.73e-10
GO_TAXIS	656	99	5.34e-34	3.31e-31		GO_REGULATION_OF_SECRETION	749	28	7.13e-11	4.42e-08		GO_HEAD_DEVELOPMENT	803	31	1.8e-12	1.11e-09
GO_CELL_MORPHOGENESIS_INVOLVED_IN_DIFFERENTIATION	753	106	1.23e-33	7.04e-31		GO_REGULATION_OF_CELL_PROJECTION_ORGANIZATION	705	27	9.26e-11	5.07e-08		GO_POSITIVE_REGULATION_OF_CELL_ADHESION	428	23	2.12e-12	1.15e-09
GO_RESPONSE_TO_GROWTH_FACTOR	744	103	4.39e-32	2.33e-29		GO_REGULATION_OF_ION_TRANSPORT	706	27	9.56e-11	5.07e-08		GO_REGULATION_OF_ION_TRANSPORT	706	29	2.16e-12	1.15e-09
GO_TRANSMEMBRANE_RECEPTOR_PROTEIN_TYROSINE_KINASE_SIGNALING_PATHWAY	750	103	8.72e-32	4.32e-29		GO_CELL_JUNCTION_ORGANIZATION	713	27	1.19e-10	5.89e-08		GO_PANCREAS_DEVELOPMENT	79	12	2.67e-12	1.33e-09
GO_AXON_DEVELOPMENT	530	85	2.88e-31	1.34e-28		GO_NEGATIVE_REGULATION_OF_CELL_DEVELOPMENT	342	19	1.41e-10	6.53e-08		GO_ENDOCRINE_SYSTEM_DEVELOPMENT	125	14	2.93e-12	1.36e-09
GO_TISSUE_MORPHOGENESIS	664	95	8.61e-31	3.77e-28		GO_REGULATION_OF_SYSTEM_PROCESS	626	25	1.98e-10	8.67e-08		GO_REGULATION_OF_CELL_CELL_ADHESION	439	23	3.56e-12	1.53e-09
GO_RESPONSE_TO_WOUNDING	656	94	1.57e-30	6.5e-28		GO_CELLULAR_RESPONSE_TO_LIPID	588	24	2.99e-10	1.17e-07		GO_VASCULATURE_DEVELOPMENT	826	31	3.7e-12	1.53e-09
GO_EPITHELIAL_CELL_PROLIFERATION	453	77	3.82e-30	1.5e-27		GO_OVULATION	21	7	3e-10	1.17e-07		GO_POSITIVE_REGULATION_OF_ESTABLISHMENT_OF_PROTEIN_LOCALIZATION	400	22	4.11e-12	1.61e-09
GO_POSITIVE_REGULATION_OF_CELLULAR_COMPONENT_MOVEMENT	610	89	1.52e-29	5.65e-27		GO_NEGATIVE_REGULATION_OF_NERVOUS_SYSTEM_DEVELOPMENT	319	18	3.37e-10	1.25e-07		GO_CELLULAR_RESPONSE_TO_ORGANIC_CYCLIC_COMPOUND	580	26	4.53e-12	1.68e-09
GO_REGULATION_OF_CELL_MORPHOGENESIS	499	80	1.77e-29	6.25e-27		GO_ACTIN_FILAMENT_BASED_PROCESS	804	28	3.54e-10	1.25e-07		GO_PEPTIDE_SECRETION	554	25	1.03e-11	3.64e-09
GO_EXTRACELLULAR_STRUCTURE_ORGANIZATION	396	71	2.29e-29	7.74e-27		GO_SYNAPTIC_SIGNALING	751	27	3.71e-10	1.25e-07		GO_CELL_PART_MORPHOGENESIS	705	28	1.16e-11	3.87e-09
GO_REGULATION_OF_CELL_ACTIVATION	643	90	1.67e-28	5.39e-26		GO_CATION_TRANSMEMBRANE_TRANSPORT	890	29	7.8e-10	2.52e-07		GO_BLOOD_VESSEL_MORPHOGENESIS	706	28	1.2e-11	3.87e-09
GO_MORPHOGENESIS_OF_AN_EPITHELIUM	554	83	1.96e-28	6.07e-26		GO_CENTRAL_NERVOUS_SYSTEM_NEURON_DIFFERENTIATION	192	14	1.2e-09	3.7e-07		GO_REGULATION_OF_PEPTIDE_TRANSPORT	709	28	1.32e-11	4.09e-09
GO_REGULATION_OF_NEURON_PROJECTION_DEVELOPMENT	517	80	2.08e-28	6.17e-26		GO_CELLULAR_RESPONSE_TO_HORMONE_STIMULUS	633	24	1.29e-09	3.84e-07		GO_CELL_CELL_ADHESION	884	31	2.05e-11	6.1e-09
Pathway terms enriched in down-regulated genes						Pathway terms enriched in down-regulated genes						Pathway terms enriched in down-regulated genes
Gene Set Name	# Genes in Gene Set (K)	# Genes in Overlap (k)	p-value	FDR q-value		Gene Set Name	# Genes in Gene Set (K)	# Genes in Overlap (k)	p-value	FDR q-value		Gene Set Name	# Genes in Gene Set (K)	# Genes in Overlap (k)	p-value	FDR q-value
REACTOME_CYTOKINE_SIGNALING_IN_IMMUNE_SYSTEM	884	112	2.63e-31	4.55e-28		REACTOME_NERVOUS_SYSTEM_DEVELOPMENT	580	22	6.35e-09	1.1e-05		REACTOME_CYTOKINE_SIGNALING_IN_IMMUNE_SYSTEM	884	32	4.2e-12	7.28e-09
REACTOME_SIGNALING_BY_RECEPTOR_TYROSINE_KINASES	504	79	1.89e-28	1.64e-25		KEGG_MATURITY_ONSET_DIABETES_OF_THE_YOUNG	25	6	5.33e-08	3.27e-05		REACTOME_INTERLEUKIN_4_AND_INTERLEUKIN_13_SIGNALING	111	12	1.63e-10	1.41e-07
KEGG_PATHWAYS_IN_CANCER	325	56	1.47e-22	8.48e-20		REACTOME_REGULATION_OF_BETA_CELL_DEVELOPMENT	42	7	5.98e-08	3.27e-05		KEGG_MATURITY_ONSET_DIABETES_OF_THE_YOUNG	25	7	1.06e-09	6.15e-07
REACTOME_SIGNALING_BY_INTERLEUKINS	462	66	1.06e-21	4.59e-19		REACTOME_PEPTIDE_HORMONE_METABOLISM	90	9	7.54e-08	3.27e-05		REACTOME_SIGNALING_BY_INTERLEUKINS	462	20	2.57e-09	1.11e-06
REACTOME_HEMOSTASIS	678	79	4.02e-20	1.39e-17		REACTOME_REGULATION_OF_GENE_EXPRESSION_IN_BETA_CELLS	21	5	7.55e-07	0.000262		REACTOME_TANDEM_PORE_DOMAIN_POTASSIUM_CHANNELS	12	5	2.86e-08	9.92e-06
REACTOME_EXTRACELLULAR_MATRIX_ORGANIZATION	301	50	1.39e-19	4.03e-17		REACTOME_SIGNALING_BY_NUCLEAR_RECEPTORS	297	13	1.75e-06	0.000507		REACTOME_CARDIAC_CONDUCTION	137	10	2.41e-07	6.97e-05
REACTOME_NERVOUS_SYSTEM_DEVELOPMENT	580	70	8.49e-19	2.1e-16		REACTOME_INSULIN_PROCESSING	27	5	2.87e-06	0.000712		REACTOME_PHASE_4_RESTING_MEMBRANE_POTENTIAL	19	5	4e-07	9.92e-05
REACTOME_INTERLEUKIN_4_AND_INTERLEUKIN_13_SIGNALING	111	30	2.18e-18	4.72e-16		REACTOME_HEMOSTASIS	678	19	6.27e-06	0.00136		KEGG_PATHWAYS_IN_CANCER	325	14	6.87e-07	0.000149
REACTOME_TRANSPORT_OF_SMALL_MOLECULES	729	75	3.75e-16	7.23e-14		REACTOME_L1CAM_INTERACTIONS	121	8	9.28e-06	0.00179		REACTOME_REGULATION_OF_BETA_CELL_DEVELOPMENT	42	6	1.26e-06	0.000212
KEGG_CYTOKINE_CYTOKINE_RECEPTOR_INTERACTION	265	42	6.35e-16	1.1e-13		REACTOME_MUSCLE_CONTRACTION	205	10	1.08e-05	0.00188		REACTOME_MUSCLE_CONTRACTION	205	11	1.32e-06	0.000212
REACTOME_PLATELET_ACTIVATION_SIGNALING_AND_AGGREGATION	261	41	1.93e-15	3.04e-13		KEGG_MAPK_SIGNALING_PATHWAY	267	11	1.93e-05	0.00304		REACTOME_SIGNALING_BY_RECEPTOR_TYROSINE_KINASES	504	17	1.34e-06	0.000212
REACTOME_CELLULAR_RESPONSES_TO_EXTERNAL_STIMULI	613	66	2.56e-15	3.7e-13		REACTOME_CIRCADIAN_CLOCK	70	6	2.87e-05	0.004		REACTOME_NEURONAL_SYSTEM	410	15	2.11e-06	0.000305
REACTOME_SIGNALING_BY_NUCLEAR_RECEPTORS	297	42	3.72e-14	4.96e-12		REACTOME_SIGNALING_BY_RECEPTOR_TYROSINE_KINASES	504	15	3e-05	0.004		KEGG_CYTOKINE_CYTOKINE_RECEPTOR_INTERACTION	265	12	2.58e-06	0.000344
REACTOME_SIGNALING_BY_RHO_GTPASES	454	53	5.75e-14	7.12e-12		REACTOME_INTERLEUKIN_4_AND_INTERLEUKIN_13_SIGNALING	111	7	4.58e-05	0.00567		REACTOME_TRANSPORT_OF_INORGANIC_CATIONS_ANIONS_AND_AMINO_ACIDS_OLIGOPEPTIDES	106	8	3.04e-06	0.000377
KEGG_FOCAL_ADHESION	199	32	1.19e-12	1.31e-10		REACTOME_RAB_GEFS_EXCHANGE_GTP_FOR_GDP_ON_RABS	90	6	0.000118	0.0134		REACTOME_TRANSCRIPTIONAL_REGULATION_OF_PLURIPOTENT_STEM_CELLS	31	5	5.39e-06	0.000623
REACTOME_ADAPTIVE_IMMUNE_SYSTEM	818	73	1.21e-12	1.31e-10		REACTOME_DOWNSTREAM_SIGNALING_OF_ACTIVATED_FGFR1	31	4	0.000131	0.0134		REACTOME_SLC_MEDIATED_TRANSMEMBRANE_TRANSPORT	250	11	8.84e-06	0.000958
REACTOME_SIGNALING_BY_VEGF	106	23	3.03e-12	3.1e-10		REACTOME_SIGNALING_BY_NOTCH1_PEST_DOMAIN_MUTANTS_IN_CANCER	58	5	0.000132	0.0134		REACTOME_TRANSPORT_OF_SMALL_MOLECULES	729	19	1.34e-05	0.00137
KEGG_REGULATION_OF_ACTIN_CYTOSKELETON	213	32	7.79e-12	7.5e-10		REACTOME_SYNTHESIS_SECRETION_AND_INACTIVATION_OF_GLUCOSE_DEPENDENT_INSULINOTROPIC_POLYPEPTIDE_GIP_	13	3	0.00016	0.0153		REACTOME_REGULATION_OF_GENE_EXPRESSION_IN_BETA_CELLS	21	4	2.48e-05	0.00239
REACTOME_RESPONSE_TO_ELEVATED_PLATELET_CYTOSOLIC_CA2_	132	25	8.59e-12	7.84e-10		REACTOME_AMINO_ACID_TRANSPORT_ACROSS_THE_PLASMA_MEMBRANE	33	4	0.000168	0.0153		REACTOME_INTERLEUKIN_1_PROCESSING	8	3	3.06e-05	0.00279
REACTOME_PROGRAMMED_CELL_DEATH	180	29	1.28e-11	1.11e-09		REACTOME_O_LINKED_GLYCOSYLATION_OF_MUCINS	62	5	0.000181	0.0157		REACTOME_NERVOUS_SYSTEM_DEVELOPMENT	580	16	3.28e-05	0.00285
REACTOME_MAPK_FAMILY_SIGNALING_CASCADES	327	40	1.62e-11	1.34e-09		REACTOME_SEMAPHORIN_INTERACTIONS	64	5	0.00021	0.0163		REACTOME_INTERLEUKIN_10_SIGNALING	46	5	3.93e-05	0.00324
REACTOME_DISEASES_OF_SIGNAL_TRANSDUCTION_BY_GROWTH_FACTOR_RECEPTORS_AND_SECOND_MESSENGERS	386	44	1.73e-11	1.37e-09		REACTOME_CYTOKINE_SIGNALING_IN_IMMUNE_SYSTEM	884	19	0.000216	0.0163		REACTOME_HEMOSTASIS	678	17	6.12e-05	0.00482
REACTOME_SIGNALING_BY_NOTCH	247	34	2.1e-11	1.53e-09		REACTOME_NEURONAL_SYSTEM	410	12	0.000216	0.0163		KEGG_TGF_BETA_SIGNALING_PATHWAY	86	6	8.33e-05	0.00616
REACTOME_ESR_MEDIATED_SIGNALING	221	32	2.11e-11	1.53e-09		REACTOME_SLC_MEDIATED_TRANSMEMBRANE_TRANSPORT	250	9	0.000299	0.0216		REACTOME_G_ALPHA_Q_SIGNALLING_EVENTS	216	9	8.79e-05	0.00616
REACTOME_MEMBRANE_TRAFFICKING	629	59	2.48e-11	1.72e-09		REACTOME_MEMBRANE_TRAFFICKING	629	15	0.000339	0.0235		KEGG_HEMATOPOIETIC_CELL_LINEAGE	87	6	8.88e-05	0.00616
						BP
						BP
						with oxidation of a pair of donors resulting in the reduction of molecular oxygen to two molecules of water	MF
						BP
						BP
						BP
						BP
						BP
						BP
						BP
						BP
