# Supplementary material for: Glucocorticoid signaling in pancreatic islets modulates gene regulatory programs and genetic risk of type 2 diabetes
Source: PLoS Genet. 2021 May 13;17(5):e1009531. doi: 10.1371/journal.pgen.1009531 (PMC8183998; doi:10.1371/journal.pgen.1009531)
Supplement: S8 Table — Genetic variants in 99% credible sets from fine-mapping data or with nominal association in genome-wide summary statistic data from the DIAMANTE and Japan Biobank studies that mapped in islet accessible chromatin sites with differential activity. (XLSX) [file pgen.1009531.s016.xlsx]

## Sheet: Sheet1
S8 Table. Diabetes risk variants in glucocorticoid-responsive islet chromatin sites
Fine-mapping credible sets								DIAMANTE T2D GWAS							Japan BB T2D GWAS
chr	position	variant id	signal	PPA	diff. gene(s) +/-100kb	islet eQTL		chr	position	variant id	p-value	diff. gene(s) +/- 100kb	islet eQTL		chr	position	variant id	p-value	diff. gene(s) +/- 100kb	islet eQTL
chr1	150577603	rs150697497	FAM63A_1:150786038	0.00010557				chr10	94480334	rs10882106	1.13e-60	HHEX			chr10	94479832	rs12260097	2.48e-27	HHEX
chr1	177873210	rs574367	SEC16B_1:177889025	0.049559				chr2	227121918	rs2943656	8.42e-44				chr10	94480502	rs7086841	4.22e-27	HHEX
chr1	229672955	rs348330	ABCB10_1:229672955	0.99999				chr8	41523745	rs6989203	1.08e-25	NKX6-3,ANK1	NKX6-3 P=3.3x10-9		chr10	94480391	rs2497313	5.6e-27	HHEX
chr10	94480334	rs10882106	HHEX.IDE_10:94479107	0.035114	HHEX			chr8	41522991	rs508419	1.25e-25	NKX6-3,ANK1	NKX6-3 P=6.3x10-9		chr8	41523759	rs11354309	1.89e-17	NKX6-3,ANK1
chr10	115052769	rs184019224	TCF7L2_10:114751173	1.8287e-05				chr8	41523358	rs9694034	1.25e-25	NKX6-3,ANK1	NKX6-3 P=6.3x10-9		chr8	41523745	rs6989203	1.89e-17	NKX6-3,ANK1	NKX6-3 P=3.3x10-9
chr10	115053035	rs57189767	TCF7L2_10:114751173	0.0001252				chr2	60586707	rs243018	1.64e-19				chr8	41523358	rs9694034	2.08e-17	NKX6-3,ANK1	NKX6-3 P=6.3x10-9
chr11	2408523	rs11022565	KCNQ1_11:2372356	3.0188e-05	KCNQ1, CD81, TRPM5			chr5	76435004	rs7732130	1.54e-17	ZBED3	ZBED3 P=3.3x10-4		chr8	41522991	rs508419	2.08e-17	NKX6-3,ANK1	NKX6-3 P=6.3x10-9
chr11	2408523	rs11022565	KCNQ1_11:2579163	2.6656e-05	KCNQ1, CD81, TRPM5			chr4	153520475	rs6813195	3.21e-14	FBXW7, TMEM154			chr4	153520279	rs10011838	2.73e-17	FBXW7, TMEM154
chr11	2408549	rs11022566	KCNQ1_11:2372356	3.5215e-05	KCNQ1, CD81, TRPM5			chr1	229672955	rs348330	3.94e-14				chr4	153520475	rs6813195	6.84e-17	FBXW7, TMEM154
chr11	2408549	rs11022566	KCNQ1_11:2579163	3.1458e-05	KCNQ1, CD81, TRPM5			chr4	185714289	rs1996546	1.39e-13	ACSL1	ACSL1 P=3.8x10-4		chr10	94480686	rs2497312	2.82e-16	HHEX
chr11	2408624	rs731909	KCNQ1_11:2372356	0.00032263	KCNQ1, CD81, TRPM5	CD81 P=5.3x10-10		chr4	153520279	rs10011838	1.42e-13	FBXW7, TMEM154			chr4	85339618	rs117624659	4.14e-09	NKX6-1
chr11	2799679	rs2237884	KCNQ1_11:2908754	0.00018333	KCNQ1			chr1	219679967	rs12044156	4.17e-13				chr8	41523163	rs28411393	6.14e-08	NKX6-3,ANK1
chr11	2799679	rs2237884	KCNQ1_11:2372356	0.00011577	KCNQ1			chr6	7157040	rs17603736	2.46e-11				chr4	1209174	rs1265923	5.76e-07	SPON2	SPON2 P=4.6x10-2
chr11	2799679	rs2237884	KCNQ1_11:2579163	3.417e-05	KCNQ1			chr7	44223942	rs2908289	4.325e-11	AEBP1,GCK	GCK P=3.8x10-3		chr2	60586707	rs243018	5.8e-07
chr11	2799710	rs140785911	KCNQ1_11:2908754	2.3839e-05	KCNQ1			chr7	44223721	rs730497	6.401e-11	AEBP1,GCK	GCK P=3.8x10-3		chr8	41523688	rs148681372	9.57e-07	NKX6-3,ANK1
chr11	2799710	rs140785911	KCNQ1_11:2372356	1.0381e-05	KCNQ1			chr1	177873210	rs574367	1.61e-10				chr8	41523667	rs144239281	9.57e-07	NKX6-3,ANK1
chr11	2800793	rs180827811	KCNQ1_11:2908754	1.2055e-05	KCNQ1			chr4	83582211	rs3733227	6.88e-10	TMEM150C,SCD5			chr2	45192000	rs72796043	1.28e-06	SIX2,SIX3
chr11	2912116	rs113444160	KCNQ1_11:2908754	1.5165e-05	CDKN1C,KCNQ1,SLC22A18			chr4	83582546	rs1848068	6.88e-10	TMEM150C,SCD5			chr15	40643043	rs1290484012	1.49e-06	PHGR1,PAK6,IVD
chr11	14576791	rs75336838	PDE3B_11:14763828	0.0093781				chr4	83583081	rs6817471	8.29e-10	TMEM150C,SCD5			chr2	45192080	rs12712928	2.07e-06	SIX2,SIX3	SIX2 P=8.3x10-10, SIX3 P=5.1x10-23
chr11	28603988	rs151177847	METTL15_11:28534898	2.4411e-05				chr3	187754559	rs11926743	9.31e-10				chr11	2800479	rs574516294	2.07e-06	KCNQ1
chr11	28604231	rs187753417	METTL15_11:28534898	4.7319e-05				chr3	187754588	rs11915391	9.31e-10				chr1	229672955	rs348330	4.26e-06
chr11	28604239	rs149889988	METTL15_11:28534898	2.9468e-05				chr3	187754436	rs10937334	1.01e-09				chr16	71792208	rs7185997	5.69e-06
chr11	28604466	rs184291287	METTL15_11:28534898	5.068e-05				chr10	94479832	rs12260097	1.99e-09	HHEX			chr16	71792190	rs11866559	7.46e-06
chr11	28604554	rs146905798	METTL15_11:28534898	5.0894e-05				chr10	94480502	rs7086841	2.11e-09	HHEX			chr4	1209383	rs3755951	1.21e-05	SPON2
chr11	28604584	rs7925547	METTL15_11:28534898	2.6154e-05				chr12	26471364	rs10842707	2.5e-09				chr22	29188552	rs11387433	1.26e-05	XBP1, ZNRF3
chr11	35083626	rs188070854	PDHX_11:34642668	7.222e-05	CD44			chr10	94480391	rs2497313	5.2e-09	HHEX			chr1	21993384	rs3767130	1.31e-05	ALPL, RAP1GAP	RAP1GAP P=4.8x10-2
chr11	45870177	rs10838524	CRY2_11:45912013	0.15915	CRY2			chr11	45870177	rs10838524	7.02e-09	CRY2			chr1	21993616	rs868326561	1.35e-05	ALPL, RAP1GAP
chr12	118583100	rs183317176	KSR2_12:118489636	1.138e-05	WSB2,PEBP1			chr3	46989828	rs7640397	1.75e-08	NBEAL2			chr11	118900262	chr11:118900262	2.08e-05	VPS11, SLC37A4
chr13	51093778	rs9568441	DLEU1_13:51096095	0.011381				chr17	9784047	rs62066057	2.59e-08				chr16	85716366	rs4143866	2.45e-05	GINS2
chr13	109927086	rs9301365	IRS2_13:109947213	0.0066563				chr4	83582565	rs1848067	2.78e-08	TMEM150C,SCD5			chr16	85716612	rs4143865	2.62e-05	GINS2
chr13	109962328	rs9515043	IRS2_13:109947213	0.042946				chr3	46989904	rs12491473	2.99e-08	NBEAL2			chr1	177873210	rs574367	3.4e-05
chr13	109962419	rs7333413	IRS2_13:109947213	0.05498				chr17	9784528	rs62066058	3.94e-08				chr6	38059631	rs1216057474	3.47e-05
chr13	109962579	rs7335249	IRS2_13:109947213	0.050622				chr4	103701331	rs223465	4.06e-08	UBE2D3, MANBA, CISD2	MANBA P=1.69x10-7, CISD2 P=4.7x10-2		chr5	51819679	rs4865733	3.75e-05
chr14	103967929	rs3783402	MARK3_14:103894071	0.0074188	CKB	CKB P=1.0x10-3		chr4	103701818	rs223462	4.06e-08	UBE2D3, MANBA, CISD2	MANBA P=1.69x10-7, CISD2 P=4.7x10-2		chr15	40643379	rs7174448	5.35e-05	PHGR1,PAK6,IVD
chr17	3641400	17:3641400	ZZEF1_17:3828086	2.6213e-05				chr4	103701777	rs223463	4.44e-08	UBE2D3, MANBA, CISD2	MANBA P=1.67x10-7, CISD2 P=4.7x10-2		chr2	169496247	rs6433078	5.48e-05
chr17	3641474	rs146462070	ZZEF1_17:3828086	1.9831e-05				chr4	103701760	rs223464	4.85e-08	UBE2D3, MANBA, CISD2	MANBA P=1.69x10-7, CISD2 P=4.7x10-2		chr16	85716164	rs11117249	6.19e-05	GINS2
chr17	3641480	rs182039457	ZZEF1_17:3828086	2.3328e-05				chr22	32470463	rs116862462	8.01e-08	SLC5A1, C22orf42	SLC5A1 P=1.47x10-7		chr7	128027253	rs118009143	6.74e-05	HILPDA
chr17	3641496	rs138716298	ZZEF1_17:3828086	1.4615e-05				chr22	32470485	rs118009794	9.67e-08	SLC5A1, C22orf42	SLC5A1 P=1.47x10-7		chr17	41244000	rs16942	6.89e-05	VAT1, BRCA1
chr17	4064646	rs79887643	ZZEF1_17:3828086	1.4574e-05				chr14	103967929	rs3783402	1.17e-07	CKB	CKB P=1.0x10-3		chr16	85716463	rs11646052	7.04e-05	GINS2
chr17	4064813	rs545935560	ZZEF1_17:3828086	4.093e-05				chr13	109962419	rs7333413	1.3e-07				chr5	51787940	rs10940253	8.77e-05
chr17	4064813	rs545935560	ZZEF1_17:3860356	1.4946e-05				chr13	109962579	rs7335249	1.42e-07				chr10	80338908	rs164247	0.0001
chr17	7959915	rs148690927	ATP1B2_17:7740170	5.3182e-05	PER1			chr20	20066701	rs73125628	1.43e-07	RIN2			chr2	45192600	rs748947	0.0001114	SIX2,SIX3	SIX2 P=5.0x10-7; SIX3 P=4.4x10-17
chr17	7960224	rs72842932	ATP1B2_17:7740170	4.4838e-05	PER1			chr2	166554037	rs777355	1.64e-07				chr2	45191962	rs10192373	0.0001162	SIX2,SIX3	SIX2 P=4.3x10-7; SIX3 P=6.1x10-17
chr17	7960243	rs28688958	ATP1B2_17:7740170	2.4885e-05	PER1			chr13	109962328	rs9515043	1.68e-07				chr22	29832005	rs1974480	0.0001178	NEFH
chr17	7960262	rs59440037	ATP1B2_17:7740170	2.5912e-05	PER1			chr10	94480686	rs2497312	2.44e-07	HHEX			chr22	29832153	rs12484616	0.0001226	NEFH
chr17	7960412	rs140331091	ATP1B2_17:7740170	3.9592e-05	PER1			chr9	97795176	rs10993460	2.96e-07				chr8	61893923	rs7011788	0.0001421
chr17	9784047	rs62066057	GLP2R_17:9785187	0.02484				chr3	15715156	rs2470536	3.54e-07	ANKRD28			chr13	51093778	rs9568441	0.0001465
chr17	9784528	rs62066058	GLP2R_17:9785187	0.016505				chr3	183642879	rs1402003	3.81e-07	ABCC5, MAP6D1	MAP6D1 P=1.4x10-8		chr11	38569195	rs77180580	0.0001476
chr19	4760512	rs62113906	PTPRS_19:5224998	3.007e-05				chr3	183642794	rs1402002	4.14e-07	ABCC5, MAP6D1	MAP6D1 P=1.4x10-8		chr9	114929108	chr9:114929108	0.0001574	SUSD1, PTBP3
chr19	4760816	rs11672076	PTPRS_19:5224998	6.1241e-05				chr3	183698592	rs6791345	5.32e-07	ABCC5			chr6	35695274	rs7751693	0.0001595	FKBP5, LHFPL5, ARMC12
chr2	43496126	rs75755026	THADA_2:43207872	2.6055e-05				chr11	14576791	rs75336838	5.33e-07				chr2	152401341	rs149429136	0.0001672
chr2	43496723	rs566526455	THADA_2:43207872	1.8708e-05				chr13	109927086	rs9301365	7.34e-07				chr3	9321726	rs538153453	0.0001704
chr2	45192000	rs10168523	SIX3_2:45192080	0.0116	SIX2, SIX3	SIX2 P=3.9x10-2; SIX3 P=2.3x10-5		chr9	97795579	rs6479592	7.9e-07				chr3	195820576	rs4927870	0.0001987
chr2	45192080	rs12712928	SIX3_2:45192080	0.887	SIX2, SIX3	SIX2 P=8.3x10-10; SIX3 P=5.1x10-23		chr9	97795421	rs6479591	8.74e-07				chr6	7156736	rs9406000	0.0002119
chr2	60586707	rs243018	BCL11A_2:60583665	0.11415				chr13	51093778	rs9568441	1.34e-06				chr3	177505762	rs4857745	0.0002303
chr22	32470463	rs116862462	YWHAH_22:32348841	0.0024504	SLC5A1,C22orf42	SLC5A1 P=1.47x10-7		chr1	118142558	rs1975283	1.42e-06				chr2	152417135	rs139636644	0.0002612
chr22	32470485	rs118009794	YWHAH_22:32348841	0.0020397	SLC5A1,C22orf42	SLC5A1 P=1.47x10-7		chr11	2799679	rs2237884	1.66e-06	KCNQ1			chr2	152417134	rs139636644	0.0002612
chr3	46568445	rs549372793	KIF9_3:46925539	1.2353e-05				chr3	183642751	rs1402001	1.91e-06	ABCC5, MAP6D1	MAP6D1 P=3.3x10-8		chr2	45192105	rs12712929	0.0002834	SIX2,SIX3	SIX2 P=7.8x10-10; SIX3 P=5.5x10-24
chr3	46778701	rs542640343	KIF9_3:47242923	0.0011436	ALS2CL			chr7	50659193	rs11555134	2.25e-06	DDC,GRB10	DDC P=4.7x10-3		chr8	41517860	rs565491	0.0003778	NKX6-3,ANK1
chr3	46778701	rs542640343	KIF9_3:46925539	2.8867e-05	ALS2CL			chr3	195820446	rs7617509	2.79e-06				chr12	123539955	rs4148857	0.0004122	PITPNM2, MPHOSPH9, PITPNM2
chr3	46989828	rs7640397	KIF9_3:46925539	0.02274	NBEAL2			chr11	48078904	rs7107868	3.04e-06	PTPRJ			chr12	123540022	rs4148858	0.0004122	PITPNM2, MPHOSPH9, PITPNM2
chr3	46989828	rs7640397	KIF9_3:47242923	0.00014062	NBEAL2			chr16	85716463	rs11646052	4.21e-06	GINS2			chr3	187635280	rs74286925	0.0004216
chr3	46989835	rs144275493	KIF9_3:47242923	8.5812e-05	NBEAL2			chr22	18437382	rs12158906	4.57e-06	MICAL3	MICAL3 P=4.4x10-9		chr3	40430064	rs776694219	0.0004289
chr3	46989904	rs12491473	KIF9_3:46925539	0.015111	NBEAL2			chr3	195820827	rs73208098	5e-06				chr7	3096662	rs143154701	0.0004806	CARD11
chr3	46989904	rs12491473	KIF9_3:47242923	0.00010691	NBEAL2			chr19	31760187	rs7260519	1.2e-05	TSHZ3	TSHZ3 P=1.4x10-6		chr22	19595544	rs17744889	0.0004882	CLDN5
chr3	64210613	rs150393747	PSMD6_3:64460694	2.8487e-05	PRICKLE2			chr3	5028442	rs575578284	1.24e-05	BHLHE40			chr4	102957630	rs1872702	0.0004897	BANK1
chr3	64210797	rs142388795	PSMD6_3:64460694	3.1434e-05	PRICKLE2			chr16	85716164	rs11117249	1.3e-05	GINS2			chr2	85933003	rs12151742	0.0004997	ATOH8
chr3	64210915	rs139238137	PSMD6_3:64460694	0.00011752	PRICKLE2			chr8	12624425	rs7464506	2.58e-05				chr16	71067646	rs540139038	0.0005653
chr3	64211027	rs143342419	PSMD6_3:64460694	7.6454e-05	PRICKLE2			chr8	10618176	rs919555	2.97e-05				chr12	97113718	rs10860072	0.0006085
chr3	64211107	rs113321925	PSMD6_3:64460694	8.5005e-05	PRICKLE2			chr17	40514723	rs76264592	3.19e-05	STAT5B,STAT3			chr5	133883906	rs17167609	0.0006155
chr3	183642751	rs1402001	ABCC5_3:183738460	0.001964	ABCC5, MAP6D1	MAP6D1 P=3.3x10-8		chr2	100684578	rs35869550	3.3e-05	AFF3			chr7	3409827	rs554665916	0.0006566
chr3	183642794	rs1402002	ABCC5_3:183738460	0.0087118	ABCC5, MAP6D1	MAP6D1 P=1.4x10-8		chr15	74867680	rs112594239	3.43e-05				chr15	40642854	rs8034177	0.0006903	PHGR1,PAK6,IVD	IVD P=3.2x10-2
chr3	183642879	rs1402003	ABCC5_3:183738460	0.0094461	ABCC5, MAP6D1	MAP6D1 P=1.4x10-8		chr10	100433477	rs972964	4.81e-05				chr10	76435330	rs150823909	0.0007022
chr3	183698592	rs6791345	ABCC5_3:183738460	0.006924	ABCC5			chr5	52034165	rs1450953	5.5e-05	ITGA1			chr3	195820274	rs1466085	0.0007278
chr3	185263467	rs551936	IGF2BP2_3:185541213	0.00014806	LIPH			chr5	52034056	rs1450951	5.5e-05	ITGA1			chr9	99101845	rs9299370	0.0007373
chr3	185376563	rs149686271	IGF2BP2_3:185541213	2.593e-05				chr5	51787940	rs10940253	5.8e-05				chr11	2799679	rs2237884	0.0007373	KCNQ1
chr3	185376563	rs149686271	IGF2BP2_3:185829891	2.5558e-05				chr14	74885919	rs11622830	6.18e-05	LTBP2, SYNDIG1L	SYNDIG1L P=1.30x10-48		chr6	111265977	rs9386959	0.0007498
chr4	515844	rs13136656	PCGF3_4:616608	2.3335e-05	PIGG	PIGG P=3.1x10-3		chr15	74943655	rs111225867	6.52e-05	CYP1A1			chr12	97114231	rs10860073	0.0007813
chr4	515914	rs534227832	PCGF3_4:616608	8.3966e-05	PIGG			chr10	100433163	rs497340	6.63e-05				chr12	97114549	rs10777806	0.0008247
chr4	516039	rs113112683	PCGF3_4:616608	0.00018463	PIGG			chr17	29864590	rs61462778	7.68e-05				chr1	21993041	rs3753778	0.000858	ALPL. RAP1GAP
chr4	516041	rs192567048	PCGF3_4:616608	0.0003387	PIGG			chr6	43710015	rs9472121	8.06e-05				chr2	168943409	rs140272460	0.000867	STK39
chr4	516041	rs192567048	PCGF3_4:1010077	3.9655e-05	PIGG			chr9	34255267	rs35693912	8.4e-05	KIF24			chr1	18475200	rs72942400	0.0008672	IGSF21	IGSF21 P=8.4x10-4
chr4	83582211	rs3733227	SCD5_4:83578271	0.14678	TMEM150C, SCD5			chr6	43709785	rs9472120	8.58e-05				chr18	29958798	rs7237059	0.0008814
chr4	83582546	rs1848068	SCD5_4:83578271	0.14678	TMEM150C, SCD5			chr22	29831277	rs1807682	9.15e-05	NEFH			chr8	54442131	rs138569047	0.0009051
chr4	83582565	rs1848067	SCD5_4:83578271	0.0037889	TMEM150C, SCD5			chr17	29862973	rs73988092	9.25e-05				chr8	54442121	rs145926511	0.0009065
chr4	83583081	rs6817471	SCD5_4:83578271	0.12203	TMEM150C, SCD5			chr1	177873383	rs576101	9.57e-05				chr18	29959043	rs7241450	0.0009439
chr4	103701331	rs223465	SLC9B1_4:104140848	0.0014205	UBE2D3,MANBA,CISD2	MANBA P=1.69e-07, CISD2 P=.047		chr8	41467827	rs919035	9.71e-05	NKX6-3,ANK1	NKX6-3 P=6.1x10-4, ANK1 P=2.2x10-2		chr2	15687306	rs2052435	0.000954
chr4	103701760	rs223464	SLC9B1_4:104140848	0.0011928	UBE2D3,MANBA,CISD2	MANBA P=1.69e-07, CISD2 P=.047		chr6	43709703	rs9472119	9.76e-05				chr2	15687627	rs1469016	0.0009867
chr4	103701777	rs223463	SLC9B1_4:104140848	0.0013015	UBE2D3,MANBA,CISD2	MANBA P=1.67e-07, CISD2 P=.047		chr17	46238276	rs11079812	0.0001044	NFE2L1			chr18	29958898	rs11346108	0.0009868
chr4	103701818	rs223462	SLC9B1_4:104140848	0.0014205	UBE2D3,MANBA,CISD2	MANBA P=1.69e-07, CISD2 P=.047		chr8	8946163	rs4841097	0.0001143	PPP1R3B			chr9	134827527	rs4740192	0.001071	IGSF21
chr4	153520279	rs10011838	TMEM154_4:153513369	0.018845	FBXW7, TMEM154			chr17	9783855	rs2277690	0.0001181				chr1	18475334	rs2027531	0.001071
chr4	153520475	rs6813195	TMEM154_4:153513369	0.084668	FBXW7, TMEM154			chr8	33886139	rs4395895	0.0001216				chr19	35547693	chr19:35547693	0.001077	GRAMD1A, SCN1B,HPN
chr4	185714289	rs1996546	ACSL1_4:185717759	0.027255	ACSL1	ACSL1 P=3.8x10-4		chr8	118154438	rs71530860	0.0001222	SLC30A8			chr12	3067900	rs73246932	0.001097	RHNO1, TEAD4
chr5	51819513	rs13163179	ITGA1_5:52315682	1.3475e-05				chr17	65775272	rs4791118	0.0001261				chr1	18475622	rs72942402	0.00113	IGSF21	IGSF21 P=8.4x10-4
chr5	51819679	rs4865733	ITGA1_5:52315682	2.4113e-05				chr5	51819513	rs13163179	0.0001354				chr13	98505435	rs9517093	0.001156
chr5	51820063	rs4242033	ITGA1_5:52315682	4.8311e-05				chr5	76434686	rs12514804	0.0001412	ZBED3			chr12	31374261	rs11051335	0.001184
chr5	51820344	rs4242034	ITGA1_5:52315682	5.3538e-05				chr3	193807661	rs550742381	0.0001557	HES1			chr11	2799710	rs140785911	0.001203	KCNQ1
chr5	52034036	5:52034036	ITGA1_5:52315682	1.7151e-05	ITGA1			chr3	185263467	rs551936	0.000163	LIPH			chr14	75808031	rs553615839	0.001212	JDP2
chr5	76435004	rs7732130	ZBED3_5:76424949	0.27609	ZBED3	ZBED3 P=3.3x10-4		chr18	39959080	rs7239965	0.0001644				chr8	54442157	rs16919263	0.001251
chr5	133801510	5:133801510	PHF15_5:133414622	0.00023649				chr18	39959125	rs7241409	0.0001644				chr1	18476231	rs9727948	0.001273	IGSF21
chr5	133801997	rs188957790	PHF15_5:133414622	3.7598e-05				chr2	60586793	rs112412537	0.0001887				chr1	18476187	rs9727014	0.001337	IGSF21
chr5	133802101	rs534436314	PHF15_5:133414622	0.00010364				chr7	73880943	rs37630	0.0001976	GTF2IRD1			chr1	18476155	rs747435800	0.001337	IGSF21
chr5	133802187	rs190025296	PHF15_5:133414622	0.00012883				chr6	109618338	rs73762693	0.0002115	CD164	CD164 P=1.2x10-4		chr12	31374529	rs11051336	0.001363
chr5	133802422	rs6883426	PHF15_5:133414622	3.2217e-05				chr7	24406519	rs1107376	0.0002164	NPY	NPY P=2.2x10-21		chr13	34910294	rs1337948	0.001399
chr5	133883906	rs17167609	PHF15_5:133414622	6.9905e-05				chr4	85339618	rs117624659	0.0002235	NKX6-1			chr1	182938516	rs6689314	0.001435
chr5	133884400	rs114793701	PHF15_5:133414622	3.5148e-05				chr6	167444937	rs73030117	0.00023	FGFR1OP	FGFR1OP P=3.9x10-4		chr13	34910336	rs60415980	0.00145
chr5	133884446	rs72798650	PHF15_5:133414622	3.4071e-05				chr16	85716612	rs4143865	0.0002408	GINS2			chr5	133884446	rs72798650	0.001451
chr6	7156749	rs76548734	RREB1_6:7035734	1.152e-05				chr5	52034215	rs1450954	0.00028	ITGA1			chr3	158441514	rs79659233	0.001452	RARRES1,LXN
chr6	7157030	rs80285599	RREB1_6:7035734	3.866e-05				chr16	85716366	rs4143866	0.0002849	GINS2			chr12	50836403	rs144173565	0.001459	DIP2B
chr6	7157040	rs17603736	RREB1_6:7035734	0.0047431				chr6	167445139	rs2282859	0.0002911	FGFR1OP	FGFR1OP P=6/9x10-4		chr8	28186446	rs2614100	0.001464	ZNF395
chr6	7157067	rs79476795	RREB1_6:7035734	1.0764e-05				chr13	111329090	rs73616053	0.0003015	CARS2			chr8	28186607	rs2645721	0.001471	ZNF395
chr6	7242194	rs143611412	RREB1_6:7035734	3.0758e-05				chr3	129442978	rs16862624	0.0003501	TMCC1			chr8	28186520	rs2614101	0.001471	ZNF395
chr6	50758102	rs186422344	TFAP2B_6:51180765	2.5915e-05				chr11	2408624	rs731909	0.0003507	KCNQ1,CD81, TRPM5	CD81 P=5.3x10-10		chr8	28186474	rs2645722	0.001471	ZNF395
chr6	50758319	rs539607789	TFAP2B_6:51180765	3.05e-05				chr1	92191534	rs12722864	0.0003623	TGFBR3			chr18	36888152	rs6507305	0.001491
chr7	15207731	rs2215652	DGKB_7:15206239	0.00041684				chr5	103059921	rs112594616	0.000396				chr17	48212910	rs3744535	0.001505	PDK2	PDK2 P=2.5x10-3
chr7	15207787	rs191920344	DGKB_7:15206239	3.0517e-05				chr5	133883906	rs17167609	0.0003968				chr2	23707774	rs6727500	0.001514	KLHL29
chr7	44223858	rs536092880	GCK_7:44365549	2.7973e-05	AEBP1, GCK			chr4	17621383	rs7673500	0.0004141	MED28	MED28 P=9.8x10-10		chr8	28186937	rs2614102	0.001527	ZNF395
chr7	44223858	rs78412508	GCK_7:44365549	2.7973e-05	AEBP1, GCK			chr6	64202383	rs1681932	0.0004273				chr3	145810485	rs80092049	0.001561	PLSCR4, PLOD2
chr7	44224439	rs111953568	GCK_7:44365549	2.3521e-05	AEBP1, GCK			chr22	29832394	rs174716	0.00045	NEFH			chr13	34910353	rs1337949	0.001656
chr7	44511645	rs138781885	GCK_7:44365549	3.9298e-05				chr6	64202689	rs2800049	0.0004523				chr5	163615842	chr5:163615842	0.001657
chr7	44511663	rs141530948	GCK_7:44365549	1.9057e-05				chr6	64202619	rs2758225	0.0004523				chr5	163615794	chr5:163615794	0.001659
chr7	44511677	rs561528010	GCK_7:44365549	2.4221e-05				chr6	64202212	rs2758224	0.0004523				chr5	169949671	rs79716724	0.001727	KCNIP1
chr7	44511727	rs145278254	GCK_7:44365549	3.4269e-05				chr22	29832100	rs174715	0.0004718	NEFH			chr2	23707766	rs6712599	0.001738	KLHL29
chr8	41475652	rs147531906	ANK1_8:41509915	1.4161e-05	NKX6-3, ANK1	NKX6-3 P=2.2x10-2		chr4	17621310	rs11724495	0.000492	MED28	MED28 P=1.5x10-9		chr4	28315557	rs80275485	0.001745
chr8	41522991	rs508419	ANK1_8:41508577	0.0013309	NKX6-3, ANK1	NKX6-3 P=6.3x10-9		chr1	16044807	rs34822617	0.0004945	SLC25A34			chr16	1147810	rs74001182	0.00175	CACNA1H,SSTR5
chr8	41522991	rs508419	ANK1_8:41509915	0.00096409	NKX6-3, ANK1	NKX6-3 P=6.3x10-9		chr1	16044929	rs35757484	0.0004945	SLC25A34			chr16	1147809	rs74001182	0.00175	CACNA1H,SSTR5
chr8	41523135	rs117444577	ANK1_8:41509915	1.9239e-05	NKX6-3, ANK1			chr5	174487025	rs150165931	0.0005081				chr1	18475441	rs4311853	0.001784	IGSF21	IGSF21 P=2.3x10-9
chr8	41523177	rs117227707	ANK1_8:41509915	9.8632e-06	NKX6-3, ANK1			chr1	16044401	rs16851970	0.0005182	SLC25A34			chr2	44906888	rs150661585	0.001832
chr8	41523358	rs9694034	ANK1_8:41508577	0.0013187	NKX6-3, ANK1	NKX6-3 P=6.3x10-9		chr11	84740875	rs3844142	0.0005213				chr22	19502588	rs573739706	0.001834	CLDN5, C22orf39
chr8	41523358	rs9694034	ANK1_8:41509915	0.00096452	NKX6-3, ANK1	NKX6-3 P=6.3x10-9		chr17	65775225	rs8078679	0.0005308				chr17	40285879	rs8070446	0.001874	STAT5B	STAT5B P=4.2x10-2
chr8	41523745	rs6989203	ANK1_8:41508577	0.0014551	NKX6-3, ANK1	NKX6-3 P=3.3x10-9		chr3	53179903	rs111443534	0.0005473	PRKCD			chr8	118154438	rs71530860	0.001901	SLC30A8
chr8	41523745	rs6989203	ANK1_8:41509915	0.0010312	NKX6-3, ANK1	NKX6-3 P=3.3x10-9		chr16	71792696	rs12919271	0.0005486				chr17	65775272	rs4791118	0.001953
chr8	95942050	rs75953383	TP53INP1_8:95685147	3.7864e-05	TP53INP1			chr2	135540546	rs7599054	0.0005499	ACMSD	ACMSD P=1.2x10-10		chr3	121732280	rs145592959	0.001968
chr8	95942050	rs75953383	TP53INP1_8:96092422	2.3812e-05	TP53INP1			chr6	41684390	rs9349200	0.0005603	TFEB, PGC			chr11	2800734	rs145184920	0.001989	KCNQ1
chr8	118154359	rs533171758	SLC30A8_8:118404672	6.9614e-05	SLC30A8			chr15	62373459	rs7162536	0.0005681	C2CD4B,C2CD4A	C2CD4B P=4.6x10-2		chr7	39707348	rs151126400	0.002021
chr8	118411468	rs76730156	SLC30A8_8:118404672	1.8104e-05				chr9	34255413	rs10972025	0.0006017	KIF24			chr18	13427520	rs137969018	0.002035
chr9	3879781	rs193190630	GLIS3_9:3965689	3.7204e-05				chr14	91040103	rs192406467	0.0006037				chr11	64737052	rs2670908	0.002044
chr9	3879781	rs193190630	GLIS3_9:4243045	9.2004e-06				chr19	29011016	rs545299393	0.0006085				chr21	41352929	rs148286014	0.002086	PCP4
chr9	3879791	rs4741863	GLIS3_9:3965689	0.0006439				chr9	3879791	rs4741863	0.0006177				chr12	32630571	rs7977859	0.002122
chr9	3879791	rs4741863	GLIS3_9:4243045	4.6942e-05				chr9	3879818	rs4740743	0.0006177				chr9	134827064	rs4740191	0.002203
chr9	3879816	rs34181836	GLIS3_9:3965689	3.3032e-05				chr1	31423305	rs79907872	0.0006612				chr10	73663481	rs72804047	0.00225	CHST3
chr9	3879818	rs4740743	GLIS3_9:3965689	0.00068079				chr14	26871367	rs1956471	0.0006654				chr1	219679967	rs12044156	0.002295
chr9	3879818	rs4740743	GLIS3_9:4243045	4.967e-05				chr8	136489779	rs6996533	0.0006675	KHDRBS3	KHDRBS3 P=3.5x10-5		chr5	81931602	chr5:81931602	0.002325
chr9	3880260	rs10973992	GLIS3_9:3965689	0.00051274				chr16	71792190	rs11866559	0.0006795				chr7	38722071	rs559054833	0.002338	VPS41
chr9	3880260	rs10973992	GLIS3_9:4243045	6.3011e-05				chr1	109728182	rs74113787	0.000683	KIAA1324, PSRC1	PSRC1 P=2.7x10-3. KIAA1324 P=2.1x10-5		chr13	111329741	rs116445785	0.002483	CARS2	CARS P=2.7x10-4
								chr15	74944096	rs76785878	0.0006831	CYP1A1			chr10	116761769	rs12246008	0.002502	ATRNL1	ATRNL1 P=4.1x10-2
								chr3	12824363	rs3901666	0.0006904				chr17	65775390	rs77770026	0.002516
								chr3	141056646	rs13088239	0.0006972	ZBTB38			chr5	8501732	rs138597485	0.002533
								chr3	15944618	rs7626543	0.0007231	ANKRD28			chr14	103028610	rs548871579	0.002568
								chr8	136493890	rs2317268	0.0007372	KHDRBS3	KHDRBS3 P=4.0x10-5		chr3	185263498	rs75401837	0.002588	LIPH
								chr16	15684614	rs151203190	0.0007521				chr3	185262999	rs74428431	0.002588	LIPH
								chr1	117396815	rs116519816	0.0007622	PTGFRN			chr4	178911339	rs34496992	0.002623
								chr8	136546773	rs13261331	0.0007745	KHDRBS3	KHDRBS3 P=3.8x10-5		chr3	185263674	rs76133745	0.002642	LIPH
								chr3	141056407	rs77630894	0.0007773	ZBTB38	ZBTB38 P=6.2x10-4		chr17	4065027	rs137983727	0.002672
								chr6	131869783	rs2608912	0.0007801	MED23, ARG1			chr13	109927086	rs9301365	0.00275
								chr1	109727965	rs74113785	0.0007914	KIAA1324, PSRC1	PSRC1 P=1.5x10-3, KIAA1324 P=3.4x10-5		chr1	154390575	rs11588248	0.002834	IL6R
								chr1	8064578	rs72634228	0.0007987	ERRFI1			chr6	53595083	rs9463970	0.002867
								chr13	110161916	rs77022911	0.0008046				chr11	114043838	rs145353643	0.002883	NNMT,ZBTB16
								chr8	133375061	rs577850983	0.0008257	KCNQ3			chr6	30731505	rs13214831	0.002884	TUBB, FLOT1,PPP1R18,IER3
								chr5	52080909	rs77704739	0.0008488	ITGA1			chr11	2799869	rs5789271	0.002926	KCNQ1
								chr3	9321964	rs140307634	0.0008583				chr12	98161392	rs75111732	0.002943
								chr5	151270330	rs890832	0.0009115				chr11	2912101	rs3986786	0.002969	CDKN1C, SLC22A18, KCNQ1
								chr9	34254781	rs376280775	0.0009297	KIF24			chr5	51820344	rs4242034	0.002985
								chr3	15537129	rs964295	0.0009434				chr5	51820063	rs4242033	0.002985
								chr6	40453276	rs75140899	0.0009668				chr3	64973872	rs73131130	0.002999
								chr1	110728000	rs11102061	0.0009668	LRFN2	LRFN2 P=1.1x10-2		chr1	36627111	rs79152495	0.003081	ADPRHL2
								chr1	109728079	rs74113786	0.0009731	KIAA1324, PSRC1	PSRC1 P=2.8x10-3, KIAA1324 P=2.1x10-5		chr3	195820247	rs1004860	0.003086
								chr9	84429653	rs190724805	0.0009902				chr5	160353471	rs17058469	0.003117
								chr1	6655053	rs2235566	0.0009945	KLHL21, ZBTB48			chr3	64974009	rs62251347	0.003148
								chr9	3880260	rs10973992	0.0009978				chr14	55811338	rs2039039	0.003171
								chr1	109728977	rs2477363	0.001058	KIAA1324, PSRC1	PSRC1 P=5.7x10-3, KIAA1324 P=6.7x10-5		chr12	113697253	rs61943603	0.00318
								chr17	17397131	rs4924755	0.001074	PEMT,MED9,RASD1			chr16	85716105	rs539124230	0.003215	GINS2
								chr15	89249139	rs8027587	0.001105	ACAN			chr2	23707613	rs58248995	0.003238	KLHL29
								chr15	89249055	rs8025549	0.001164	ACAN			chr10	73663549	rs113548812	0.003276	CHST3
								chr14	90038821	rs8003022	0.001193				chr1	95209740	rs117432968	0.003278
								chr10	112617664	rs7913363	0.001212	PDCD4	PDCD4 P=2.2x10-3		chr6	152142316	rs10628667	0.003329	ESR1
								chr16	58447610	rs62042613	0.001256	NDRG4, GINS3			chr1	85970471	rs12038395	0.003368
								chr1	220267599	rs2577154	0.001259	RAB3GAP2,			chr17	65775214	rs9989439	0.003436
								chr3	124691470	rs3732610	0.001328	MUC13			chr14	65121448	rs11158553	0.00344	SPTB
								chr15	80370631	rs10152983	0.001341				chr2	44524575	rs4952710	0.003472	SLC3A1
								chr12	31374529	rs11051336	0.001347				chr8	61894053	rs144215091	0.00365
								chr2	68181734	rs536401674	0.001369				chr14	76028717	rs117951524	0.003693	JDP2,TTLL5,FLVCR2
								chr7	18331915	rs583769	0.001382				chr15	92562616	rs78546760	0.003742
								chr14	78028402	rs11159276	0.001384				chr9	126059293	rs139054855	0.003807	STRBP
								chr11	2800669	rs12794000	0.001386	KCNQ1			chr12	123522428	rs149861311	0.003875	PITPNM2, ARL6IP4
								chr12	31374261	rs11051335	0.001424				chr5	164755174	rs7356565	0.003961
								chr18	21003061	rs2037640	0.001431				chr2	227603355	rs9288616	0.003966
								chr6	11365469	rs184704646	0.00144	NEDD9			chr12	106342524	rs35160905	0.003967
								chr8	131428804	rs75401969	0.001466				chr9	99101970	chr9:99101970	0.003987
								chr22	29831208	rs71329486	0.001489	NEFH			chr10	99224147	chr10:99224147	0.004033	MMS19
								chr2	15181459	rs6708341	0.001491				chr10	22842590	rs943189	0.004036	SPAG6
								chr2	141762029	rs545966574	0.001492				chr10	22842368	rs943190	0.004129	SPAG6
								chr9	90691196	rs944632	0.001557				chr2	152417311	rs3214502	0.004209
								chr3	186100656	rs577103185	0.001645				chrX	152858927	rs58429178	0.004215
								chr20	16332377	rs117214524	0.001676				chr4	169814890	rs144129647	0.004286	PALLD
								chr17	7131679	rs146964992	0.001696	ACADVL, DVL2			chr3	187635223	rs139255187	0.004311
								chr2	17981399	rs300161	0.001727	SMC6, KCNS3			chr2	169135172	rs72623172	0.004337	STK39
								chr2	227121399	rs17831173	0.001734				chr7	139529566	rs552503042	0.004363
								chr8	59745238	rs537433602	0.001814	TOX			chr17	4064529	rs7210596	0.004396
								chr6	15805428	rs79653482	0.001834				chr2	242530064	rs76169090	0.004525	STK25
								chr11	84834927	rs77161956	0.001866				chr12	31374655	rs146295182	0.004577
								chr9	100716833	rs552886257	0.001906				chr5	156399039	rs58198139	0.004609
								chr2	17981360	rs300162	0.001916	SMC6, KCNS3			chr12	98746600	rs10492288	0.004653
								chr2	105517890	rs116599524	0.001947				chr5	81065317	rs7728918	0.004671	SSBP2
								chr2	45192000	rs10168523	0.001962	SIX2,SIX3	SIX2 P=3.9x10-2; SIX3 P=2.3x10-5		chr5	51787026	rs10045478	0.004703
								chr16	67034867	rs200722966	0.001976	CES4A			chr5	81065381	rs7709153	0.004732	SSBP2
								chr11	17944006	rs61882456	0.001978	TPH1			chr9	71693143	rs11145073	0.004755	TJP2
								chr2	17981308	rs300164	0.002017	SMC6, KCNS3			chr6	88517858	rs150835385	0.004775
								chr12	106342524	rs35160905	0.00206				chr9	84429263	rs35171425	0.004782
								chr22	30195525	rs2240366	0.002134	CABP7			chr5	51788179	rs4601005	0.004911
								chr16	2092222	rs192784774	0.002201	RAB26,TSC2,PKD1			chr20	34686075	rs2746100	0.004937
								chr1	240056299	rs10802815	0.002226
								chr10	31269885	rs72814470	0.002226
								chr17	40514201	rs744166	0.002226	STAT5B,STAT3
								chr7	24406959	rs17149361	0.002231	NPY
								chr16	78398885	rs72794090	0.002254
								chr16	78398758	rs72794088	0.002254
								chr3	62601412	rs77015912	0.002261	CADPS
								chr7	24407087	rs55710676	0.002289	NPY
								chr6	7157024	rs1285881	0.002339
								chr1	26362001	rs6665062	0.002344	SLC30A2
								chr6	131895144	rs2781667	0.002344	ARG1, MED23
								chr3	122370211	rs140589970	0.002356	PARP15,DTX3L,PARP9,PARP14
								chr9	84732557	rs1028847	0.002377
								chr6	81276315	rs10447324	0.002386
								chr2	241191247	rs186394296	0.002454
								chr3	74692473	rs60345158	0.00249
								chr10	112543687	rs12764336	0.002491	PDCD4
								chr2	142978639	rs6741168	0.002496
								chr3	42821118	rs187108812	0.002561	HIGD1A, ACKR2, HHATL
								chr20	20193604	rs6046728	0.002578
								chr20	31779054	rs527289427	0.002583
								chr16	81709369	rs67084911	0.002614	PLCG2
								chr22	30130115	rs140105	0.002624	CABP7
								chr2	80717078	rs72915000	0.002638
								chr14	31699190	rs187105463	0.002651	HEATR5A
								chr13	98505551	rs149731867	0.002683
								chr1	32093561	rs6703093	0.002732	TINAGL1
								chr19	41911040	rs4803463	0.002734	BCKDHA, TGFB1	BCKDHA P=7.7x10-3
								chr14	90039055	rs35533056	0.002736
								chr3	67343367	rs1027197	0.002773
								chr13	109926969	rs75809506	0.002814
								chr3	183698219	rs6775518	0.002876	ABCC5	ABCC5 P=1.6x10-3
								chr5	151598365	rs294969	0.002876
								chr2	160219473	rs77640751	0.002928
								chr13	34910034	rs9592423	0.002941
								chr5	43215706	rs181659162	0.002942	HMGCS1
								chr6	15805034	rs378646	0.002974
								chr8	118940537	rs1462985	0.003017
								chr12	26451773	rs17383134	0.003021
								chr12	71606369	rs1705254	0.003023
								chr17	46237990	rs12947089	0.003023
								chr12	26471070	rs1027089	0.003023	NFE2L1
								chr2	25389159	rs7591899	0.003064	EFR3B
								chr16	4536478	rs74489757	0.003092	CDIP1
								chr11	68296154	rs55827701	0.003105	LRP5	LRP5 P=3.8x10-3
								chr10	112543217	rs6585012	0.003118	PDCD4
								chr20	39122127	rs538554890	0.003126
								chr2	15181850	rs1430809	0.003128
								chr2	15182161	rs6709248	0.003128
								chr7	24406877	rs17149360	0.003163	NPY	NPY P=8.8x10-15
								chr4	178911347	rs74643897	0.003177
								chr9	19666510	rs7040903	0.003182
								chr17	46057959	rs199717744	0.003219	PRR15L,NFE2L1, COPZ2
								chr2	199983788	rs573371520	0.003253
								chr2	15181938	rs6431664	0.003262
								chr2	15182019	rs4668854	0.003262
								chr22	30140900	rs78998444	0.003278	CABP7
								chr5	103059925	rs556857259	0.003288
								chr22	23046346	rs5751524	0.00333
								chr4	90166679	rs731926	0.003338
								chr4	90166920	rs6532147	0.003338
								chr4	90166773	rs6532145	0.003338
								chr4	90166957	rs6838748	0.003338
								chr17	4064529	rs7210596	0.003341
								chr1	118142444	rs10489819	0.003341
								chr22	19398945	rs5748188	0.003388	C22orf39
								chr3	67343451	rs1027196	0.003402
								chr13	34910046	rs9599019	0.003431
								chr15	98609917	rs73469617	0.003471	ARRDC4
								chr5	58905769	rs17380508	0.003504	PDE4D	PDE4D P=2.3x10-2
								chr14	69036972	rs573302914	0.003528
								chr11	64737118	rs112780085	0.003544
								chr17	41527212	rs28597956	0.003618	ARL4D, ETV4	ARL4D P=3.8x10-9
								chr7	24406847	rs13230631	0.003642	NPY	NPY P=8.2x10-15
								chr8	85654878	rs11988092	0.003668	RALYL	RALYL P=8.5x10-6
								chr6	77288517	rs9343469	0.003682
								chr6	77289288	rs7766893	0.003682
								chr11	48064373	rs180846948	0.003687	PTPRJ
								chr3	124691245	rs554432383	0.003698	MUC13
								chr18	54612573	rs575366004	0.003711
								chr17	4064776	rs7212079	0.003734
								chr5	124238113	rs6880519	0.003781
								chr10	15264485	rs12772365	0.003781
								chr10	80338908	rs164247	0.003783
								chr13	109632725	rs191330969	0.003791
								chr7	38423481	rs138178389	0.003814
								chr12	2270759	rs76833116	0.003836
								chr17	59285992	rs9900864	0.003874
								chr6	35012460	rs1568705	0.003883
								chr7	38423694	rs75986987	0.00392
								chr3	195820274	rs1466085	0.00393
								chr7	106235348	rs76306613	0.00396
								chr4	72016768	rs10029546	0.00396
								chr1	229125881	rs531603379	0.004032
								chr4	90166921	rs6532148	0.004057
								chr10	106999450	rs72819913	0.004088
								chr2	152417134	rs139636644	0.00411
								chr11	71075617	rs150216598	0.004118	DHCR7, NADSYN1
								chr2	189873066	rs551590890	0.004121
								chr5	142133414	rs767186	0.004287	FGF1
								chr6	140053704	rs2154032	0.004373
								chr6	79387119	rs4371819	0.004439
								chr17	17343611	rs1123297	0.004439	PEMT,RASD1, MED9	RASD1 P=4.6x10-2
								chr13	32439508	rs643595	0.004439
								chr4	38384211	rs12498537	0.004492
								chr2	166683858	rs528360409	0.004527
								chr1	10346965	rs74914120	0.00455
								chr5	81086354	rs401996	0.004559	SSBP2	SSBP2 P=4.2x10-3
								chr11	12875566	rs531671968	0.004597
								chr3	141056113	rs72986540	0.004631	KLHL29
								chr2	23825044	rs17045693	0.004631	ZBTB38
								chr17	17344653	rs925095	0.004653	PEMT,RASD1, MED9	RASD1 P=4.5x10-2
								chr17	46237782	rs2021811	0.004687	NFE2L1
								chr21	41353213	rs8134979	0.004687	PCP4	PCP4 P=1.2x10-3
								chr2	152401341	rs149429136	0.004713
								chr17	1037810	rs34962013	0.004726	ABR
								chr13	45444847	rs12868700	0.004735
								chr16	87359877	rs568804318	0.004772	FBXO31, C16orf95
								chr8	41523163	rs28411393	0.004784	NKX6-3,ANK1
								chr13	45444976	rs12868855	0.004841
								chr2	37853068	rs75508525	0.004843	CDC42EP3
								chr11	61370889	rs2429863	0.004843	SYT7,LRRC10B,
								chr11	68445573	rs10791990	0.004845
								chr2	43496126	rs75755026	0.004877
								chr5	101850547	rs369620104	0.004885
								chr11	123956829	rs142744778	0.004996	VWA5A
