# Supplementary material for: Glucocorticoid signaling in pancreatic islets modulates gene regulatory programs and genetic risk of type 2 diabetes
Source: PLoS Genet. 2021 May 13;17(5):e1009531. doi: 10.1371/journal.pgen.1009531 (PMC8183998; doi:10.1371/journal.pgen.1009531)
Supplement: S1 Data — Data underlying Figs 2F and 4E in the manuscript. (XLSX) [file pgen.1009531.s017.xlsx]

## Sheet: Fig2F
Ref (G), untreated	Ref (G), dex
21.25	95.62
19.39	63.81
21.31	79.69
11.42	178.56
18.5	165.37
23.26	177.88
10.61	210.39
16.97	180.86
13.36	180

## Sheet: Fig4E
Ref (G), untreated	Alt (C), untreated	Ref (G), dex	Alt (C), dex
21.25	12.61	95.62	28.55
19.39	10.37	63.81	24.07
21.31	11.71	79.69	24.13
11.42	8.84	178.56	23.94
18.5	10.88	165.37	19.31
23.26	5.98	177.88	16.59
10.61	9.53	210.39	19.2
16.97	9.16	180.86	17.28
13.36	8.8	180	21.5
